# Supplementary material for: NR2E3 loss disrupts photoreceptor cell maturation and fate in human organoid models of retinal development
Source: J Clin Invest. 2024 Apr 23;134(11):e173892. doi: 10.1172/JCI173892 (PMC11142732; doi:10.1172/JCI173892)
Supplement: Supporting data values [file jci-134-173892-s172.xls]

## Sheet: Figure 2D-M
celltype	line	timepoint	Count	Proportion (within line, timepoint, photoreceptor lineage only)
Progenitors	nr2e3_null	D40	1779	62.4211
T1	nr2e3_null	D40	627	22
T3	nr2e3_null	D40	432	15.1579
eCone	nr2e3_null	D40	10	0.350877
imCone	nr2e3_null	D40	0	0
Cone	nr2e3_null	D40	0	0
eRod	nr2e3_null	D40	2	0.0701754
imRod	nr2e3_null	D40	0	0
Rod	nr2e3_null	D40	0	0
DivRod	nr2e3_null	D40	0	0
Progenitors	iso_control	D40	431	48.1027
T1	iso_control	D40	283	31.5848
T3	iso_control	D40	177	19.7545
eCone	iso_control	D40	1	0.111607
imCone	iso_control	D40	0	0
Cone	iso_control	D40	0	0
eRod	iso_control	D40	4	0.446429
imRod	iso_control	D40	0	0
Rod	iso_control	D40	0	0
DivRod	iso_control	D40	0	0
Progenitors	nd_control	D40	1245	64.6082
T1	nd_control	D40	559	29.0088
T3	nd_control	D40	118	6.12351
eCone	nd_control	D40	1	0.0518941
imCone	nd_control	D40	0	0
Cone	nd_control	D40	0	0
eRod	nd_control	D40	4	0.207577
imRod	nd_control	D40	0	0
Rod	nd_control	D40	0	0
DivRod	nd_control	D40	0	0
Progenitors	nr2e3_null	D80	638	25.83
T1	nr2e3_null	D80	151	6.11336
T3	nr2e3_null	D80	341	13.8057
eCone	nr2e3_null	D80	882	35.7085
imCone	nr2e3_null	D80	130	5.26316
Cone	nr2e3_null	D80	13	0.526316
eRod	nr2e3_null	D80	301	12.1862
imRod	nr2e3_null	D80	1	0.0404858
Rod	nr2e3_null	D80	0	0
DivRod	nr2e3_null	D80	13	0.526316
Progenitors	iso_control	D80	668	14.8444
T1	iso_control	D80	164	3.64444
T3	iso_control	D80	655	14.5556
eCone	iso_control	D80	2191	48.6889
imCone	iso_control	D80	59	1.31111
Cone	iso_control	D80	4	0.0888889
eRod	iso_control	D80	723	16.0667
imRod	iso_control	D80	19	0.422222
Rod	iso_control	D80	6	0.133333
DivRod	iso_control	D80	11	0.244444
Progenitors	nd_control	D80	770	21.2472
T1	nd_control	D80	150	4.13907
T3	nd_control	D80	597	16.4735
eCone	nd_control	D80	1833	50.5795
imCone	nd_control	D80	11	0.303532
Cone	nd_control	D80	2	0.0551876
eRod	nd_control	D80	252	6.95364
imRod	nd_control	D80	4	0.110375
Rod	nd_control	D80	1	0.0275938
DivRod	nd_control	D80	4	0.110375
Progenitors	nr2e3_null	D120	29	0.929785
T1	nr2e3_null	D120	31	0.993908
T3	nr2e3_null	D120	32	1.02597
eCone	nr2e3_null	D120	27	0.865662
imCone	nr2e3_null	D120	333	10.6765
Cone	nr2e3_null	D120	854	27.3806
eRod	nr2e3_null	D120	269	8.62456
imRod	nr2e3_null	D120	38	1.21834
Rod	nr2e3_null	D120	0	0
DivRod	nr2e3_null	D120	1506	48.2847
Progenitors	iso_control	D120	106	1.71716
T1	iso_control	D120	31	0.502187
T3	iso_control	D120	63	1.02057
eCone	iso_control	D120	39	0.631784
imCone	iso_control	D120	454	7.35461
Cone	iso_control	D120	962	15.584
eRod	iso_control	D120	432	6.99822
imRod	iso_control	D120	1850	29.9692
Rod	iso_control	D120	2079	33.6789
DivRod	iso_control	D120	157	2.54333
Progenitors	nd_control	D120	201	5.15252
T1	nd_control	D120	87	2.2302
T3	nd_control	D120	85	2.17893
eCone	nd_control	D120	98	2.51218
imCone	nd_control	D120	500	12.8172
Cone	nd_control	D120	884	22.6609
eRod	nd_control	D120	333	8.53627
imRod	nd_control	D120	674	17.2776
Rod	nd_control	D120	812	20.8152
DivRod	nd_control	D120	227	5.81902
Progenitors	nr2e3_null	D160	41	0.89932
T1	nr2e3_null	D160	21	0.460627
T3	nr2e3_null	D160	37	0.811581
eCone	nr2e3_null	D160	12	0.263216
imCone	nr2e3_null	D160	70	1.53542
Cone	nr2e3_null	D160	1622	35.578
eRod	nr2e3_null	D160	100	2.19346
imRod	nr2e3_null	D160	34	0.745778
Rod	nr2e3_null	D160	1	0.0219346
DivRod	nr2e3_null	D160	2621	57.4907
Progenitors	iso_control	D160	20	0.463392
T1	iso_control	D160	14	0.324374
T3	iso_control	D160	2	0.0463392
eCone	iso_control	D160	1	0.0231696
imCone	iso_control	D160	28	0.648749
Cone	iso_control	D160	1026	23.772
eRod	iso_control	D160	77	1.78406
imRod	iso_control	D160	512	11.8628
Rod	iso_control	D160	2419	56.0473
DivRod	iso_control	D160	217	5.0278
Progenitors	nd_control	D160	22	0.628751
T1	nd_control	D160	16	0.457274
T3	nd_control	D160	7	0.200057
eCone	nd_control	D160	14	0.400114
imCone	nd_control	D160	35	1.00029
Cone	nd_control	D160	998	28.5224
eRod	nd_control	D160	65	1.85767
imRod	nd_control	D160	250	7.1449
Rod	nd_control	D160	1895	54.1583
DivRod	nd_control	D160	197	5.63018

## Sheet: Figure 3E (used in S4K)
Peak Coords (GRCh38)	p_val	avg_log2FC (nr2e3_null vs. iso_control)	pct.1 (nr2e3_null)	pct.2 (iso_control)	p_val_adj
chr5-135534784-135536421	6.82115e-122	-3.13787	0.086	0.554	2.02753e-116
chr17-21550982-21551901	1.56893e-114	-8.36613	0.001	0.266	4.6635e-109
chr10-38402206-38403367	9.2632e-82	-7.01801	0.002	0.195	2.7534e-76
chr4-109972026-109973739	5.45932e-53	-3.18667	0.033	0.262	1.62273e-47
chr17-80474572-80478602	3.63081e-46	-1.53406	0.313	0.65	1.07922e-40
chr10-76012479-76013674	6.44356e-45	-3.60113	0.019	0.195	1.91529e-39
chr14-77140321-77142594	1.19462e-43	-1.87414	0.149	0.451	3.55091e-38
chr12-122084937-122085476	7.94463e-42	-3.59776	0.015	0.169	2.36147e-36
chr5-135544556-135545386	8.13933e-41	-2.43634	0.074	0.314	2.41934e-35
chr20-24468877-24471534	4.12599e-40	-1.8989	0.143	0.435	1.22641e-34
chr20-24313573-24314522	1.2532e-38	-2.6826	0.042	0.243	3.72501e-33
chr1-161274688-161275881	1.05818e-36	-4.28288	0.007	0.119	3.14533e-31
chr19-7721695-7722751	2.96729e-36	-2.52791	0.052	0.261	8.81999e-31
chr7-66146721-66147197	1.21868e-34	-3.39274	0.017	0.166	3.62243e-29
chr11-67619541-67621004	1.06039e-31	2.33963	0.15	0.026	3.1519e-26
chr17-80523903-80525208	4.8154e-31	-2.44993	0.046	0.243	1.43134e-25
chr1-176603099-176604097	9.62167e-31	-2.72594	0.033	0.195	2.85995e-25
chr3-179883800-179884490	1.04294e-30	-3.39198	0.014	0.14	3.10005e-25
chrX-70267033-70268542	1.45858e-30	-2.16424	0.073	0.275	4.33551e-25
chr7-5275576-5277042	1.76503e-30	-1.91321	0.103	0.341	5.24638e-25
chr9-80040197-80040804	3.98753e-30	-4.5708	0.005	0.101	1.18526e-24
chr17-6118402-6119791	4.95391e-30	-2.91261	0.028	0.192	1.47251e-24
chr7-150954745-150956496	9.92527e-30	-1.78428	0.118	0.345	2.9502e-24
chrX-30888500-30889856	1.02997e-29	0.657223	0.502	0.351	3.0615e-24
chr1-111793636-111794584	2.50604e-28	-2.47616	0.04	0.218	7.44897e-23
chr2-98346062-98348601	2.51855e-28	-1.45997	0.221	0.497	7.48617e-23
chrX-135520377-135522222	3.14141e-28	0.676875	0.462	0.332	9.33756e-23
chr8-127645643-127646552	3.49839e-28	-2.19627	0.06	0.248	1.03987e-22
chr16-57427269-57428147	3.79362e-28	-2.50436	0.039	0.213	1.12762e-22
chr15-100765929-100767017	4.97864e-28	-2.24905	0.057	0.236	1.47986e-22
chr12-51873765-51874565	1.24621e-27	-2.38474	0.046	0.213	3.70426e-22
chr2-130834926-130835731	2.79607e-27	-2.82392	0.027	0.182	8.31108e-22
chr7-5284444-5285318	1.85601e-26	-2.25574	0.055	0.237	5.51684e-21
chr1-172486908-172488084	2.42331e-26	-2.17528	0.06	0.239	7.20307e-21
chr16-51150421-51153160	1.62027e-25	-1.46084	0.225	0.489	4.81612e-20
chr1-180229070-180230795	2.16672e-25	-1.43587	0.224	0.515	6.44039e-20
chr4-128482807-128483509	2.74952e-25	-2.65768	0.029	0.169	8.17269e-20
chr12-78974964-78975938	2.86049e-25	-3.30734	0.015	0.13	8.50254e-20
chr14-60169610-60170287	4.41086e-25	-2.02953	0.071	0.252	1.31109e-19
chr5-136396704-136397258	4.79147e-25	-2.80476	0.021	0.132	1.42422e-19
chr10-93614018-93614473	6.42716e-25	-2.61956	0.029	0.158	1.91042e-19
chr5-135543107-135544295	1.05468e-24	-1.78868	0.099	0.294	3.13495e-19
chr18-61898642-61899159	1.2046e-24	-2.96627	0.022	0.156	3.58058e-19
chr5-135478709-135479324	1.2441e-24	-2.64077	0.029	0.178	3.69797e-19
chr3-54120968-54122892	1.60288e-24	-1.6189	0.143	0.368	4.76442e-19
chr1-25952741-25953633	1.83005e-24	-2.85298	0.025	0.158	5.43967e-19
chr2-26883966-26885095	4.33701e-24	-1.89004	0.086	0.285	1.28914e-18
chrX-136908803-136910545	5.16935e-24	0.726181	0.346	0.232	1.53654e-18
chr6-147507346-147509377	6.39344e-24	-1.79296	0.096	0.289	1.90039e-18
chr10-70926945-70927594	1.04866e-23	-2.49278	0.033	0.171	3.11704e-18
chr2-98376110-98377344	1.42175e-23	-1.98027	0.07	0.25	4.22603e-18
chr10-93611989-93613077	1.57381e-23	-2.14029	0.056	0.218	4.67801e-18
chr17-80518631-80519769	2.95674e-23	-1.90731	0.08	0.271	8.78864e-18
chr1-37763682-37766364	3.21306e-23	-1.7192	0.125	0.35	9.55053e-18
chr8-127734884-127736432	5.11749e-23	-2.32802	0.048	0.202	1.52113e-17
chr1-37725853-37727428	5.41824e-23	-1.53709	0.142	0.35	1.61052e-17
chr7-100395148-100395471	5.95988e-23	-2.94559	0.016	0.121	1.77152e-17
chr1-6397043-6398171	1.417e-22	-3.15007	0.013	0.121	4.21191e-17
chrX-10175908-10176900	3.09014e-22	-2.68732	0.025	0.141	9.18518e-17
chr5-160311534-160312923	3.65356e-22	-1.65647	0.119	0.332	1.08599e-16
chr5-135482210-135483075	4.77165e-22	-2.82679	0.022	0.147	1.41833e-16
chr14-34337807-34338503	4.81419e-22	-2.3752	0.031	0.163	1.43097e-16
chr16-85451769-85452481	7.2045e-22	-2.44768	0.032	0.171	2.14147e-16
chrX-47365934-47366546	7.68089e-22	-2.89316	0.018	0.135	2.28308e-16
chr1-111988972-111991696	9.10598e-22	-1.85523	0.101	0.291	2.70667e-16
chr17-1554276-1555479	8.42411e-21	-2.20597	0.043	0.184	2.50399e-15
chr11-34279944-34280932	2.83393e-20	-1.92889	0.059	0.211	8.42361e-15
chr16-84271850-84272510	4.7729e-20	-2.11315	0.044	0.183	1.4187e-14
chr11-128098788-128099665	1.1393e-19	-2.50814	0.028	0.14	3.38648e-14
chr7-5282495-5283959	1.36811e-19	-1.90972	0.065	0.211	4.06659e-14
chr5-68266587-68267550	1.54991e-19	-1.86417	0.068	0.21	4.60697e-14
chr6-108002404-108003292	1.58972e-19	-2.64196	0.024	0.135	4.72531e-14
chr1-223780786-223781587	2.13213e-19	-1.92808	0.059	0.214	6.33755e-14
chr1-77726917-77727579	2.17942e-19	-3.09353	0.014	0.115	6.47812e-14
chr6-56664019-56664734	2.48285e-19	-2.15384	0.041	0.176	7.38005e-14
chr3-47890118-47892654	2.66907e-19	-1.54441	0.119	0.314	7.93358e-14
chr20-24381532-24383167	2.78462e-19	-2.05738	0.052	0.204	8.27703e-14
chr17-2853029-2854952	3.33409e-19	-2.02737	0.062	0.219	9.91029e-14
chr14-77007826-77009024	7.46187e-19	-1.70124	0.099	0.276	2.21797e-13
chr11-126129744-126130686	1.45549e-18	-1.74842	0.087	0.263	4.32631e-13
chr14-77923330-77924012	1.74244e-18	-2.15256	0.042	0.179	5.17926e-13
chr20-24963820-24965662	1.85339e-18	-1.83337	0.072	0.235	5.50903e-13
chr1-89990942-89991829	2.20843e-18	-1.46823	0.134	0.316	6.56436e-13
chr12-3199559-3201014	3.27683e-18	-1.42	0.156	0.353	9.74009e-13
chr11-37040906-37041543	3.80133e-18	-2.76447	0.021	0.122	1.12991e-12
chr11-115548446-115549766	4.37958e-18	0.57579	0.366	0.256	1.30179e-12
chr3-11991380-11992199	5.33815e-18	-1.79822	0.065	0.205	1.58672e-12
chr17-42919855-42921247	5.48117e-18	-2.65085	0.019	0.115	1.62923e-12
chr11-35373279-35374043	6.2857e-18	-2.33629	0.027	0.128	1.86837e-12
chr6-143124194-143124992	1.39554e-17	2.18795	0.102	0.023	4.14813e-12
chr5-67379096-67379488	1.85445e-17	-2.35992	0.027	0.127	5.51218e-12
chr1-223782921-223784057	2.48923e-17	-2.36478	0.029	0.132	7.39902e-12
chr10-69480938-69481672	4.37761e-17	-2.59309	0.018	0.106	1.30121e-11
chr18-48529822-48531144	4.60603e-17	-2.42709	0.025	0.127	1.3691e-11
chr8-125429092-125431310	6.34296e-17	-0.991816	0.387	0.642	1.88539e-11
chr2-30706033-30707296	7.0745e-17	-1.57811	0.101	0.266	2.10283e-11
chr9-14452570-14453626	9.30591e-17	-1.94333	0.047	0.173	2.7661e-11
chr18-61333174-61334711	9.6965e-17	-1.84989	0.066	0.215	2.8822e-11
chr10-27197693-27198960	1.17387e-16	-1.97027	0.048	0.174	3.48922e-11
chr6-161747485-161748090	1.48626e-16	-2.35413	0.024	0.122	4.41776e-11
chr6-105728592-105729297	1.55703e-16	-2.20637	0.035	0.152	4.62814e-11
chr1-115706612-115707568	1.6298e-16	-2.45384	0.023	0.118	4.84442e-11
chr3-195714328-195715492	1.87222e-16	-1.03589	0.34	0.534	5.56502e-11
chr15-60552592-60553611	2.00647e-16	-2.37384	0.028	0.131	5.96404e-11
chr7-5239924-5241448	2.41579e-16	-1.4574	0.124	0.289	7.18072e-11
chr12-14972494-14973146	3.13148e-16	-2.09138	0.041	0.165	9.30805e-11
chr8-54124051-54124627	3.43448e-16	-2.64734	0.018	0.108	1.02087e-10
chr16-51757560-51758168	3.94573e-16	-1.74577	0.07	0.205	1.17283e-10
chr11-34189368-34190055	4.23942e-16	-2.19014	0.036	0.145	1.26013e-10
chr11-7593443-7594152	4.8814e-16	-2.5914	0.019	0.105	1.45095e-10
chr5-135465798-135467323	5.30399e-16	-1.72218	0.091	0.263	1.57656e-10
chr12-51863015-51865168	5.31602e-16	-1.65604	0.083	0.23	1.58014e-10
chr11-70552148-70553543	9.62999e-16	-1.75522	0.073	0.239	2.86243e-10
chr3-108403707-108404823	1.25737e-15	-1.60697	0.087	0.239	3.73743e-10
chr1-204150845-204152708	1.28794e-15	-1.25039	0.204	0.423	3.82828e-10
chr5-30197427-30198217	1.5297e-15	1.19197	0.171	0.069	4.54689e-10
chr13-52848056-52849881	1.66392e-15	-1.48987	0.12	0.279	4.94587e-10
chr4-156523275-156524483	2.04406e-15	-2.05299	0.043	0.166	6.07579e-10
chr12-75930613-75931733	2.34291e-15	-2.22925	0.037	0.157	6.9641e-10
chr15-92634262-92635531	2.50845e-15	-1.80382	0.06	0.18	7.45615e-10
chr1-35982633-35983479	2.58544e-15	-2.35862	0.025	0.126	7.68499e-10
chr7-150977458-150979681	2.5992e-15	-1.01299	0.319	0.538	7.72589e-10
chr17-6172251-6173050	2.62905e-15	-1.85705	0.066	0.214	7.81462e-10
chr11-120746801-120748530	2.66861e-15	-1.19601	0.221	0.41	7.93219e-10
chr1-112040876-112042000	2.76759e-15	-1.52853	0.102	0.271	8.22641e-10
chr7-150931077-150932024	3.39554e-15	-1.86859	0.061	0.204	1.00929e-09
chr17-19578229-19578846	3.58497e-15	-2.90925	0.014	0.104	1.0656e-09
chr5-7385616-7386747	3.58533e-15	-2.40187	0.022	0.106	1.06571e-09
chr8-72536164-72538238	3.71071e-15	-1.15515	0.262	0.482	1.10297e-09
chr6-136113429-136114500	3.75776e-15	-2.68968	0.017	0.102	1.11696e-09
chr1-159169056-159169510	4.23202e-15	-1.53714	0.078	0.213	1.25793e-09
chr8-64579741-64581909	4.33606e-15	-1.41368	0.145	0.336	1.28885e-09
chr7-100393674-100394660	4.37474e-15	-2.0516	0.041	0.157	1.30035e-09
chr6-89310686-89312482	4.68621e-15	-1.30765	0.159	0.341	1.39293e-09
chr22-17406291-17406990	5.11878e-15	-2.41959	0.022	0.121	1.52151e-09
chr7-1713484-1714263	6.09639e-15	-2.15787	0.03	0.128	1.8121e-09
chr11-4083956-4084881	6.14867e-15	-2.62788	0.018	0.117	1.82764e-09
chr4-182910792-182912133	6.86847e-15	-2.4021	0.022	0.104	2.04159e-09
chr6-56692672-56693645	7.17805e-15	-1.85723	0.056	0.184	2.13361e-09
chr12-4311101-4312310	7.78187e-15	-2.0109	0.04	0.153	2.31309e-09
chr18-61367476-61368345	8.73198e-15	-1.81197	0.054	0.185	2.5955e-09
chr10-78846185-78847618	8.84096e-15	-2.23656	0.031	0.139	2.6279e-09
chr13-76884177-76886932	9.36577e-15	-1.3044	0.189	0.396	2.78389e-09
chr17-33042149-33042571	9.3736e-15	-2.47069	0.021	0.112	2.78622e-09
chr14-60507356-60508343	9.3768e-15	-2.00207	0.039	0.147	2.78717e-09
chr1-117017082-117018046	9.98145e-15	-2.65008	0.018	0.105	2.9669e-09
chr18-61154674-61155538	1.15916e-14	-2.30885	0.029	0.136	3.44549e-09
chr11-30532599-30533108	1.2518e-14	-2.41067	0.023	0.119	3.72088e-09
chr12-51846379-51849638	1.44521e-14	-1.22232	0.194	0.393	4.29575e-09
chr19-7738999-7739642	1.97873e-14	-2.3782	0.025	0.109	5.8816e-09
chr12-49978861-49979600	2.02018e-14	-1.65551	0.073	0.206	6.00481e-09
chr1-37033640-37034992	2.15716e-14	-1.7388	0.069	0.205	6.41197e-09
chr18-3449269-3450828	3.1519e-14	-1.56566	0.088	0.226	9.36873e-09
chr2-130836435-130837436	3.49525e-14	-2.10342	0.036	0.148	1.03893e-08
chr20-60631303-60632186	3.55294e-14	1.23609	0.15	0.069	1.05608e-08
chr12-51868785-51869971	4.42524e-14	-1.8477	0.056	0.184	1.31536e-08
chr10-98061732-98063272	4.54656e-14	-2.03566	0.045	0.162	1.35143e-08
chr8-114783768-114784415	5.4349e-14	-2.19582	0.029	0.125	1.61547e-08
chr5-84382167-84385130	5.47845e-14	-1.48819	0.118	0.288	1.62842e-08
chr15-53536490-53537263	5.48575e-14	-2.08438	0.034	0.135	1.63059e-08
chr9-121259203-121260177	5.81981e-14	-2.04325	0.04	0.157	1.72989e-08
chr16-51440046-51441097	6.30267e-14	-2.40712	0.021	0.109	1.87341e-08
chr9-37574500-37576654	6.69792e-14	-1.24148	0.182	0.366	1.99089e-08
chr9-132054949-132056352	6.93256e-14	-1.95597	0.038	0.14	2.06064e-08
chr13-112902821-112904820	7.96096e-14	-1.27795	0.175	0.354	2.36632e-08
chr9-105456004-105456387	8.10863e-14	-2.32308	0.022	0.102	2.41022e-08
chr8-53732734-53733624	8.62545e-14	-1.7113	0.059	0.176	2.56384e-08
chr2-74291882-74292640	8.68269e-14	-1.7701	0.057	0.184	2.58085e-08
chr9-126722139-126724136	9.19123e-14	-1.89739	0.051	0.175	2.73201e-08
chr9-126676391-126677212	9.91083e-14	-1.62568	0.076	0.218	2.9459e-08
chr20-8027385-8027854	1.07884e-13	-2.37746	0.022	0.109	3.20676e-08
chr11-10331373-10332090	1.30893e-13	-2.23568	0.029	0.132	3.89068e-08
chr1-109612583-109613535	1.36011e-13	-1.90534	0.043	0.139	4.04279e-08
chr1-25618926-25619547	1.36311e-13	-2.0387	0.038	0.141	4.05171e-08
chr1-26181278-26182528	1.39417e-13	-1.74598	0.056	0.174	4.14405e-08
chr1-12510126-12511214	1.61742e-13	-1.61535	0.075	0.213	4.80763e-08
chr3-66194845-66195724	2.36114e-13	1.01152	0.138	0.073	7.01828e-08
chr17-2955835-2956453	2.68809e-13	-2.18555	0.03	0.123	7.99011e-08
chr8-126517424-126519225	3.66006e-13	-1.30478	0.138	0.305	1.08792e-07
chr16-19541925-19542497	3.8271e-13	-2.24324	0.024	0.101	1.13757e-07
chr4-109954792-109955738	4.88383e-13	-1.49792	0.1	0.254	1.45167e-07
chr17-36919843-36921783	4.93252e-13	-1.14301	0.201	0.374	1.46615e-07
chr20-24296447-24298355	4.9868e-13	-1.36032	0.108	0.25	1.48228e-07
chr8-11641730-11643117	5.13504e-13	-2.10924	0.037	0.149	1.52635e-07
chr1-12617913-12620132	5.49472e-13	-1.3427	0.139	0.298	1.63326e-07
chr13-99053514-99054097	6.23146e-13	-1.9375	0.043	0.154	1.85224e-07
chr3-62831812-62832487	6.30066e-13	-2.12446	0.027	0.114	1.87281e-07
chr3-192916468-192918374	6.83306e-13	-1.44772	0.113	0.274	2.03107e-07
chr3-179973718-179974376	6.97005e-13	-1.63126	0.066	0.205	2.07179e-07
chr12-112105648-112106238	7.07012e-13	-1.90421	0.043	0.145	2.10153e-07
chr14-49051526-49053151	7.09272e-13	-1.84636	0.055	0.176	2.10825e-07
chr1-46464032-46464440	7.86568e-13	-1.66775	0.069	0.205	2.338e-07
chr7-150937793-150938562	8.28049e-13	-1.32171	0.127	0.283	2.4613e-07
chr8-86063213-86064506	8.87214e-13	-1.68663	0.059	0.178	2.63716e-07
chr6-33254647-33255854	8.88559e-13	1.43397	0.107	0.043	2.64116e-07
chr13-93496668-93497636	9.00549e-13	-2.14254	0.028	0.117	2.6768e-07
chr8-125171205-125172330	1.01089e-12	-1.50183	0.091	0.226	3.00478e-07
chr9-4713873-4715024	1.04178e-12	-2.32025	0.025	0.117	3.09661e-07
chr5-155485237-155485968	1.12623e-12	-2.26279	0.023	0.105	3.34761e-07
chr7-102023967-102025353	1.14222e-12	-2.42253	0.022	0.1	3.39514e-07
chr14-60355884-60357424	1.22865e-12	-1.23919	0.141	0.291	3.65204e-07
chr12-4331171-4331550	1.23741e-12	-2.26411	0.022	0.101	3.6781e-07
chr5-135643329-135644207	1.36962e-12	-1.85107	0.043	0.148	4.07108e-07
chr15-47740844-47741559	1.50774e-12	-2.20486	0.024	0.106	4.48162e-07
chr7-97479549-97481203	1.58158e-12	-2.10552	0.038	0.144	4.70109e-07
chr1-180358125-180359167	1.67633e-12	-1.26157	0.147	0.302	4.98275e-07
chr11-75633397-75634127	1.74801e-12	-1.90184	0.041	0.144	5.19582e-07
chr8-54618692-54619213	1.77994e-12	0.669243	0.209	0.134	5.29073e-07
chr17-19995854-19996888	1.83405e-12	-1.75632	0.057	0.175	5.45153e-07
chr2-233307118-233308031	1.88029e-12	0.770614	0.206	0.122	5.58899e-07
chr12-7904480-7905762	1.89339e-12	-2.18977	0.026	0.118	5.62793e-07
chr3-180179732-180180638	2.0427e-12	-2.38082	0.021	0.105	6.07174e-07
chr12-125184359-125184894	2.05192e-12	-1.92726	0.043	0.143	6.09916e-07
chr4-78901993-78902775	2.26741e-12	-1.5292	0.065	0.17	6.73967e-07
chr18-61892772-61894657	2.34069e-12	-1.57259	0.079	0.213	6.95748e-07
chr1-154417984-154418656	2.71377e-12	-1.82854	0.043	0.137	8.06644e-07
chr1-109611046-109612257	3.02838e-12	-1.21083	0.159	0.324	9.00158e-07
chr6-111685661-111687010	3.31889e-12	-1.63966	0.062	0.187	9.86511e-07
chr15-63044576-63045089	3.90005e-12	0.696454	0.208	0.131	1.15926e-06
chr2-29789830-29790498	4.2283e-12	-2.42557	0.022	0.11	1.25683e-06
chrX-97563141-97565444	4.96293e-12	-2.16985	0.024	0.104	1.47519e-06
chr1-26980744-26981674	5.13916e-12	-1.79823	0.043	0.15	1.52757e-06
chr2-133434673-133435644	5.62624e-12	-1.77859	0.05	0.154	1.67235e-06
chr2-133604580-133605931	5.71431e-12	-1.75621	0.055	0.179	1.69853e-06
chr3-42476195-42477401	5.85869e-12	-1.99189	0.033	0.114	1.74144e-06
chr10-5512981-5514973	5.95725e-12	-1.37957	0.125	0.297	1.77074e-06
chr15-37076652-37078262	6.54152e-12	-1.60368	0.074	0.195	1.94441e-06
chr3-193583909-193584357	6.64678e-12	-1.68036	0.055	0.162	1.97569e-06
chr1-2642225-2643611	6.81359e-12	0.506098	0.244	0.182	2.02528e-06
chrX-13937407-13939656	6.84184e-12	-1.13762	0.183	0.336	2.03367e-06
chr6-91366328-91367221	7.1821e-12	-2.2683	0.023	0.105	2.13482e-06
chr13-52850346-52851909	7.6692e-12	-1.65247	0.069	0.195	2.2796e-06
chr9-121267467-121269227	8.05412e-12	-1.52067	0.088	0.227	2.39401e-06
chr2-220508999-220510330	8.12683e-12	-2.29483	0.021	0.101	2.41563e-06
chr12-125185273-125186827	8.67436e-12	-1.1718	0.18	0.34	2.57838e-06
chr5-3394468-3395565	8.85051e-12	-2.09572	0.025	0.105	2.63073e-06
chr22-37320978-37321327	9.1341e-12	-2.16414	0.028	0.112	2.71503e-06
chr9-88533971-88535790	1.11865e-11	-1.21668	0.148	0.32	3.32509e-06
chr17-81324664-81325621	1.17512e-11	-1.44894	0.101	0.256	3.49293e-06
chr12-116532977-116534782	1.20115e-11	-1.57097	0.076	0.211	3.5703e-06
chr22-47398255-47399397	1.22077e-11	-1.68629	0.069	0.209	3.62863e-06
chr5-160287018-160288120	1.34104e-11	-1.35643	0.104	0.245	3.98612e-06
chr1-36764346-36765326	1.42537e-11	-1.91314	0.039	0.139	4.23679e-06
chr15-60702761-60703768	1.57632e-11	-1.24317	0.134	0.306	4.68546e-06
chr14-104878498-104879760	1.64205e-11	0.288497	0.349	0.296	4.88084e-06
chr5-143019377-143020470	1.74038e-11	-1.23585	0.134	0.266	5.17313e-06
chr19-21081447-21082673	1.76784e-11	0.591436	0.208	0.144	5.25474e-06
chr20-59123500-59125054	1.88307e-11	-1.92348	0.039	0.141	5.59727e-06
chr12-3315063-3315694	2.0397e-11	-2.0055	0.033	0.119	6.06282e-06
chr10-21065507-21066151	2.04878e-11	0.553001	0.25	0.167	6.08982e-06
chr17-37273195-37273948	2.05555e-11	-1.48377	0.089	0.232	6.10992e-06
chr15-92650210-92650591	2.05586e-11	-1.94857	0.03	0.117	6.11087e-06
chr16-53098700-53100222	2.10683e-11	0.67591	0.178	0.115	6.26237e-06
chr10-35890331-35891336	2.13365e-11	-1.89011	0.032	0.113	6.3421e-06
chr2-120344799-120347229	2.23738e-11	-1.08669	0.227	0.416	6.65042e-06
chr14-76375626-76376402	2.27795e-11	1.14637	0.121	0.056	6.771e-06
chr8-119643612-119644389	2.35726e-11	-1.85064	0.033	0.115	7.00674e-06
chr9-18437142-18438107	2.36286e-11	-2.51515	0.02	0.101	7.02339e-06
chr12-124548873-124549575	2.39212e-11	-1.41284	0.097	0.235	7.11035e-06
chr6-56671272-56672366	2.47307e-11	-2.18856	0.027	0.117	7.35096e-06
chr3-100269563-100270296	2.5316e-11	-1.4764	0.083	0.208	7.52495e-06
chr16-50610281-50611689	2.62395e-11	-1.25838	0.142	0.315	7.79945e-06
chr6-146530808-146531844	2.65439e-11	-1.90597	0.032	0.113	7.88995e-06
chr9-136624872-136625765	2.69516e-11	-1.77987	0.051	0.166	8.01114e-06
chr1-45315850-45317532	2.85299e-11	-1.92959	0.035	0.135	8.48026e-06
chr11-123404690-123405595	3.1363e-11	0.593211	0.208	0.141	9.32237e-06
chr3-194324515-194325802	3.45144e-11	-2.11183	0.025	0.108	1.02591e-05
chr9-107007239-107008659	3.69535e-11	-1.46425	0.074	0.197	1.09841e-05
chrX-136879839-136881037	3.86061e-11	0.446081	0.299	0.223	1.14753e-05
chr4-150780859-150781619	3.94037e-11	-2.0783	0.026	0.102	1.17124e-05
chr1-180353888-180354339	4.10003e-11	-1.41651	0.085	0.205	1.2187e-05
chr12-3341286-3342634	4.15553e-11	-1.5548	0.078	0.213	1.23519e-05
chr6-129280708-129281561	4.50406e-11	0.942758	0.124	0.064	1.33879e-05
chr22-32966993-32968207	4.58638e-11	-2.22103	0.023	0.106	1.36326e-05
chr7-133827693-133828584	4.81842e-11	1.02602	0.142	0.075	1.43223e-05
chr1-115641234-115643052	5.27076e-11	-1.45386	0.101	0.262	1.56669e-05
chr19-16095805-16096759	5.63607e-11	-1.69876	0.046	0.14	1.67527e-05
chr11-10429117-10430271	6.20412e-11	-1.74566	0.044	0.139	1.84412e-05
chr6-114342105-114343764	6.98338e-11	-1.59711	0.06	0.165	2.07575e-05
chr1-46466189-46467257	7.15987e-11	-0.872216	0.321	0.507	2.12821e-05
chr15-72242438-72243259	7.31004e-11	-2.19708	0.025	0.102	2.17284e-05
chr3-22015744-22016785	7.39638e-11	1.19092	0.1	0.048	2.19851e-05
chr6-41492109-41492813	7.64324e-11	-1.72199	0.047	0.165	2.27188e-05
chr12-110772554-110773466	8.17956e-11	-1.63637	0.056	0.153	2.4313e-05
chr5-137615906-137617212	8.40197e-11	-1.87815	0.04	0.136	2.49741e-05
chr17-186742-187546	8.46408e-11	-1.33125	0.096	0.236	2.51587e-05
chr1-110963087-110964341	9.38614e-11	-0.95924	0.273	0.447	2.78994e-05
chr11-75667055-75669259	9.83304e-11	-1.07935	0.213	0.398	2.92278e-05
chr5-1819974-1821107	9.86125e-11	0.893022	0.151	0.084	2.93117e-05
chr11-61586889-61588618	9.92927e-11	-1.5437	0.059	0.166	2.95139e-05
chr3-50191033-50191818	1.01955e-10	0.363626	0.35	0.265	3.03053e-05
chrX-3442828-3443664	1.16084e-10	1.06084	0.125	0.064	3.4505e-05
chr11-122950969-122951979	1.17249e-10	-1.93348	0.03	0.109	3.48513e-05
chr17-38509347-38511184	1.18216e-10	-1.37506	0.091	0.214	3.51387e-05
chr9-98363786-98364482	1.18436e-10	1.16899	0.115	0.054	3.52041e-05
chr12-32139091-32140221	1.19352e-10	-1.86532	0.03	0.102	3.54763e-05
chr6-85449483-85450727	1.26304e-10	0.817667	0.157	0.084	3.75427e-05
chr11-862822-863927	1.26902e-10	-1.77892	0.045	0.147	3.77206e-05
chr1-46442126-46443025	1.28556e-10	-1.40973	0.091	0.222	3.82123e-05
chr2-26847385-26849991	1.29006e-10	-0.99008	0.287	0.489	3.8346e-05
chr5-145470177-145471243	1.51991e-10	-1.9314	0.029	0.108	4.51779e-05
chr5-135488685-135489336	1.54168e-10	-1.97861	0.031	0.119	4.5825e-05
chr17-66750789-66751501	1.61273e-10	-2.06915	0.029	0.11	4.79368e-05
chr15-48272886-48273572	1.80446e-10	-1.90818	0.034	0.106	5.3636e-05
chr4-76203574-76203940	1.90618e-10	-1.54826	0.053	0.149	5.66594e-05
chr1-17526764-17527806	2.04724e-10	-1.62939	0.057	0.173	6.08525e-05
chr7-150787246-150788730	2.23203e-10	-1.43232	0.078	0.205	6.63452e-05
chr4-121056864-121057792	2.28995e-10	-1.74792	0.046	0.14	6.80667e-05
chr12-52903211-52905315	2.31676e-10	-1.04789	0.186	0.354	6.88637e-05
chr4-81214394-81215736	2.50774e-10	-1.70745	0.047	0.134	7.45404e-05
chr9-38079354-38080086	2.86906e-10	-1.16994	0.131	0.281	8.52801e-05
chr11-76699239-76700895	3.07472e-10	-1.5572	0.066	0.195	9.13932e-05
chr5-138974095-138975467	3.13299e-10	-1.74125	0.044	0.137	9.31254e-05
chr11-70618163-70619071	3.1368e-10	-2.02177	0.03	0.113	9.32386e-05
chr5-149422108-149423138	3.3861e-10	0.576682	0.211	0.148	0.000100649
chr17-63150463-63151440	3.43979e-10	-1.65757	0.045	0.131	0.000102245
chr5-120463641-120466205	3.47741e-10	-1.32064	0.1	0.232	0.000103363
chr6-42197207-42197961	3.6331e-10	-1.30678	0.108	0.24	0.000107991
chr7-5270518-5271284	3.63856e-10	-1.60646	0.053	0.156	0.000108153
chr4-70726522-70726881	4.07823e-10	-2.0448	0.026	0.105	0.000121222
chr4-94642114-94642876	4.09802e-10	-1.96254	0.03	0.108	0.00012181
chr14-59416911-59418360	4.4318e-10	0.516836	0.208	0.144	0.000131731
chr14-92322620-92324604	4.75265e-10	-1.28994	0.112	0.254	0.000141268
chr12-50032399-50033573	4.77899e-10	-1.435	0.091	0.224	0.000142051
chr8-33321918-33322814	4.99823e-10	-1.58536	0.057	0.157	0.000148568
chr17-59422761-59423633	5.53436e-10	0.999102	0.114	0.062	0.000164504
chr6-104710638-104711789	5.93142e-10	-1.59197	0.058	0.161	0.000176306
chr20-34731788-34732822	6.45278e-10	1.0605	0.11	0.052	0.000191803
chr16-85461321-85464768	6.5043e-10	-1.011	0.234	0.403	0.000193335
chr5-155480198-155481319	6.57329e-10	-1.73192	0.051	0.162	0.000195385
chr11-18063346-18064303	6.75998e-10	-2.10887	0.027	0.105	0.000200934
chr17-43905958-43908397	6.87409e-10	0.52601	0.184	0.125	0.000204326
chr8-41791466-41792707	6.91405e-10	-1.42367	0.068	0.178	0.000205514
chr2-86336433-86337953	7.32926e-10	0.376436	0.284	0.224	0.000217856
chr21-36100743-36101574	7.56979e-10	-2.02624	0.028	0.101	0.000225005
chr15-34721746-34722719	8.44404e-10	-1.05951	0.165	0.315	0.000250992
chr22-37425830-37427817	8.58329e-10	-1.48938	0.074	0.188	0.00025513
chr3-8259491-8260404	8.92326e-10	-1.7048	0.04	0.117	0.000265236
chr19-5567358-5568220	9.24787e-10	-1.53098	0.065	0.176	0.000274885
chr12-121974026-121975375	9.29124e-10	-1.6538	0.053	0.149	0.000276174
chr1-162176718-162177480	9.37852e-10	-1.69226	0.04	0.123	0.000278768
chr1-151716018-151717210	9.43975e-10	-0.932822	0.248	0.429	0.000280588
chr12-19227226-19228289	9.478e-10	-1.45589	0.066	0.17	0.000281725
chr1-180188027-180189123	9.50572e-10	-1.40058	0.089	0.201	0.000282549
chr10-101843044-101844143	9.76428e-10	-1.64231	0.048	0.147	0.000290234
chr3-185695758-185696434	9.87412e-10	0.771988	0.149	0.096	0.000293499
chr1-153626684-153627965	9.88646e-10	-1.79311	0.038	0.122	0.000293866
chr1-38285540-38286408	9.98715e-10	-1.62676	0.052	0.152	0.000296859
chr9-120875820-120877714	1.06945e-09	-0.803505	0.391	0.573	0.000317885
chr5-126758243-126758851	1.10393e-09	1.01298	0.104	0.054	0.000328133
chr8-72894556-72895758	1.20016e-09	-1.8556	0.033	0.121	0.000356737
chr7-5633440-5634790	1.26607e-09	-1.7312	0.048	0.141	0.000376328
chr9-93052894-93054125	1.41237e-09	0.473411	0.235	0.158	0.000419815
chr5-145837758-145838677	1.46428e-09	-1.16089	0.14	0.283	0.000435245
chr11-7541712-7542423	1.52728e-09	-1.80668	0.03	0.108	0.000453969
chr11-67454023-67456302	1.60438e-09	0.25035	0.304	0.261	0.000476887
chr18-37612596-37613582	1.73168e-09	-1.75665	0.038	0.114	0.000514727
chr9-124535634-124537051	1.7872e-09	-1.67499	0.051	0.158	0.000531231
chr5-38363836-38364628	1.81167e-09	-1.50629	0.062	0.157	0.000538502
chr14-45036846-45037538	2.14678e-09	-1.81049	0.033	0.113	0.000638112
chr1-93979289-93980733	2.34842e-09	-1.27893	0.104	0.226	0.000698046
chr16-12181700-12182685	2.48412e-09	-1.47896	0.071	0.182	0.000738383
chr17-57806204-57807625	2.54747e-09	-1.74461	0.035	0.118	0.000757212
chr5-4724882-4725766	2.57277e-09	-1.97779	0.026	0.102	0.000764732
chr11-7512885-7514763	2.59399e-09	-0.962755	0.245	0.405	0.00077104
chr1-59404209-59405350	2.62577e-09	-1.69226	0.04	0.123	0.000780487
chr18-5456345-5457070	2.73799e-09	-1.21916	0.114	0.245	0.000813842
chr7-76386567-76387303	2.85063e-09	-1.59983	0.054	0.148	0.000847325
chr15-89367403-89368082	3.12978e-09	-1.2682	0.103	0.227	0.000930298
chr2-168001719-168002633	3.21041e-09	-1.77643	0.033	0.113	0.000954264
chr18-7147079-7148098	3.31888e-09	-1.35125	0.082	0.192	0.000986507
chr20-18412620-18413622	3.35346e-09	-1.94752	0.03	0.1	0.000996785
chr15-92677923-92678440	3.38258e-09	-1.82845	0.04	0.123	0.00100544
chr9-113593554-113595161	3.55697e-09	0.781962	0.131	0.082	0.00105728
chrX-72276588-72277494	3.68163e-09	0.438369	0.205	0.149	0.00109433
chr3-24520998-24522416	3.71159e-09	0.403264	0.195	0.15	0.00110324
chr17-37859078-37860827	3.77336e-09	-1.31317	0.096	0.218	0.0011216
chr8-129216989-129217691	3.82238e-09	-1.76569	0.041	0.132	0.00113617
chr7-518822-520303	3.83636e-09	-1.46823	0.083	0.195	0.00114032
chr11-120567310-120567716	3.90564e-09	-1.90746	0.032	0.105	0.00116092
chr3-54307370-54308023	4.02381e-09	-1.84382	0.029	0.1	0.00119604
chr11-6389718-6390987	4.37873e-09	-1.02958	0.218	0.385	0.00130154
chr16-51636901-51638032	4.43781e-09	-1.94104	0.034	0.113	0.0013191
chr17-28369813-28370706	4.50532e-09	-1.02577	0.188	0.331	0.00133917
chr1-231626064-231627642	4.55001e-09	0.400266	0.256	0.204	0.00135245
chr10-110857289-110858323	4.74781e-09	0.576731	0.197	0.134	0.00141124
chr8-41766546-41768483	5.02115e-09	-1.36474	0.092	0.218	0.00149249
chr11-15622175-15623591	5.17708e-09	-1.80903	0.036	0.112	0.00153884
chr8-125128364-125129265	5.37028e-09	-1.65764	0.045	0.13	0.00159627
chr7-132475048-132476268	5.38842e-09	-1.31317	0.095	0.215	0.00160166
chr5-10482939-10483545	5.59635e-09	0.84332	0.134	0.074	0.00166346
chr3-179971323-179971590	5.60758e-09	-1.7457	0.031	0.1	0.0016668
chr12-3206342-3207562	5.72345e-09	-1.10127	0.166	0.326	0.00170124
chr18-5628109-5630873	5.92071e-09	-1.10352	0.187	0.333	0.00175988
chr17-6548184-6549528	6.2809e-09	0.742176	0.117	0.071	0.00186694
chrX-136884594-136885176	6.39385e-09	0.497026	0.201	0.144	0.00190051
chr11-115169586-115170472	6.54815e-09	-1.37262	0.076	0.179	0.00194638
chr5-121533418-121535314	7.00081e-09	-1.65749	0.042	0.127	0.00208093
chr10-29645602-29646791	7.04786e-09	-1.52158	0.051	0.131	0.00209491
chr9-20621265-20622861	7.14032e-09	-1.17227	0.138	0.276	0.00212239
chr5-154142715-154143634	7.48566e-09	-1.56479	0.049	0.135	0.00222505
chr13-94414876-94416999	7.55393e-09	-1.08645	0.144	0.278	0.00224534
chrX-1618358-1619216	7.74713e-09	-1.55338	0.05	0.145	0.00230276
chrX-47361549-47362517	7.98051e-09	-2.00506	0.03	0.114	0.00237213
chr2-240232717-240234015	7.99465e-09	-1.24622	0.121	0.252	0.00237634
chr20-50190040-50192504	8.02856e-09	-0.997966	0.234	0.407	0.00238642
chr2-225399511-225401213	8.41722e-09	-1.35705	0.08	0.184	0.00250194
chr14-60508553-60509637	8.45149e-09	-1.15506	0.167	0.327	0.00251213
chr15-65579963-65581006	8.52647e-09	-1.22827	0.089	0.206	0.00253442
chr2-219486124-219486853	8.97159e-09	0.712542	0.144	0.084	0.00266673
chr15-70063263-70064076	9.2791e-09	-1.43914	0.063	0.156	0.00275813
chr18-3602600-3604362	9.34679e-09	-1.22862	0.1	0.211	0.00277825
chr12-4307591-4308696	9.91467e-09	-1.01646	0.233	0.405	0.00294705
chr15-89399021-89400663	1.09749e-08	-1.25322	0.119	0.268	0.00326219
chr20-60630417-60631025	1.15738e-08	0.574555	0.182	0.125	0.00344022
chr11-659732-661550	1.16222e-08	-1.81484	0.039	0.121	0.00345461
chr6-37361276-37362430	1.16311e-08	-1.20342	0.116	0.253	0.00345723
chr8-11901943-11902766	1.18222e-08	-1.45848	0.06	0.156	0.00351403
chr14-74140146-74140864	1.18552e-08	-1.60151	0.055	0.157	0.00352386
chr3-179928680-179929368	1.19405e-08	-1.52076	0.06	0.169	0.00354921
chr8-41790279-41791094	1.23729e-08	-1.35999	0.086	0.202	0.00367772
chr10-114042923-114044354	1.24313e-08	-1.55479	0.054	0.148	0.00369508
chr5-125869655-125870612	1.26035e-08	-1.58976	0.046	0.132	0.00374629
chr14-103932207-103933306	1.27336e-08	-1.97788	0.028	0.102	0.00378494
chr1-57328901-57329401	1.28392e-08	-1.64677	0.033	0.104	0.00381634
chr6-148746343-148748760	1.29443e-08	-1.33159	0.107	0.245	0.00384758
chr1-177901874-177902909	1.30479e-08	0.312184	0.228	0.184	0.00387836
chr11-86595206-86595762	1.32182e-08	-1.84126	0.034	0.104	0.00392898
chr11-47526885-47527569	1.3312e-08	-1.64311	0.047	0.131	0.00395686
chr16-85430683-85432049	1.37517e-08	-1.91314	0.038	0.128	0.00408758
chr10-79444385-79446696	1.39185e-08	-1.18973	0.162	0.294	0.00413716
chr2-153871205-153872791	1.40744e-08	-1.08007	0.188	0.344	0.00418349
chr7-517836-518510	1.50775e-08	-1.70012	0.042	0.135	0.00448165
chr1-14597615-14599683	1.52165e-08	-1.08917	0.169	0.311	0.00452295
chr2-120593637-120594347	1.56724e-08	-1.53258	0.054	0.141	0.00465847
chr22-47409531-47410185	1.59027e-08	-1.47203	0.059	0.156	0.00472693
chr2-74632150-74633223	1.65874e-08	-1.26932	0.105	0.226	0.00493046
chr16-20824829-20826516	1.68365e-08	-1.67038	0.044	0.127	0.00500451
chr8-125228369-125228995	1.68574e-08	-1.39839	0.079	0.183	0.00501072
chr16-89343781-89344855	1.72282e-08	0.632296	0.155	0.092	0.00512094
chr1-36772828-36773495	1.79568e-08	-1.66017	0.038	0.122	0.0053375
chr16-74830559-74831004	1.8272e-08	-1.72576	0.037	0.118	0.00543118
chr14-100393492-100394523	1.83138e-08	-1.55016	0.056	0.16	0.00544362
chr13-52880014-52881270	1.84635e-08	-1.689	0.045	0.139	0.0054881
chr19-10013159-10014522	1.85141e-08	0.53586	0.158	0.114	0.00550315
chr6-41644076-41645690	1.85918e-08	-1.47946	0.071	0.185	0.00552624
chr10-6352901-6353811	1.89758e-08	-1.62188	0.037	0.101	0.00564039
chr1-68231185-68232746	1.90396e-08	-1.55525	0.047	0.13	0.00565936
chr5-127424907-127425600	1.99523e-08	-1.28894	0.094	0.223	0.00593066
chr20-20367320-20369803	2.1258e-08	-1.24661	0.153	0.305	0.00631874
chr5-53045-54200	2.1833e-08	-1.29729	0.09	0.215	0.00648965
chr3-62432603-62433840	2.35497e-08	-1.73904	0.033	0.102	0.00699995
chr12-119024121-119025005	2.43377e-08	-1.31623	0.063	0.154	0.00723415
chr16-1018759-1020205	2.44578e-08	-1.08771	0.149	0.292	0.00726986
chrX-6708298-6709478	2.49909e-08	-1.77008	0.038	0.121	0.00742831
chr16-980558-982350	2.5621e-08	-1.21131	0.128	0.265	0.00761562
chr8-73419144-73420049	2.58201e-08	-1.65749	0.04	0.118	0.0076748
chr5-149326262-149326946	2.94686e-08	-1.71306	0.033	0.106	0.00875928
chr6-130967397-130968668	3.00023e-08	0.37597	0.231	0.176	0.00891792
chr17-43360443-43361919	3.3958e-08	-0.993152	0.159	0.301	0.0100937
chr19-52452998-52453884	3.48778e-08	-1.81899	0.033	0.108	0.0103671
chr9-136545353-136547036	3.49223e-08	-1.06097	0.193	0.368	0.0103803
chr8-38240228-38240893	3.51858e-08	-1.24925	0.077	0.175	0.0104587
chr14-72688742-72690464	3.52285e-08	0.605451	0.159	0.105	0.0104714
chr7-2043035-2044023	3.55548e-08	-1.60205	0.041	0.122	0.0105683
chr16-81630067-81631068	3.61427e-08	-1.6313	0.053	0.156	0.0107431
chr2-16393764-16394736	3.65452e-08	0.680592	0.102	0.067	0.0108627
chr13-52919347-52919917	3.72734e-08	-1.6601	0.047	0.141	0.0110792
chr17-66753130-66753921	3.9499e-08	-1.25089	0.101	0.224	0.0117407
chr6-52456751-52457466	4.06115e-08	-1.57509	0.041	0.121	0.0120714
chr12-109737417-109738065	4.12916e-08	-1.61467	0.048	0.14	0.0122736
chr14-72516220-72517582	4.14638e-08	0.60286	0.135	0.096	0.0123247
chrX-104156249-104157459	4.45593e-08	-1.16275	0.138	0.268	0.0132448
chr3-168248456-168250343	4.76027e-08	-1.04487	0.163	0.304	0.0141495
chr1-201924757-201925507	4.91113e-08	-1.29672	0.073	0.171	0.0145979
chrX-373223-374332	5.01556e-08	-1.62658	0.047	0.131	0.0149083
chr15-48063178-48063873	5.35535e-08	-1.25128	0.074	0.179	0.0159183
chr10-6202143-6203684	5.44747e-08	-0.8594	0.272	0.447	0.0161921
chr6-41637794-41639438	5.6837e-08	-1.49482	0.06	0.154	0.0168943
chr19-10624602-10626027	5.7463e-08	-1.35401	0.091	0.2	0.0170803
chr15-70420575-70421416	5.81403e-08	-1.6323	0.037	0.11	0.0172817
chr5-133297254-133298088	5.85295e-08	-1.52873	0.046	0.122	0.0173974
chr15-66251837-66253987	5.89728e-08	0.29565	0.198	0.162	0.0175291
chr8-48817933-48819659	5.98669e-08	-1.16753	0.128	0.267	0.0177949
chr12-23949346-23951317	6.09781e-08	0.501021	0.165	0.112	0.0181252
chr14-68792924-68793619	6.10926e-08	-1.67855	0.034	0.105	0.0181592
chr2-133485466-133486171	6.21231e-08	-1.67384	0.04	0.114	0.0184655
chr5-135551469-135552116	6.31061e-08	-1.64788	0.037	0.112	0.0187577
chr3-180035868-180037430	6.36946e-08	-1.00066	0.194	0.361	0.0189326
chr11-70639862-70640606	6.39669e-08	-1.50981	0.053	0.136	0.0190136
chr17-43597271-43598224	6.53242e-08	-1.47011	0.054	0.15	0.019417
chr5-126732339-126733160	6.56464e-08	0.386366	0.195	0.148	0.0195128
chr5-149226710-149227705	6.71606e-08	0.485034	0.165	0.117	0.0199629
chr10-89626042-89627055	6.87359e-08	-1.52278	0.041	0.113	0.0204311
chr11-57460041-57461217	7.03192e-08	-1.45673	0.061	0.163	0.0209017
chr8-22641008-22642403	7.11624e-08	0.898454	0.104	0.057	0.0211524
chr9-81343811-81345365	7.21145e-08	0.700099	0.111	0.071	0.0214354
chr6-38148776-38149939	7.36226e-08	-1.64282	0.038	0.113	0.0218837
chr11-120612565-120613894	7.37019e-08	-1.33463	0.088	0.2	0.0219072
chr11-73328010-73329263	7.40319e-08	0.670729	0.145	0.092	0.0220053
chr20-37901757-37903877	7.49586e-08	-1.32807	0.09	0.21	0.0222808
chr6-118308974-118310193	8.12913e-08	-1.41759	0.05	0.125	0.0241631
chr14-93043285-93043862	8.1612e-08	-1.61982	0.049	0.132	0.0242584
chr2-237626759-237628242	8.40256e-08	-1.2602	0.109	0.237	0.0249759
chrX-21476566-21477266	8.526e-08	0.824766	0.108	0.061	0.0253428
chr1-197413042-197413932	8.79425e-08	0.605881	0.142	0.093	0.0261401
chr10-63628565-63630992	8.93879e-08	-0.951552	0.249	0.409	0.0265697
chr6-28463037-28464202	9.05287e-08	-1.94857	0.028	0.101	0.0269088
chr10-14063177-14064352	9.22117e-08	-1.41937	0.055	0.132	0.0274091
chr6-137933133-137934142	9.22776e-08	0.632911	0.114	0.078	0.0274287
chr4-48136000-48136678	9.25152e-08	-1.51242	0.055	0.136	0.0274993
chr2-175981091-175982026	9.42982e-08	-1.31122	0.071	0.165	0.0280293
chr2-159797522-159798432	1.00943e-07	-1.64191	0.043	0.123	0.0300044
chr15-34594278-34594780	1.01627e-07	-1.76484	0.035	0.118	0.0302076
chr20-57265137-57266876	1.03094e-07	-1.23685	0.114	0.228	0.0306438
chr18-54357031-54358619	1.06141e-07	0.336115	0.196	0.169	0.0315494
chr2-11955424-11956478	1.06254e-07	-1.39497	0.048	0.123	0.031583
chr12-57241653-57242101	1.07605e-07	-1.52348	0.058	0.147	0.0319846
chr1-39900772-39902536	1.08281e-07	-0.898989	0.273	0.445	0.0321856
chr1-204828165-204829811	1.10146e-07	0.271025	0.238	0.2	0.0327398
chr19-13693213-13694158	1.12371e-07	-1.23894	0.09	0.197	0.0334012
chr14-105175733-105176621	1.14768e-07	0.284533	0.238	0.211	0.0341136
chr19-56116682-56117000	1.16304e-07	-1.62364	0.049	0.144	0.0345703
chr7-148380581-148381437	1.17506e-07	-1.28286	0.081	0.191	0.0349276
chr17-49305307-49306205	1.19373e-07	0.833261	0.102	0.058	0.0354827
chr15-82994869-82995650	1.20837e-07	-1.32251	0.066	0.161	0.0359177
chr18-58842955-58844003	1.21925e-07	0.602842	0.138	0.088	0.036241
chr2-96531754-96532505	1.23989e-07	-1.24381	0.09	0.201	0.0368547
chr2-219520978-219521747	1.30656e-07	-0.96	0.228	0.393	0.0388362
chr13-94050461-94051316	1.35312e-07	-1.62385	0.035	0.106	0.0402204
chr3-42031547-42032395	1.35932e-07	-1.40731	0.054	0.141	0.0404046
chr2-29010837-29012557	1.40407e-07	-0.904456	0.234	0.387	0.0417348
chr13-40507965-40509441	1.42193e-07	-1.33022	0.069	0.161	0.0422657
chr5-56515971-56517468	1.44514e-07	0.625577	0.147	0.102	0.0429554
chr5-126679568-126680767	1.45184e-07	0.544618	0.131	0.084	0.0431547
chr17-2422792-2423727	1.50821e-07	-1.05859	0.145	0.271	0.0448301
chr16-68298470-68299868	1.51036e-07	-1.14929	0.113	0.236	0.044894
chr11-114243667-114245230	1.53131e-07	-1.69955	0.045	0.122	0.0455168
chr10-71963728-71965474	1.56163e-07	-1.25483	0.074	0.162	0.0464182
chr11-117705465-117706615	1.57998e-07	-1.18251	0.099	0.205	0.0469635
chr18-12776358-12777842	1.58356e-07	-1.71847	0.038	0.115	0.04707
chr19-3768012-3768789	1.60917e-07	0.252826	0.314	0.257	0.0478313
chr12-49882043-49883336	1.69173e-07	-1.73665	0.034	0.108	0.0502852
chr10-6218981-6219712	1.69748e-07	-1.66277	0.041	0.126	0.050456
chr3-58521835-58522639	1.71725e-07	-1.31796	0.062	0.149	0.0510437
chr9-16619539-16620565	1.72183e-07	-1.64397	0.034	0.101	0.0511799
chr2-240053347-240054528	1.76081e-07	0.518286	0.128	0.087	0.0523386
chr14-92336513-92337890	1.87054e-07	-1.26266	0.079	0.18	0.0556
chr11-102226771-102227656	1.89209e-07	0.667462	0.124	0.08	0.0562406
chr14-46990537-46991156	1.911e-07	-1.60214	0.048	0.127	0.0568027
chr12-117820113-117820658	1.9263e-07	-1.60514	0.044	0.117	0.0572577
chr11-20250159-20251373	1.95153e-07	-1.26964	0.078	0.17	0.0580074
chr8-127733942-127734344	1.95322e-07	-1.60309	0.044	0.13	0.0580577
chr2-234999780-235000702	1.9705e-07	-1.36318	0.062	0.149	0.0585712
chr6-105270200-105270984	1.97908e-07	-1.75649	0.035	0.108	0.0588265
chr7-100450036-100451058	1.9904e-07	-1.13521	0.116	0.243	0.0591627
chr12-108976075-108976956	2.00398e-07	-1.58524	0.042	0.113	0.0595666
chr2-17517882-17518740	2.04486e-07	0.470978	0.154	0.112	0.0607817
chr20-57097278-57097917	2.08466e-07	-1.06821	0.131	0.254	0.0619646
chr15-45521975-45523223	2.08736e-07	0.317114	0.187	0.143	0.0620449
chr4-24730015-24730973	2.10063e-07	-1.39012	0.074	0.187	0.0624394
chr1-99645714-99646524	2.14026e-07	-1.7563	0.031	0.102	0.0636173
chr9-19219292-19220050	2.1471e-07	-1.09429	0.095	0.185	0.0638206
chr17-80491240-80493749	2.18922e-07	-1.42957	0.07	0.162	0.0650725
chr3-48492017-48493395	2.20315e-07	-1.33995	0.074	0.173	0.0654866
chr12-112116242-112117488	2.27328e-07	-1.37583	0.065	0.162	0.0675713
chr12-106830162-106830756	2.31143e-07	-1.67327	0.035	0.101	0.0687051
chr8-11466026-11467887	2.36005e-07	-1.05937	0.157	0.294	0.0701504
chr3-52636408-52637633	2.36533e-07	-1.46067	0.061	0.156	0.0703072
chr16-21101506-21102326	2.38293e-07	0.436967	0.179	0.134	0.0708304
chr2-171008129-171009898	2.5092e-07	-1.64135	0.035	0.105	0.0745836
chr12-124231706-124233003	2.5898e-07	-1.00859	0.149	0.27	0.0769794
chr3-61560437-61561962	2.70114e-07	-1.49751	0.063	0.163	0.0802891
chr11-66458987-66459954	2.77236e-07	-1.30734	0.071	0.163	0.0824059
chr10-91879317-91880532	2.77322e-07	-0.97146	0.163	0.314	0.0824315
chr2-99523526-99524613	2.95436e-07	-1.39863	0.065	0.165	0.0878156
chr14-68748625-68750149	2.96575e-07	-1.3954	0.064	0.16	0.0881543
chr20-41365791-41367034	3.0019e-07	-1.33705	0.071	0.158	0.0892289
chr3-9185328-9186054	3.04386e-07	-1.58851	0.042	0.122	0.090476
chr3-63532169-63533155	3.11612e-07	-1.67565	0.035	0.108	0.0926237
chr9-83537179-83538971	3.12588e-07	-1.44757	0.069	0.193	0.092914
chr1-204072822-204074928	3.18983e-07	-1.18329	0.084	0.176	0.0948149
chr17-6077901-6079491	3.36621e-07	-1.45759	0.061	0.152	0.100058
chr14-74879580-74880627	3.51107e-07	-1.47612	0.054	0.13	0.104363
chr22-31091437-31092486	3.52918e-07	-1.47011	0.052	0.136	0.104902
chr1-44682901-44683910	3.71424e-07	0.616785	0.147	0.097	0.110402
chr7-132527664-132529041	3.7222e-07	-1.79607	0.03	0.1	0.110639
chr6-33719286-33720004	3.75722e-07	-1.37981	0.057	0.145	0.11168
chr6-158512295-158513308	3.76235e-07	-1.63891	0.038	0.112	0.111833
chr6-104689550-104690196	3.81192e-07	-1.7286	0.034	0.106	0.113306
chrX-9611109-9612148	3.83717e-07	-1.63447	0.039	0.117	0.114057
chr5-125198391-125198985	3.9526e-07	0.674834	0.122	0.075	0.117487
chr3-50192273-50192947	4.01729e-07	0.420785	0.22	0.176	0.11941
chr8-123686465-123687879	4.06261e-07	0.683125	0.111	0.069	0.120757
chr15-70111117-70112059	4.07626e-07	-1.58862	0.046	0.127	0.121163
chr5-38379057-38379765	4.08773e-07	-1.41668	0.059	0.149	0.121504
chr3-77080101-77080775	4.20275e-07	-1.60997	0.043	0.125	0.124923
chr2-172735036-172736801	4.21294e-07	-1.11674	0.121	0.243	0.125226
chr15-53377828-53378670	4.27178e-07	-1.56089	0.042	0.114	0.126975
chr16-21611300-21612449	4.38903e-07	-1.31858	0.069	0.154	0.13046
chr9-69120685-69122452	4.43592e-07	0.276863	0.219	0.187	0.131854
chr13-113739465-113740903	4.4825e-07	0.341769	0.242	0.192	0.133238
chr7-150799619-150801115	4.96357e-07	-1.63439	0.041	0.118	0.147538
chr15-89390935-89392139	5.0515e-07	-1.07613	0.14	0.262	0.150151
chr8-11439593-11441237	5.39691e-07	-1.14261	0.117	0.232	0.160418
chr5-107482453-107483542	5.43271e-07	-0.989105	0.158	0.276	0.161482
chr1-36850721-36851751	5.43908e-07	-1.14333	0.107	0.218	0.161672
chr15-74574348-74575672	5.45788e-07	-1.55777	0.044	0.118	0.162231
chr8-54551349-54552145	5.64284e-07	0.340138	0.216	0.176	0.167728
chr11-116403886-116404867	5.65299e-07	0.299985	0.235	0.196	0.16803
chr1-180197881-180199009	5.79656e-07	-0.875787	0.206	0.357	0.172298
chr4-52716297-52717019	5.85131e-07	-1.5368	0.043	0.118	0.173925
chr15-51672109-51672777	6.03509e-07	-1.66691	0.033	0.1	0.179388
chr20-49658563-49659457	6.1141e-07	-1.22417	0.083	0.176	0.181736
chr1-164801167-164802473	6.22539e-07	-1.36902	0.059	0.141	0.185044
chr8-11966244-11967306	6.74965e-07	-1.31969	0.063	0.15	0.200627
chr16-726684-728628	6.77371e-07	-1.12455	0.12	0.243	0.201342
chr11-90643918-90644764	6.96744e-07	0.361636	0.186	0.149	0.207101
chr8-34027703-34028829	7.01629e-07	-1.24871	0.084	0.184	0.208553
chr17-50318489-50319277	7.01723e-07	-1.56791	0.043	0.117	0.208581
chr12-3212800-3213747	7.03589e-07	-1.38395	0.056	0.14	0.209136
chr1-177170283-177171507	7.04276e-07	0.332626	0.208	0.178	0.20934
chr6-33328242-33329660	7.19228e-07	0.307927	0.247	0.21	0.213784
chr4-67106650-67107356	7.23598e-07	-1.42156	0.056	0.139	0.215083
chr19-4278247-4280001	7.38565e-07	-1.42962	0.06	0.148	0.219532
chr12-113697439-113698558	7.44232e-07	-1.06027	0.136	0.262	0.221216
chr9-111969130-111970065	7.45042e-07	-1.66023	0.034	0.102	0.221457
chr14-60470203-60471067	7.85995e-07	-1.34275	0.056	0.14	0.23363
chr10-102000772-102001895	8.03423e-07	-1.31323	0.056	0.135	0.23881
chr2-64400677-64401852	8.04458e-07	-1.3246	0.056	0.134	0.239118
chr6-144063267-144065166	8.19371e-07	-0.929325	0.202	0.335	0.243551
chr18-59298172-59299252	8.27657e-07	-1.16784	0.097	0.188	0.246013
chr1-27243332-27243985	8.4764e-07	0.399154	0.197	0.153	0.251953
chr2-27654591-27655517	8.51555e-07	-1.37865	0.053	0.134	0.253117
chr8-2000403-2002091	8.89376e-07	-1.14716	0.14	0.257	0.264359
chr1-4071219-4072308	8.91263e-07	0.701631	0.111	0.069	0.26492
chr21-45892872-45894771	8.92837e-07	0.442846	0.136	0.106	0.265388
chr2-12902078-12902955	8.94073e-07	-1.57159	0.041	0.115	0.265755
chr3-99823661-99824546	9.33945e-07	-1.46507	0.043	0.115	0.277607
chr6-147769434-147770481	9.50738e-07	-1.55777	0.044	0.114	0.282598
chr1-101203861-101204696	9.53048e-07	-1.51413	0.055	0.148	0.283285
chr3-68952560-68954300	9.74731e-07	-1.7999	0.031	0.1	0.28973
chr14-104688835-104690124	9.883e-07	-1.27693	0.078	0.178	0.293763
chr11-10454548-10456825	1.00263e-06	-1.00936	0.157	0.293	0.298023
chr7-5248016-5248880	1.01909e-06	-1.68526	0.036	0.102	0.302915
chr7-101602145-101603196	1.02811e-06	-1.42968	0.057	0.128	0.305597
chr6-113611089-113612091	1.02888e-06	0.393124	0.141	0.115	0.305827
chr6-147782203-147782807	1.03551e-06	-1.74267	0.032	0.109	0.307796
chr1-165234938-165236742	1.04908e-06	-0.957977	0.239	0.39	0.311829
chr22-21707279-21708310	1.06514e-06	-1.14768	0.089	0.195	0.316602
chr5-155727633-155730030	1.07333e-06	-1.20724	0.103	0.211	0.319037
chr15-69298273-69299669	1.09123e-06	-1.69229	0.033	0.109	0.324359
chr4-41570652-41571791	1.09257e-06	-1.07675	0.1	0.193	0.324756
chr19-40454832-40455517	1.09439e-06	-1.587	0.037	0.104	0.325296
chr1-3630802-3631780	1.09661e-06	0.437738	0.145	0.108	0.325958
chr16-4867829-4869309	1.09739e-06	-1.66028	0.033	0.101	0.32619
chr6-89297730-89298934	1.11405e-06	-1.435	0.06	0.144	0.331141
chr3-184038759-184040344	1.12257e-06	-1.47377	0.043	0.121	0.333675
chr12-113637612-113638720	1.12567e-06	-1.67938	0.032	0.104	0.334594
chr16-85312696-85313707	1.13302e-06	0.286281	0.179	0.152	0.336781
chr3-53978068-53978756	1.15347e-06	-1.58011	0.037	0.106	0.342858
chr2-132538256-132538908	1.16982e-06	-1.5395	0.036	0.104	0.347719
chr9-19787853-19789283	1.19896e-06	-1.57347	0.047	0.13	0.356381
chr10-77988851-77989727	1.27137e-06	0.645386	0.11	0.075	0.377905
chr17-36111065-36111821	1.27681e-06	-1.72916	0.032	0.101	0.379519
chr20-35901299-35902510	1.363e-06	-1.20965	0.083	0.192	0.405139
chr9-114557798-114558550	1.37671e-06	-1.41108	0.066	0.16	0.409216
chr8-100509727-100511335	1.39369e-06	-1.13377	0.113	0.232	0.414262
chr1-246533040-246533855	1.41862e-06	-1.3954	0.064	0.162	0.421671
chr1-154665885-154666751	1.43669e-06	-1.66015	0.039	0.117	0.427042
chr17-74086702-74087413	1.4532e-06	-1.5395	0.036	0.106	0.43195
chr3-175850869-175852106	1.50054e-06	-0.909901	0.162	0.283	0.446022
chr2-202032812-202035104	1.50363e-06	-0.860645	0.235	0.388	0.446939
chr19-5107103-5108490	1.53441e-06	-1.15939	0.102	0.208	0.456089
chr16-55461913-55462788	1.55061e-06	-0.944922	0.147	0.245	0.460906
chr1-84715438-84716074	1.59327e-06	0.260463	0.241	0.198	0.473584
chr1-201467944-201469839	1.61405e-06	-1.10574	0.131	0.246	0.479761
chr9-120919935-120921109	1.62428e-06	-0.743749	0.366	0.53	0.482803
chr10-71318858-71320004	1.63403e-06	-1.28044	0.094	0.204	0.485701
chr10-28637117-28637830	1.72199e-06	-1.14054	0.089	0.189	0.511848
chr15-66101427-66102071	1.83965e-06	-1.22353	0.065	0.145	0.546819
chr12-110019645-110020775	1.8523e-06	-1.3293	0.066	0.158	0.55058
chr6-137944817-137945510	1.88033e-06	0.492258	0.159	0.106	0.55891
chr20-2813673-2815529	1.98389e-06	-1.0452	0.112	0.218	0.589692
chr14-93788098-93789590	1.98746e-06	-1.26415	0.079	0.173	0.590754
chr1-205455828-205457662	2.02005e-06	-1.2471	0.083	0.174	0.600443
chr17-32486105-32487682	2.02088e-06	-0.832422	0.304	0.463	0.600689
chr15-22785804-22787424	2.03379e-06	-1.06252	0.152	0.283	0.604526
chr14-60171104-60171885	2.09467e-06	-1.52021	0.043	0.119	0.622622
chr4-119478503-119479522	2.11005e-06	-1.12707	0.089	0.182	0.627194
chr17-1761717-1763616	2.13451e-06	-1.0015	0.156	0.275	0.634463
chrX-123959947-123962028	2.17513e-06	-0.75573	0.297	0.431	0.646538
chr19-7505861-7506988	2.26061e-06	0.482251	0.122	0.096	0.671945
chr6-108164719-108166329	2.26274e-06	-1.28441	0.076	0.175	0.672578
chr17-50799428-50800689	2.32952e-06	-1.05259	0.128	0.239	0.69243
chr16-3157327-3159194	2.33811e-06	-1.1264	0.127	0.257	0.694983
chr17-2889918-2890637	2.37045e-06	-1.62349	0.036	0.105	0.704595
chr7-129188051-129189849	2.37903e-06	-1.22949	0.093	0.204	0.707146
chr4-21948161-21949415	2.39451e-06	0.574642	0.112	0.082	0.711747
chr3-145648180-145648880	2.40934e-06	0.536904	0.136	0.096	0.716154
chr2-98343412-98343697	2.41322e-06	-1.35186	0.048	0.118	0.717308
chr5-147440515-147441602	2.4187e-06	-1.29207	0.069	0.163	0.718936
chr14-78736964-78738180	2.42201e-06	-1.431	0.046	0.125	0.71992
chr1-53359319-53360652	2.43423e-06	-1.63054	0.04	0.109	0.723554
chr17-81328531-81330515	2.44703e-06	-1.4268	0.06	0.15	0.727358
chr13-41250615-41251268	2.4548e-06	-1.50495	0.04	0.113	0.729666
chr7-43112264-43114051	2.5046e-06	0.415116	0.105	0.079	0.744471
chr17-49850634-49852109	2.578e-06	-1.43669	0.047	0.112	0.766287
chr1-6205018-6206483	2.61357e-06	-1.14152	0.116	0.241	0.77686
chr1-101235703-101237119	2.62324e-06	-1.22737	0.093	0.197	0.779735
chr2-32946192-32948037	2.62436e-06	-1.30746	0.087	0.191	0.780068
chr15-65208175-65209049	2.67062e-06	-1.57968	0.039	0.109	0.793818
chr15-78948076-78948497	2.78562e-06	-1.41531	0.044	0.11	0.828
chr20-35849135-35850056	2.86666e-06	-1.4797	0.043	0.118	0.852088
chr12-120042878-120043807	2.92385e-06	-1.10558	0.089	0.184	0.869088
chr3-170039922-170040742	2.97057e-06	0.285499	0.206	0.161	0.882975
chr7-11831064-11832496	2.97843e-06	-1.1432	0.099	0.201	0.885313
chr12-21773236-21775132	3.01662e-06	-1.29273	0.059	0.145	0.896663
chr16-57801696-57803609	3.06893e-06	-0.993015	0.135	0.25	0.912213
chr9-74886682-74887846	3.07036e-06	-1.35095	0.045	0.105	0.912637
chr13-98163653-98164696	3.08431e-06	-1.2979	0.061	0.144	0.916783
chr16-79598515-79601895	3.1357e-06	-1.19262	0.129	0.261	0.932059
chr13-44396507-44397647	3.1645e-06	-1.30731	0.05	0.114	0.940621
chr11-120105340-120105937	3.20996e-06	-1.67855	0.034	0.106	0.954133
chr9-4740495-4742016	3.24833e-06	-0.900151	0.202	0.331	0.965536
chr19-33124365-33125261	3.3627e-06	-1.04307	0.12	0.227	0.999532
chr22-32956820-32957836	3.37216e-06	-1.32666	0.049	0.122	1
chr8-92102610-92103937	3.47451e-06	-0.973594	0.196	0.342	1
chr2-206368534-206369710	3.51985e-06	-1.18075	0.088	0.183	1
chr15-74825880-74827309	3.60798e-06	-1.0076	0.122	0.226	1
chr1-228144064-228144787	3.7564e-06	0.547742	0.135	0.097	1
chr15-89371048-89372039	3.78568e-06	-0.896258	0.203	0.353	1
chr14-24077474-24078424	3.86685e-06	0.290535	0.184	0.158	1
chr20-31869370-31871003	3.86946e-06	-1.0257	0.153	0.278	1
chr2-86222881-86224557	3.94699e-06	0.45261	0.151	0.112	1
chr9-125358235-125359396	4.065e-06	0.301448	0.167	0.143	1
chr17-2755066-2756518	4.07958e-06	-1.20305	0.075	0.152	1
chr2-241373141-241374168	4.14547e-06	0.394106	0.163	0.125	1
chr13-20831668-20832402	4.33083e-06	-1.29508	0.06	0.144	1
chr13-109130176-109130808	4.36573e-06	-1.24031	0.083	0.191	1
chr9-10612397-10613857	4.38304e-06	0.550039	0.102	0.077	1
chr15-44728337-44729664	4.38574e-06	-0.822783	0.256	0.402	1
chr11-124761228-124763467	4.45683e-06	-1.17589	0.089	0.18	1
chr5-126422828-126423815	4.47051e-06	-0.940414	0.144	0.261	1
chr10-43420170-43421188	4.62129e-06	-1.45634	0.048	0.113	1
chr1-14654772-14655872	4.63712e-06	-1.32347	0.045	0.108	1
chr5-125372827-125373678	4.70723e-06	-1.31122	0.067	0.161	1
chr1-165570008-165571789	4.71408e-06	-1.01853	0.161	0.288	1
chr2-156802808-156803497	4.74088e-06	0.575457	0.121	0.086	1
chr8-35740896-35741600	4.93127e-06	0.555367	0.116	0.077	1
chr12-57242235-57243323	5.03904e-06	-0.955848	0.177	0.296	1
chr1-50332728-50333913	5.08373e-06	-1.16749	0.102	0.208	1
chr7-27910141-27910870	5.17401e-06	-1.37028	0.045	0.106	1
chr10-6204865-6205195	5.19825e-06	-1.22187	0.053	0.118	1
chr11-71251184-71252945	5.34107e-06	-1.3682	0.061	0.153	1
chr5-168371943-168373303	5.3434e-06	-1.44519	0.047	0.119	1
chr14-77181196-77182408	5.5659e-06	-1.05616	0.111	0.214	1
chr5-14249562-14250770	5.63262e-06	-0.973416	0.111	0.204	1
chr19-49363016-49364029	5.66588e-06	-1.03995	0.105	0.197	1
chr11-44949152-44951182	5.6892e-06	-1.05711	0.165	0.301	1
chr5-125668683-125669395	5.7592e-06	-1.34139	0.048	0.105	1
chr20-61251773-61254099	5.77506e-06	0.293637	0.191	0.147	1
chr7-80918544-80919468	5.87725e-06	-1.19992	0.09	0.184	1
chr11-45078622-45079342	5.9159e-06	-1.41683	0.05	0.122	1
chr10-5643881-5645694	5.94227e-06	-1.03272	0.113	0.214	1
chr19-34841646-34842176	5.95588e-06	0.296113	0.209	0.167	1
chr1-46489144-46490074	5.97039e-06	-1.55073	0.043	0.121	1
chr11-78117655-78118333	5.98661e-06	-1.40577	0.039	0.102	1
chr16-69777783-69778959	6.10999e-06	-1.33439	0.049	0.115	1
chr17-49737262-49737975	6.21124e-06	-1.38573	0.049	0.119	1
chr12-110812766-110813688	6.25669e-06	-1.22889	0.077	0.169	1
chr3-33788716-33789546	6.30632e-06	0.333959	0.141	0.11	1
chr17-33261797-33263334	6.38002e-06	-1.08429	0.09	0.179	1
chr12-12791760-12792760	6.42988e-06	0.387839	0.121	0.088	1
chr18-8807584-8808404	6.45203e-06	0.443163	0.139	0.095	1
chr2-174535134-174535983	6.58322e-06	-1.12592	0.086	0.179	1
chr9-130117260-130118325	6.62156e-06	-1.28257	0.062	0.144	1
chr6-122832391-122833523	6.62183e-06	-1.3283	0.062	0.148	1
chr7-135725817-135726675	6.657e-06	-1.36302	0.043	0.105	1
chr6-110843576-110844221	6.67678e-06	-1.28179	0.053	0.123	1
chr8-80121107-80121808	6.88928e-06	-1.38909	0.039	0.1	1
chr12-93569636-93572207	6.89178e-06	-0.86525	0.254	0.42	1
chr16-50547372-50548889	6.91605e-06	-0.965543	0.149	0.288	1
chr11-10366262-10366997	7.00511e-06	-1.3613	0.046	0.117	1
chr1-3125020-3126514	7.06009e-06	-1.38749	0.057	0.132	1
chr1-40783174-40784595	7.0687e-06	-1.37177	0.053	0.136	1
chr13-26186067-26186800	7.2197e-06	-1.3557	0.055	0.131	1
chr12-63667794-63669315	7.22576e-06	-0.991114	0.157	0.288	1
chr3-75784819-75785808	7.23157e-06	-1.13921	0.079	0.17	1
chr1-244730059-244731037	7.23892e-06	-1.47222	0.045	0.113	1
chr2-216015594-216016316	7.35632e-06	0.360155	0.2	0.161	1
chr1-116666238-116668031	7.37996e-06	-1.43748	0.045	0.113	1
chr11-20342139-20343265	7.43894e-06	-0.912055	0.182	0.294	1
chr10-12396156-12397402	7.48234e-06	-1.13675	0.109	0.22	1
chr19-10611129-10612870	7.55023e-06	-1.22008	0.07	0.158	1
chr16-87958358-87959670	7.61444e-06	-1.1031	0.089	0.169	1
chr20-326661-327554	7.6586e-06	-0.682852	0.363	0.514	1
chr14-76483990-76484720	8.05115e-06	0.268919	0.182	0.153	1
chr7-132510967-132512045	8.07233e-06	-1.15126	0.077	0.162	1
chr12-80935796-80937973	8.09997e-06	-1.1013	0.103	0.201	1
chr17-45783057-45785699	8.1021e-06	-0.959823	0.183	0.318	1
chr20-25251508-25251955	8.23625e-06	-1.4988	0.035	0.101	1
chr20-1891884-1892459	8.27372e-06	0.470391	0.144	0.101	1
chr20-24331157-24332149	8.30432e-06	-1.35534	0.045	0.119	1
chr14-92379836-92380459	8.31743e-06	-1.41706	0.04	0.101	1
chr5-81232427-81233651	8.44321e-06	-1.18411	0.069	0.149	1
chr10-71381470-71382010	8.57223e-06	-1.26747	0.053	0.128	1
chrX-111181598-111182545	8.67005e-06	-1.27866	0.074	0.16	1
chr2-201118339-201119153	8.88098e-06	-1.22867	0.06	0.134	1
chr8-11769126-11771055	8.93837e-06	-0.804934	0.282	0.428	1
chr3-148963338-148964033	8.99408e-06	-1.38457	0.044	0.114	1
chr14-55705559-55706521	9.00972e-06	-1.11029	0.09	0.179	1
chr1-199447474-199448342	9.13608e-06	0.404899	0.147	0.113	1
chr10-89643760-89645697	9.1525e-06	-0.932913	0.193	0.337	1
chr11-46421041-46421811	9.22647e-06	-1.24326	0.054	0.119	1
chr16-75097842-75099501	9.40368e-06	-1.33022	0.067	0.137	1
chr1-201122104-201122975	9.56817e-06	-1.2016	0.059	0.131	1
chr11-71131313-71132432	9.61423e-06	-1.14054	0.087	0.185	1
chr15-86061363-86062045	9.68744e-06	-1.27954	0.047	0.106	1
chr10-86683450-86684743	9.76986e-06	0.331722	0.142	0.113	1
chr6-37102020-37103759	9.79996e-06	0.251935	0.225	0.182	1
chr15-92522853-92523620	9.81813e-06	-1.15843	0.074	0.157	1
chr5-134429771-134430398	1.00348e-05	0.337503	0.157	0.136	1
chr1-109749882-109751358	1.02418e-05	-1.29068	0.059	0.143	1
chr5-149170041-149170671	1.03463e-05	0.577037	0.11	0.075	1
chr3-59774811-59776249	1.05494e-05	-1.57226	0.036	0.102	1
chr4-162263194-162264098	1.05525e-05	-1.3565	0.04	0.1	1
chr17-81533938-81534897	1.05784e-05	0.387338	0.148	0.113	1
chr11-119808612-119810020	1.07098e-05	-1.25129	0.052	0.121	1
chr5-4739659-4740543	1.08515e-05	-1.33019	0.071	0.167	1
chr11-70661322-70662923	1.09505e-05	-1.60205	0.041	0.114	1
chr2-23656149-23656880	1.1088e-05	0.503351	0.122	0.092	1
chr14-34331341-34332400	1.12363e-05	-1.4251	0.043	0.113	1
chr17-38439133-38439859	1.1258e-05	-1.26518	0.057	0.132	1
chr10-32169295-32169998	1.14729e-05	-1.31568	0.051	0.126	1
chr11-65454682-65455550	1.14757e-05	-0.867181	0.146	0.249	1
chr1-12594903-12596611	1.17526e-05	-1.30369	0.063	0.148	1
chr16-793673-795340	1.20382e-05	-0.856979	0.183	0.307	1
chr16-69236328-69237243	1.23085e-05	0.56276	0.112	0.079	1
chr11-111632522-111633423	1.27055e-05	-1.05988	0.092	0.18	1
chr5-1666894-1668397	1.27949e-05	-1.41126	0.053	0.135	1
chr1-85195015-85196035	1.29753e-05	0.421012	0.138	0.104	1
chr8-144331615-144332195	1.32081e-05	-0.739505	0.281	0.402	1
chr8-85992762-85993442	1.33579e-05	-1.29958	0.061	0.137	1
chr8-131923595-131924152	1.38546e-05	-1.27563	0.056	0.128	1
chr12-117098709-117099597	1.40599e-05	-1.32463	0.043	0.1	1
chr14-21024153-21026640	1.40945e-05	-0.875591	0.178	0.31	1
chr14-94935708-94937751	1.41986e-05	-0.857035	0.239	0.39	1
chr2-120441286-120443321	1.46444e-05	-1.381	0.046	0.121	1
chr2-96549506-96550212	1.47412e-05	0.554629	0.109	0.073	1
chr11-131200220-131200802	1.47969e-05	-1.35448	0.045	0.105	1
chr2-14674828-14675870	1.49183e-05	-1.22684	0.059	0.139	1
chr22-44668107-44669447	1.499e-05	-1.29283	0.068	0.165	1
chrX-153684458-153685417	1.53668e-05	-1.18784	0.065	0.148	1
chr18-3447695-3448540	1.5603e-05	-1.14982	0.091	0.185	1
chr10-125023961-125024766	1.57472e-05	-1.27601	0.058	0.135	1
chr2-201449141-201449489	1.60226e-05	-1.07718	0.083	0.171	1
chr2-144006042-144006678	1.62091e-05	-1.33672	0.051	0.117	1
chr19-7220574-7221150	1.63436e-05	-1.35516	0.05	0.123	1
chr10-13890352-13892164	1.63468e-05	-1.14579	0.076	0.169	1
chr5-76325976-76327366	1.64407e-05	-1.30194	0.05	0.117	1
chr15-77496661-77498402	1.6777e-05	0.411198	0.115	0.092	1
chr8-125177141-125177812	1.68942e-05	-1.36957	0.053	0.113	1
chr7-116762082-116763308	1.73267e-05	-1.17312	0.061	0.131	1
chr20-25056849-25058473	1.73938e-05	-1.04568	0.117	0.222	1
chr5-128964789-128965727	1.74211e-05	-1.43057	0.04	0.108	1
chr21-39345341-39345749	1.74669e-05	0.358643	0.158	0.125	1
chr9-127699015-127699638	1.75034e-05	-1.52004	0.039	0.109	1
chr15-85946750-85947809	1.77188e-05	-1.23912	0.066	0.137	1
chr6-89977231-89978926	1.7757e-05	0.467273	0.124	0.084	1
chr11-12799221-12801110	1.81014e-05	-1.15315	0.076	0.157	1
chr3-42905776-42907095	1.87352e-05	-1.25689	0.053	0.114	1
chr8-66559171-66559793	1.89618e-05	-1.17626	0.074	0.153	1
chr7-139852257-139853851	1.9063e-05	-1.45528	0.048	0.118	1
chr3-149656477-149659093	1.92896e-05	-1.09842	0.094	0.178	1
chr4-1792566-1794300	1.93581e-05	-1.09366	0.099	0.192	1
chr1-32892731-32894509	1.94078e-05	-1.17585	0.088	0.18	1
chr4-1683496-1686112	1.94809e-05	-0.858969	0.181	0.302	1
chr5-152305467-152305924	1.96359e-05	-1.28081	0.061	0.148	1
chr10-116278516-116279460	1.9843e-05	-1.22867	0.059	0.132	1
chr10-71632358-71633302	1.98681e-05	-1.14139	0.069	0.139	1
chr2-95670557-95671641	1.99378e-05	-1.25756	0.061	0.13	1
chr1-74505972-74506723	2.04072e-05	-1.28384	0.051	0.126	1
chr6-44219136-44219824	2.08654e-05	-1.25486	0.064	0.141	1
chr6-90238574-90239756	2.10022e-05	-1.45143	0.041	0.109	1
chr5-112328981-112329936	2.12357e-05	0.543482	0.1	0.067	1
chr15-74223278-74224213	2.12974e-05	-1.18576	0.065	0.135	1
chr22-29479413-29481340	2.15083e-05	-1.15626	0.077	0.145	1
chr1-230833009-230834815	2.17954e-05	-1.22721	0.072	0.158	1
chr11-70636983-70638494	2.19152e-05	-1.3037	0.06	0.141	1
chr1-234588414-234590031	2.24114e-05	0.305902	0.156	0.123	1
chr8-143716040-143717530	2.30685e-05	-1.12657	0.091	0.184	1
chr19-47022885-47023734	2.36197e-05	-1.252	0.065	0.15	1
chr4-81343337-81343937	2.37247e-05	-1.38507	0.046	0.114	1
chr19-13841585-13843096	2.37687e-05	-1.01748	0.122	0.239	1
chr7-45294663-45295732	2.37718e-05	-1.00343	0.109	0.204	1
chr10-122879015-122880142	2.42479e-05	-1.01343	0.103	0.187	1
chr13-27199354-27200857	2.45051e-05	-1.27305	0.063	0.137	1
chr7-5592284-5594866	2.48267e-05	-0.8869	0.203	0.359	1
chr9-128034696-128035557	2.48683e-05	0.278797	0.106	0.089	1
chr16-77224871-77225753	2.50554e-05	0.418948	0.147	0.113	1
chr11-70544598-70545761	2.53939e-05	-1.23168	0.051	0.117	1
chr12-124786269-124786903	2.56452e-05	0.343638	0.118	0.088	1
chr17-35731235-35732664	2.62308e-05	-1.0797	0.102	0.205	1
chr18-6728787-6730253	2.62372e-05	-0.831926	0.257	0.392	1
chr10-35523801-35524994	2.68012e-05	0.528379	0.106	0.074	1
chr14-92386393-92387029	2.70571e-05	-1.22644	0.065	0.156	1
chr16-69746463-69747492	2.71011e-05	-1.30556	0.051	0.117	1
chr3-129632611-129634176	2.71044e-05	-1.03727	0.102	0.195	1
chr18-77131696-77133367	2.71771e-05	-1.43165	0.046	0.112	1
chr1-111724908-111725640	2.73673e-05	-1.20116	0.065	0.152	1
chr17-79937290-79938881	2.77492e-05	-0.87964	0.145	0.243	1
chr1-234779119-234780017	2.80454e-05	-1.39928	0.052	0.135	1
chr16-28609030-28610656	2.8122e-05	-1.15574	0.082	0.174	1
chr3-32842857-32843919	2.82074e-05	-0.877428	0.199	0.314	1
chr18-9106789-9107144	2.82278e-05	-1.28617	0.051	0.118	1
chr10-133357111-133358219	2.82746e-05	-1.25846	0.047	0.112	1
chr9-74616483-74617755	2.85993e-05	0.263717	0.206	0.171	1
chr5-160278161-160280225	2.87501e-05	-1.40482	0.045	0.108	1
chr15-69971441-69972421	2.8845e-05	-1.29392	0.054	0.13	1
chr6-15915938-15917095	2.89137e-05	-1.39915	0.052	0.132	1
chr10-71727606-71728859	2.9261e-05	-1.35866	0.054	0.13	1
chr1-15152350-15154347	2.94244e-05	-1.30263	0.08	0.176	1
chr12-51923108-51923747	2.94722e-05	-1.28063	0.042	0.1	1
chr2-219522040-219523043	2.98985e-05	-0.801723	0.234	0.381	1
chr8-98022280-98022923	3.01114e-05	-1.20199	0.067	0.147	1
chr12-3202837-3203225	3.02087e-05	-1.30697	0.054	0.13	1
chr1-205463410-205464231	3.04834e-05	-1.34163	0.052	0.123	1
chr2-223837039-223838019	3.05525e-05	-1.10231	0.088	0.17	1
chr14-77926528-77927309	3.06211e-05	-1.06735	0.094	0.191	1
chr15-70853296-70854628	3.09881e-05	-1.0675	0.1	0.192	1
chr20-63552849-63554325	3.2468e-05	-0.745622	0.239	0.363	1
chr1-205163353-205164189	3.25389e-05	-1.31029	0.053	0.125	1
chr3-101255135-101255865	3.26807e-05	-1.17123	0.062	0.131	1
chr8-26434557-26435588	3.29921e-05	0.488237	0.116	0.078	1
chr5-45647268-45648177	3.30183e-05	-1.22592	0.059	0.132	1
chr1-27070200-27071500	3.30584e-05	0.446748	0.101	0.077	1
chr2-86040426-86041705	3.39035e-05	-1.02501	0.11	0.2	1
chr1-32885656-32887386	3.43498e-05	-1.25234	0.065	0.132	1
chr3-123757307-123758533	3.50367e-05	-1.27034	0.048	0.114	1
chr14-56491095-56491676	3.50542e-05	0.339993	0.12	0.093	1
chr3-195687071-195687826	3.5527e-05	-1.4984	0.04	0.1	1
chr17-39071347-39072377	3.58555e-05	0.289039	0.155	0.131	1
chr8-17800551-17801849	3.59228e-05	-0.944049	0.142	0.245	1
chr19-5583745-5584303	3.63357e-05	-1.48933	0.037	0.1	1
chr15-92343495-92344883	3.66667e-05	-0.942168	0.143	0.262	1
chr8-94261786-94262564	3.66822e-05	-1.04669	0.11	0.204	1
chr8-47737143-47739125	3.67584e-05	-1.00106	0.133	0.244	1
chr12-132464791-132466139	3.68269e-05	-0.819388	0.212	0.336	1
chr20-58692259-58693586	3.7691e-05	-1.17169	0.067	0.139	1
chr17-6068913-6071498	3.78917e-05	-0.765754	0.289	0.437	1
chr1-53115523-53116797	3.89231e-05	-0.85732	0.165	0.285	1
chr8-34925307-34926033	3.93043e-05	-1.33316	0.049	0.108	1
chr2-144580203-144581462	4.02456e-05	-0.985105	0.104	0.192	1
chr14-77139627-77140021	4.0467e-05	-1.40004	0.041	0.102	1
chr7-127948201-127948754	4.10814e-05	-1.2961	0.046	0.108	1
chr1-63843593-63844274	4.13997e-05	-1.32097	0.06	0.135	1
chr1-175191986-175193547	4.14526e-05	-1.24355	0.065	0.148	1
chr11-119666103-119666916	4.18913e-05	0.351614	0.11	0.089	1
chr9-97404680-97405172	4.20989e-05	-1.14497	0.063	0.126	1
chr10-35559133-35560232	4.26375e-05	0.340074	0.153	0.125	1
chr8-94256369-94257090	4.31416e-05	-1.14579	0.078	0.167	1
chr20-24735058-24735893	4.32086e-05	-1.40896	0.046	0.109	1
chr1-237041684-237043392	4.32883e-05	-1.27852	0.066	0.148	1
chr8-66521442-66523180	4.34742e-05	-1.10978	0.081	0.17	1
chr22-42000872-42001912	4.35696e-05	0.390417	0.111	0.084	1
chr12-46271229-46272165	4.38065e-05	-1.05074	0.084	0.163	1
chr11-123429840-123431341	4.38782e-05	-0.914197	0.122	0.211	1
chr2-97780816-97782149	4.40083e-05	-1.30731	0.047	0.119	1
chr5-133075310-133076565	4.41784e-05	-1.21005	0.067	0.148	1
chr17-79741403-79742413	4.46709e-05	-0.937385	0.125	0.23	1
chr11-9227896-9228495	4.55002e-05	-1.29886	0.052	0.126	1
chr11-120546429-120548692	4.67343e-05	-1.02297	0.105	0.191	1
chr4-150207542-150208238	4.7219e-05	-1.20188	0.063	0.15	1
chr14-34554077-34555245	4.75048e-05	-1.19196	0.062	0.134	1
chr16-55469959-55471224	4.82514e-05	-0.935157	0.127	0.23	1
chr15-57431784-57432773	4.84022e-05	-1.14585	0.07	0.144	1
chr15-71819311-71819916	4.96994e-05	-1.20255	0.049	0.114	1
chr1-27959371-27961066	5.01288e-05	-1.13496	0.075	0.154	1
chr3-38601566-38602498	5.02726e-05	-1.32499	0.045	0.108	1
chr6-27809815-27810467	5.06391e-05	-1.08014	0.068	0.137	1
chr2-10043045-10044379	5.11914e-05	-0.782784	0.273	0.427	1
chr7-151875192-151877794	5.19203e-05	-1.02737	0.158	0.294	1
chr9-72827699-72828797	5.48768e-05	-1.39483	0.047	0.11	1
chr1-1809158-1809941	5.49312e-05	0.254921	0.172	0.154	1
chr8-58595715-58596458	5.51899e-05	-1.07141	0.071	0.147	1
chr10-46282485-46283226	5.59169e-05	-1.11097	0.076	0.154	1
chr19-4866754-4867993	5.67679e-05	-0.883154	0.167	0.292	1
chr16-90022292-90022962	5.67922e-05	-1.10026	0.085	0.158	1
chr1-25874632-25876300	5.69346e-05	-0.835995	0.188	0.306	1
chr9-125373974-125375221	5.75838e-05	0.297899	0.153	0.13	1
chr12-125183055-125184009	5.78736e-05	-1.03912	0.107	0.192	1
chr5-137835843-137836681	5.7992e-05	-1.32024	0.044	0.101	1
chr14-56686330-56687019	5.96215e-05	0.363566	0.127	0.093	1
chr20-41717253-41718132	6.01116e-05	-1.2351	0.066	0.152	1
chr12-57243603-57244002	6.05556e-05	-1.09853	0.092	0.178	1
chr3-183883402-183883917	6.0791e-05	-1.30165	0.041	0.1	1
chr16-50245372-50246745	6.19542e-05	-1.08692	0.112	0.211	1
chr15-92655086-92655974	6.19774e-05	-1.02591	0.109	0.21	1
chr10-127906511-127908106	6.27701e-05	-1.00406	0.125	0.226	1
chr22-26658136-26659251	6.31974e-05	0.348282	0.147	0.117	1
chr2-74289977-74291529	6.32111e-05	-1.08511	0.09	0.179	1
chr11-65487211-65488634	6.32929e-05	0.269081	0.17	0.143	1
chr2-54640656-54641416	6.33139e-05	0.375667	0.151	0.117	1
chr12-109454209-109455034	6.36763e-05	-1.24591	0.056	0.123	1
chr11-75582819-75584238	6.41845e-05	-0.893792	0.148	0.257	1
chr16-28849768-28850644	6.45999e-05	-1.00056	0.108	0.201	1
chr19-17260519-17261300	6.48745e-05	0.251109	0.203	0.171	1
chr2-59447597-59448225	6.56725e-05	0.422336	0.109	0.083	1
chr17-83052977-83053718	6.59589e-05	-1.27251	0.06	0.14	1
chr6-165204281-165205643	6.60157e-05	-0.985125	0.101	0.2	1
chr11-636979-639717	6.63174e-05	-0.752861	0.291	0.416	1
chr3-39478929-39480439	6.64368e-05	-1.14394	0.063	0.134	1
chr1-112714369-112716582	6.71263e-05	-0.696181	0.34	0.482	1
chr3-4977495-4979833	6.72975e-05	-0.726005	0.338	0.466	1
chr12-14797304-14798415	6.8515e-05	-0.970759	0.121	0.23	1
chr1-157104620-157105538	7.00865e-05	-1.07452	0.068	0.137	1
chr19-47471298-47472309	7.06549e-05	-1.00623	0.101	0.185	1
chr7-29478931-29480166	7.08222e-05	-0.903223	0.141	0.24	1
chr9-114037841-114038725	7.11498e-05	-1.1579	0.065	0.136	1
chr20-25081067-25082454	7.18365e-05	-1.27798	0.056	0.126	1
chr5-135269503-135270674	7.2419e-05	0.25017	0.172	0.148	1
chr19-55399474-55400815	7.26719e-05	-1.38375	0.041	0.1	1
chr4-2763666-2764482	7.28323e-05	-1.25492	0.05	0.118	1
chr1-8317621-8318602	7.3543e-05	0.336702	0.125	0.097	1
chr10-5446216-5446805	7.44065e-05	-0.857824	0.164	0.267	1
chr15-60541503-60542895	7.55021e-05	-1.27614	0.048	0.113	1
chr7-108001324-108003459	7.61945e-05	-1.20804	0.071	0.148	1
chr14-96754357-96755990	7.62087e-05	-1.17051	0.072	0.145	1
chr3-156290625-156292106	7.62839e-05	-1.19013	0.072	0.158	1
chr1-113976450-113977152	7.70834e-05	0.44875	0.115	0.084	1
chr19-7798688-7800325	7.86106e-05	-1.04116	0.113	0.208	1
chr5-160262060-160262700	7.92599e-05	-0.984466	0.125	0.226	1
chr19-50835435-50836736	7.964e-05	-1.02645	0.117	0.222	1
chr7-32249984-32251252	8.00467e-05	-0.799411	0.224	0.349	1
chr17-81052102-81053392	8.11791e-05	-1.25788	0.058	0.128	1
chr16-29678775-29680008	8.19402e-05	-1.30215	0.054	0.132	1
chr19-5572467-5573299	8.26869e-05	-1.14403	0.088	0.18	1
chr3-192902102-192902887	8.36994e-05	-1.04933	0.086	0.166	1
chr4-3829722-3830670	8.50891e-05	-1.21115	0.051	0.106	1
chr6-154994961-154996125	8.52378e-05	-1.19196	0.063	0.139	1
chr10-129174082-129174981	8.80569e-05	0.278797	0.108	0.086	1
chr10-98029601-98031419	8.86019e-05	-0.867872	0.191	0.315	1
chr19-860347-860992	8.87739e-05	-0.954292	0.134	0.245	1
chr19-49157221-49158276	8.9821e-05	-0.981111	0.119	0.219	1
chr6-20312199-20313415	8.98588e-05	-1.14503	0.089	0.183	1
chr6-32852664-32854513	8.99258e-05	-0.777522	0.271	0.394	1
chr6-29791789-29793180	9.04709e-05	-1.08042	0.087	0.174	1
chr15-70096788-70098114	9.18656e-05	-0.737759	0.304	0.428	1
chr15-62066647-62068744	9.23287e-05	-1.06391	0.104	0.197	1
chr4-168574531-168575411	9.25392e-05	-1.21463	0.053	0.115	1
chr5-14046183-14047246	9.36926e-05	-1.27715	0.046	0.106	1
chr19-5824625-5825131	9.36973e-05	0.336574	0.123	0.095	1
chr7-51647492-51648420	9.43279e-05	-1.14971	0.064	0.136	1
chrX-136250431-136251751	9.54488e-05	0.265404	0.147	0.122	1
chr5-137629012-137630505	9.56712e-05	-1.23168	0.052	0.118	1
chr12-124543033-124544864	9.59539e-05	-0.791763	0.253	0.383	1
chr10-6243916-6244889	9.6536e-05	-1.145	0.074	0.158	1
chr1-157449734-157450697	9.6926e-05	0.278841	0.199	0.161	1
chr9-128921323-128922802	9.7082e-05	-0.774374	0.241	0.37	1
chr6-31402855-31404171	9.74023e-05	-1.19887	0.063	0.127	1
chr18-58502405-58503038	9.82833e-05	0.381729	0.103	0.071	1
chr3-12984123-12984767	9.9877e-05	-0.971476	0.094	0.173	1
chr11-2746755-2747528	0.000100137	-1.41615	0.039	0.1	1
chr2-219484101-219485254	0.00010122	0.326268	0.143	0.114	1
chr2-74326810-74327568	0.000102001	-1.13112	0.063	0.135	1
chr3-133914706-133915902	0.000102342	-1.10397	0.066	0.136	1
chr19-10189613-10190523	0.000102658	-1.25655	0.054	0.127	1
chr19-30719320-30720288	0.000102825	-1.08761	0.073	0.144	1
chr17-62652325-62654364	0.00010377	-1.15756	0.075	0.153	1
chr6-146543017-146544511	0.000104836	-0.831304	0.157	0.267	1
chr1-17572205-17572712	0.000105822	-1.23702	0.049	0.109	1
chr19-30552290-30553272	0.000105941	-1.09158	0.078	0.16	1
chr2-71460901-71462197	0.000106671	-1.30226	0.057	0.137	1
chr6-53641006-53642104	0.000108359	-0.920797	0.121	0.219	1
chr1-214648212-214649459	0.000110019	-1.29533	0.054	0.122	1
chr18-58118769-58119257	0.000110822	-1.20244	0.048	0.106	1
chr6-170289166-170291024	0.000112025	-0.892983	0.175	0.294	1
chr5-692271-693728	0.000114493	-0.959003	0.13	0.243	1
chr7-151837111-151838351	0.000114711	-1.11356	0.089	0.18	1
chr19-42229368-42230141	0.000115322	-1.1865	0.063	0.15	1
chr11-47598908-47600257	0.000116149	-0.906117	0.124	0.232	1
chr13-50225002-50225552	0.000116242	0.322092	0.116	0.095	1
chr8-67074775-67075392	0.000117013	-1.24626	0.044	0.1	1
chr16-13167682-13168606	0.000117634	-1.27264	0.053	0.117	1
chr10-98901377-98902109	0.00011834	-1.31596	0.043	0.101	1
chr7-108239412-108240170	0.000118371	-1.2433	0.058	0.122	1
chr20-42259830-42260811	0.000120822	0.304993	0.18	0.148	1
chr11-113388925-113389663	0.0001212	-1.1504	0.062	0.128	1
chr1-204144625-204145477	0.000121346	-0.798317	0.183	0.285	1
chr3-45364287-45365536	0.000121461	-1.17022	0.046	0.101	1
chr10-63593316-63594035	0.000121934	-1.30958	0.047	0.109	1
chr8-33537176-33538020	0.000123735	-1.18927	0.061	0.126	1
chr19-8334336-8335826	0.000124355	-1.0349	0.104	0.198	1
chr6-31814245-31815692	0.000124893	-0.973416	0.103	0.178	1
chr19-33301203-33303397	0.000124961	-0.777656	0.295	0.424	1
chr11-134275550-134277206	0.000125712	0.291118	0.105	0.092	1
chr20-9119456-9120306	0.000127028	-1.29025	0.047	0.106	1
chr17-32188944-32189866	0.00012923	-1.0696	0.068	0.135	1
chr9-81822049-81822806	0.000130568	-0.981063	0.111	0.198	1
chr9-35424296-35424942	0.000132973	-1.41615	0.038	0.1	1
chr6-3510285-3511734	0.000133585	-1.26384	0.047	0.115	1
chr15-74563634-74564326	0.000134351	-1.29399	0.046	0.104	1
chr13-28493701-28495649	0.000134573	-0.865241	0.194	0.315	1
chr22-29994507-29995412	0.000138455	-0.929331	0.106	0.189	1
chr1-18106956-18108369	0.000139334	-0.809475	0.231	0.351	1
chrX-10146179-10146835	0.000140733	-1.08432	0.062	0.126	1
chr19-8342333-8343629	0.000141751	-0.825	0.148	0.254	1
chr8-41827828-41829052	0.00014192	-1.01636	0.091	0.183	1
chr2-120526797-120527481	0.00014235	-1.13491	0.079	0.158	1
chr3-184015361-184016016	0.000143189	-1.27868	0.052	0.126	1
chr6-29748186-29749451	0.000143259	-0.997057	0.102	0.192	1
chr2-237851364-237852126	0.000144633	-1.11456	0.06	0.125	1
chr6-118287022-118287581	0.000145003	-1.34231	0.043	0.101	1
chr2-14400460-14401236	0.000145922	-1.19732	0.047	0.105	1
chr13-28488993-28489917	0.000146898	-1.1636	0.058	0.125	1
chr3-181692501-181693102	0.000147408	-1.1234	0.068	0.143	1
chr2-49973504-49974722	0.000148985	0.425125	0.108	0.08	1
chr22-49747658-49749299	0.000150913	-1.38507	0.044	0.112	1
chr4-1010993-1011928	0.000151328	-1.17197	0.076	0.154	1
chr11-111793611-111794457	0.000152103	-1.19065	0.06	0.134	1
chr9-107030574-107031280	0.000152298	-1.08509	0.059	0.118	1
chr10-128149660-128150501	0.000153369	-1.31179	0.042	0.101	1
chr11-72591755-72592532	0.000153761	0.361355	0.131	0.108	1
chr22-38328259-38329175	0.000158982	-1.06138	0.08	0.161	1
chr12-14974097-14974883	0.000159381	-1.16742	0.073	0.157	1
chr12-132049540-132050268	0.000161702	0.37946	0.106	0.08	1
chr5-149052957-149053863	0.000162374	0.253009	0.134	0.112	1
chr22-29078776-29079660	0.000162596	-1.14327	0.056	0.119	1
chr16-694950-696020	0.00016263	-1.11926	0.06	0.123	1
chr14-55454018-55455207	0.000162839	-1.13796	0.082	0.169	1
chr10-38093788-38095285	0.0001651	-1.13783	0.085	0.174	1
chr11-117875006-117877188	0.000166312	-1.16814	0.062	0.131	1
chr14-104800171-104801382	0.000166479	-0.966374	0.132	0.236	1
chr19-49422204-49422824	0.000167519	-1.15195	0.062	0.139	1
chr7-133796273-133797342	0.00016862	-0.958616	0.097	0.173	1
chr20-297114-298790	0.000168666	-0.809393	0.193	0.306	1
chr5-65843287-65844181	0.000169377	-1.21819	0.047	0.108	1
chr16-84268064-84269044	0.000169557	-1.01593	0.095	0.189	1
chr5-168425924-168427528	0.000170772	-0.707598	0.262	0.387	1
chr1-27871979-27873310	0.000173382	-1.23529	0.052	0.123	1
chr3-73623514-73625539	0.000174102	-0.809278	0.215	0.337	1
chr2-235017255-235018162	0.000175992	-1.24326	0.053	0.121	1
chr6-134170699-134171053	0.000176432	-1.01011	0.072	0.139	1
chr7-82335492-82336297	0.00017848	0.347363	0.116	0.096	1
chr19-18894149-18896683	0.000182449	-0.994793	0.114	0.215	1
chr3-79018393-79019824	0.000182683	0.288415	0.1	0.083	1
chr8-37694839-37696057	0.000183268	-0.905861	0.171	0.292	1
chr15-88005757-88006787	0.000184411	0.372066	0.128	0.1	1
chr11-61671427-61672115	0.000184595	-0.946029	0.107	0.201	1
chr22-29719723-29720627	0.000184999	-1.30007	0.048	0.109	1
chr1-159171088-159173368	0.000185383	-0.783149	0.246	0.393	1
chr11-75007502-75008347	0.000186487	-1.17696	0.054	0.115	1
chr21-37220396-37221512	0.000186801	-0.94863	0.105	0.184	1
chr17-38427532-38429405	0.000187668	-0.934091	0.129	0.222	1
chr7-150962533-150963544	0.0001884	-1.19065	0.064	0.131	1
chr8-18841038-18842366	0.000190098	-1.10719	0.07	0.14	1
chr16-57091488-57093479	0.000190994	-1.05408	0.116	0.219	1
chr3-38649078-38650128	0.000191945	-1.01014	0.099	0.183	1
chr6-34462477-34463089	0.000194216	-1.2404	0.051	0.121	1
chr7-139108122-139109964	0.00019788	-0.981024	0.1	0.189	1
chr7-158863022-158864436	0.000197935	-0.901403	0.163	0.272	1
chr7-5418397-5419421	0.000201445	-0.969291	0.078	0.145	1
chr5-135264754-135265783	0.000201815	-0.939932	0.113	0.198	1
chr17-61396227-61397624	0.000202675	-1.29886	0.051	0.125	1
chr17-61398956-61400666	0.000204562	-0.933074	0.146	0.275	1
chr2-120521736-120522821	0.000205945	-0.639401	0.392	0.533	1
chr7-149771248-149773835	0.000206837	-0.844616	0.209	0.333	1
chr17-38455307-38456476	0.00020855	-1.04476	0.085	0.163	1
chr12-52346558-52348351	0.000213048	-0.997057	0.106	0.191	1
chr6-4102552-4103361	0.000220893	-1.1082	0.07	0.144	1
chr7-22356101-22357383	0.000221277	-0.882453	0.167	0.279	1
chr19-4581122-4581939	0.000221681	-1.02208	0.092	0.166	1
chr3-64129218-64130155	0.000223329	-0.958757	0.098	0.167	1
chr19-11414475-11414902	0.00022344	-1.12229	0.055	0.117	1
chr19-14264954-14266071	0.000225478	-0.923021	0.153	0.283	1
chr4-103018580-103019879	0.00022629	-1.05743	0.08	0.154	1
chr21-44262359-44264131	0.000231038	-1.3262	0.042	0.101	1
chr4-3821343-3822992	0.000232886	-0.881164	0.124	0.209	1
chr8-76672395-76673148	0.000237545	-1.13391	0.056	0.112	1
chr11-67768115-67769166	0.000237834	-1.06879	0.058	0.119	1
chr8-94266156-94267208	0.000237852	-1.1123	0.059	0.119	1
chr11-62599101-62599490	0.000241229	0.257221	0.118	0.093	1
chr8-126556043-126558721	0.000241961	-0.629761	0.463	0.623	1
chr19-47962842-47963582	0.000243204	0.274486	0.126	0.109	1
chr6-20402925-20403811	0.000244044	-0.980945	0.091	0.174	1
chr5-149314612-149314972	0.000244503	-1.16867	0.052	0.115	1
chr11-86954610-86956606	0.000245035	-0.736366	0.335	0.484	1
chr4-8892232-8894287	0.000250668	-0.957745	0.119	0.2	1
chr12-53250972-53252516	0.000252128	-0.748942	0.245	0.354	1
chr6-106079833-106080870	0.0002529	-0.916219	0.158	0.274	1
chr7-25557381-25558287	0.000254816	-1.05171	0.083	0.158	1
chr17-17647929-17649139	0.000254977	0.298199	0.111	0.088	1
chr22-35371496-35372332	0.000255962	-1.03219	0.097	0.184	1
chr22-29457821-29459139	0.000256829	-1.2204	0.064	0.135	1
chr19-48332484-48334202	0.000261364	-0.777044	0.266	0.396	1
chr17-50501589-50502489	0.000261869	-0.900751	0.156	0.281	1
chr15-70339619-70340485	0.000262289	-1.00175	0.082	0.153	1
chr14-104034769-104035707	0.000263195	-0.995684	0.089	0.161	1
chr2-127097973-127098922	0.00026687	0.40623	0.105	0.082	1
chr12-39042759-39043738	0.000267252	-1.12171	0.064	0.132	1
chr8-126584812-126586116	0.000268703	-1.07118	0.066	0.125	1
chr20-25254633-25255660	0.000269172	-1.08585	0.071	0.15	1
chr15-40081393-40082582	0.00027077	0.39219	0.101	0.075	1
chr17-40442925-40444035	0.000272833	-0.99285	0.102	0.195	1
chr3-192408773-192410477	0.000275226	-0.911661	0.148	0.245	1
chr18-44937680-44939003	0.000275289	-1.04785	0.075	0.143	1
chr3-61249783-61250357	0.000275739	-1.03522	0.078	0.15	1
chr6-150622882-150624314	0.000278487	-1.17676	0.056	0.125	1
chr11-124842782-124843572	0.000279003	-1.35734	0.048	0.136	1
chr5-68954313-68954893	0.000279332	0.329676	0.121	0.099	1
chr12-50055801-50058236	0.000279587	-0.789489	0.225	0.357	1
chr5-69288600-69289461	0.000281737	-1.36302	0.042	0.102	1
chr6-42190687-42191305	0.000282326	-0.991406	0.081	0.139	1
chr8-123235431-123236327	0.000282808	-1.25678	0.042	0.101	1
chr11-35138432-35140562	0.000283895	-1.08461	0.077	0.149	1
chr15-60535791-60537383	0.000285298	-1.19251	0.055	0.115	1
chr1-206037200-206038109	0.000285726	-1.15658	0.071	0.148	1
chr10-84659536-84661056	0.000286368	0.48318	0.104	0.079	1
chr21-45536657-45537264	0.000287698	-0.895286	0.136	0.237	1
chr5-135602733-135603757	0.000289438	-1.19549	0.048	0.11	1
chr3-141795653-141798879	0.00029019	-1.1593	0.077	0.156	1
chr1-158177580-158178120	0.00029081	-1.31768	0.045	0.101	1
chr15-66013295-66014471	0.000291213	0.278191	0.137	0.117	1
chrX-13688517-13689726	0.000292588	-0.968281	0.127	0.228	1
chr17-50425405-50427222	0.00029323	-1.34248	0.047	0.1	1
chr6-22147490-22148401	0.000294732	0.347846	0.106	0.086	1
chr12-110542509-110543975	0.000296128	-1.1296	0.061	0.128	1
chr2-66569120-66570737	0.000296751	0.399823	0.102	0.078	1
chr15-70095999-70096585	0.000299049	-0.963584	0.075	0.14	1
chr12-110688421-110690407	0.000301613	-1.23474	0.049	0.114	1
chr6-134152772-134153531	0.000305676	0.473341	0.104	0.073	1
chr1-145280532-145281598	0.000307261	-1.18455	0.046	0.105	1
chr7-148590280-148590959	0.0003081	-0.877483	0.141	0.237	1
chr11-116034638-116035222	0.000308839	-1.04055	0.084	0.162	1
chr17-15944435-15946126	0.000309811	-0.899821	0.133	0.23	1
chr1-22763380-22764398	0.000310178	-1.18174	0.049	0.105	1
chr4-155666668-155668312	0.000311757	-1.00349	0.073	0.148	1
chr3-55690214-55691060	0.000314387	-1.06097	0.071	0.136	1
chr2-29147621-29148333	0.000318393	-1.2117	0.048	0.105	1
chr12-114404671-114406491	0.000318509	-0.963057	0.093	0.17	1
chr9-132160721-132163703	0.000319895	-0.687568	0.37	0.533	1
chr16-66603773-66605680	0.000320232	-0.918513	0.123	0.217	1
chr13-39602302-39603875	0.000322161	-0.971982	0.09	0.17	1
chr6-27892713-27893698	0.000322838	-0.839882	0.163	0.276	1
chr18-36301996-36303072	0.000324141	-0.985813	0.085	0.16	1
chr11-118789260-118789821	0.000325456	-1.02511	0.087	0.17	1
chr7-105367974-105368745	0.000325895	-1.16665	0.055	0.109	1
chr3-193046066-193046936	0.000326779	-1.08633	0.06	0.125	1
chr3-184176280-184177568	0.000326836	-0.905672	0.149	0.248	1
chr19-37550827-37551990	0.000329217	-1.11456	0.052	0.122	1
chr9-72022539-72023264	0.000330091	0.339977	0.11	0.087	1
chr2-160194021-160195242	0.000334974	-0.973628	0.111	0.208	1
chr11-120563882-120565390	0.00033572	-1.03131	0.1	0.182	1
chr12-57216347-57216963	0.000340975	-0.977139	0.107	0.192	1
chr3-61059959-61060989	0.000342368	-1.33652	0.041	0.102	1
chr16-84265964-84266947	0.000344505	-0.772341	0.167	0.265	1
chr1-18344339-18345343	0.000344885	-1.1124	0.067	0.135	1
chr1-26045159-26046881	0.000346081	-1.16991	0.067	0.135	1
chr16-90046197-90047947	0.000346466	-1.10522	0.068	0.139	1
chr17-63692297-63693154	0.000352894	-0.91411	0.1	0.17	1
chr5-34666191-34667375	0.000357822	-1.12305	0.071	0.149	1
chr13-28530786-28532981	0.000358465	-1.10545	0.081	0.163	1
chr16-67430486-67431646	0.000358482	-1.13284	0.086	0.165	1
chr4-87052874-87054246	0.000361367	-0.857408	0.104	0.184	1
chr8-77821319-77822178	0.000361834	0.291097	0.106	0.089	1
chr9-37053548-37054493	0.000362197	-1.09761	0.059	0.125	1
chr14-88829302-88830126	0.00036284	-1.01042	0.086	0.166	1
chr1-6419018-6420118	0.000365261	-0.977619	0.12	0.214	1
chr3-141050871-141052176	0.000367902	-0.861722	0.166	0.287	1
chr17-48023285-48024382	0.000367903	-1.07634	0.088	0.17	1
chr3-123784714-123785278	0.000367969	-1.05656	0.07	0.135	1
chr8-101790525-101791282	0.000368662	-0.970914	0.088	0.162	1
chr17-67711232-67712580	0.000372324	0.352258	0.101	0.08	1
chr3-48693532-48694168	0.000375955	0.357049	0.102	0.079	1
chr4-1580165-1580867	0.000381894	-0.7439	0.149	0.235	1
chr17-73642871-73644467	0.000385218	-0.922258	0.117	0.211	1
chr10-116699072-116700301	0.000389476	-1.02317	0.06	0.119	1
chr3-63964418-63965006	0.000395231	-1.0552	0.058	0.113	1
chr16-24208100-24209233	0.000398445	-1.26044	0.055	0.132	1
chr11-66420412-66421974	0.000399741	-0.770295	0.207	0.32	1
chr12-132328676-132330346	0.000399932	-1.2866	0.044	0.106	1
chr3-127076884-127078059	0.000400722	-1.02311	0.111	0.22	1
chr4-38867240-38868657	0.000414879	-1.22375	0.05	0.1	1
chr1-40861174-40862727	0.000416291	-0.784773	0.207	0.316	1
chr10-71396064-71398236	0.000419406	-0.844288	0.177	0.285	1
chr8-38267839-38269618	0.000420396	-0.829882	0.146	0.245	1
chr19-56084730-56085361	0.000430122	-0.980877	0.087	0.156	1
chr20-62090876-62091677	0.000434208	-1.20635	0.048	0.108	1
chr12-124807075-124808224	0.000439205	-0.738177	0.216	0.313	1
chr8-80195762-80197100	0.000440561	-1.20635	0.048	0.105	1
chr4-2388343-2389232	0.000440604	-0.946666	0.1	0.179	1
chr12-50120206-50120940	0.000440831	-1.04391	0.085	0.171	1
chr11-76758631-76759567	0.000447246	-1.17073	0.052	0.106	1
chr3-15778038-15778952	0.000449871	-0.995402	0.087	0.163	1
chr17-47208468-47209721	0.000450263	-1.09751	0.072	0.149	1
chr19-13784629-13785472	0.000453335	-1.22943	0.053	0.118	1
chr17-20008514-20010610	0.000453824	-0.712634	0.282	0.399	1
chr2-85253651-85254221	0.000460497	-0.986711	0.073	0.141	1
chr7-32254810-32255425	0.000461554	-0.741934	0.17	0.253	1
chr3-175095617-175096137	0.000467126	-0.94793	0.079	0.15	1
chr14-77032635-77034227	0.000470192	-0.776939	0.193	0.304	1
chr19-40601066-40601533	0.000472009	-1.06499	0.084	0.166	1
chr15-60672424-60673503	0.000475624	-0.848479	0.104	0.183	1
chr12-123532980-123534563	0.000480774	-0.777625	0.235	0.355	1
chr3-32816358-32819035	0.000481899	-0.809558	0.194	0.304	1
chr1-158052722-158053618	0.000486924	0.258646	0.142	0.122	1
chr4-56371568-56372342	0.00048774	-1.04055	0.072	0.144	1
chr9-70412439-70414497	0.000491595	-0.760726	0.23	0.341	1
chr11-6596264-6597316	0.000495532	-1.08394	0.066	0.145	1
chr12-53370352-53371781	0.000497442	-0.870144	0.157	0.256	1
chr19-33125726-33126362	0.000505788	-1.13059	0.054	0.113	1
chr1-204574202-204575370	0.000511781	-1.26231	0.044	0.101	1
chr14-75418838-75419657	0.000515151	0.3357	0.101	0.078	1
chr4-41509284-41510578	0.000516943	-1.1045	0.056	0.112	1
chr1-87334442-87335787	0.000517587	-1.15796	0.069	0.136	1
chr5-138491551-138493900	0.000517754	-0.937375	0.133	0.215	1
chr18-28041355-28041736	0.000519678	-1.13395	0.049	0.104	1
chr17-67223626-67224267	0.000520366	-1.08964	0.052	0.101	1
chr15-100878970-100880692	0.000531631	-1.38058	0.057	0.134	1
chr1-164774429-164775176	0.00053757	-0.997779	0.076	0.15	1
chr11-11554620-11555691	0.000538496	-1.03959	0.071	0.147	1
chr6-3848549-3849587	0.000538498	-0.653369	0.287	0.412	1
chr18-12307350-12309027	0.000544258	-1.22735	0.053	0.109	1
chr4-70901670-70903385	0.000546496	-0.768409	0.21	0.318	1
chr4-6916614-6917958	0.000548507	-1.20781	0.044	0.102	1
chr10-12431232-12431858	0.000549573	-0.915287	0.082	0.141	1
chr17-62625377-62626128	0.000550859	-0.972705	0.102	0.185	1
chr6-27890189-27890994	0.000553835	-1.28953	0.049	0.109	1
chr11-114228472-114229474	0.000554523	-0.873631	0.139	0.228	1
chr4-156970534-156972272	0.000559025	-1.0746	0.088	0.173	1
chr11-111539540-111541565	0.000567934	-1.00052	0.082	0.154	1
chr15-60390816-60391509	0.000575478	-1.12886	0.07	0.144	1
chr22-35148063-35149508	0.000579486	-1.1865	0.063	0.136	1
chr7-108326659-108327264	0.000580249	-1.12098	0.049	0.104	1
chr6-31196804-31198341	0.000580795	-0.795165	0.171	0.271	1
chr1-10508251-10509003	0.00058121	0.399823	0.1	0.071	1
chr11-47620325-47621059	0.000581788	0.307571	0.104	0.083	1
chr1-108876430-108877586	0.000584369	-0.71972	0.238	0.355	1
chr8-133357966-133358655	0.00058527	-0.778259	0.149	0.244	1
chr7-128788425-128789118	0.000586083	-1.17967	0.047	0.106	1
chr16-85593129-85594883	0.00058881	-0.819898	0.153	0.259	1
chr1-45796549-45798228	0.000592245	-0.849017	0.142	0.239	1
chr5-160254356-160255118	0.000597052	-0.817278	0.106	0.176	1
chr2-74974313-74975388	0.000606567	-0.993488	0.068	0.131	1
chr11-75654817-75656623	0.000607224	-1.05656	0.069	0.132	1
chr7-38345429-38346180	0.000607714	-1.1238	0.069	0.135	1
chr1-38856155-38856477	0.000611857	-1.19485	0.049	0.109	1
chr1-40856476-40857162	0.000619961	-1.09841	0.073	0.161	1
chr3-108395946-108396635	0.000623488	-1.11927	0.059	0.121	1
chr14-54564935-54567537	0.000623631	-0.719851	0.256	0.375	1
chr22-46061084-46062227	0.000624391	-1.171	0.056	0.11	1
chr1-116569952-116571266	0.000624667	-0.941792	0.112	0.202	1
chr17-80649800-80651155	0.000626005	-1.06198	0.076	0.157	1
chr1-184242188-184242970	0.000632964	-1.10066	0.056	0.114	1
chr22-41786267-41787713	0.000633833	-0.807328	0.155	0.265	1
chr12-124517172-124519274	0.000635651	-0.891725	0.161	0.275	1
chr17-74430358-74432669	0.000636386	-1.15403	0.066	0.14	1
chr7-82090842-82091603	0.000640563	-1.26458	0.054	0.122	1
chr11-2444033-2445477	0.000650091	-1.06449	0.068	0.127	1
chr16-87722334-87723730	0.000652187	-0.817576	0.178	0.275	1
chr14-104205768-104207044	0.00065414	-1.18781	0.059	0.127	1
chr10-132248605-132249302	0.00065492	-1.02443	0.058	0.121	1
chr3-142273369-142273916	0.000655838	-1.18455	0.048	0.11	1
chr10-128210008-128211111	0.000658148	-0.99093	0.083	0.16	1
chr11-72701605-72703850	0.000660365	-0.768328	0.25	0.361	1
chr14-21279467-21280730	0.000669975	-0.933433	0.1	0.182	1
chr16-50878356-50880307	0.000678993	-0.829252	0.139	0.219	1
chr5-16855266-16855894	0.000681434	-0.980588	0.063	0.115	1
chr11-2703304-2703932	0.000684218	-0.947668	0.066	0.125	1
chr15-40420902-40422249	0.000690816	-0.789398	0.16	0.256	1
chr9-121369378-121370682	0.000695725	-0.748172	0.203	0.307	1
chr17-28494409-28495257	0.000696135	0.283871	0.129	0.102	1
chr11-117492364-117493133	0.00069768	-0.895027	0.112	0.2	1
chr8-133356102-133356757	0.00070489	-1.18088	0.055	0.118	1
chr12-132449925-132451146	0.00070681	-0.752106	0.164	0.254	1
chr6-143677700-143678656	0.000709445	-0.897217	0.117	0.209	1
chr2-45067977-45068929	0.00072049	-0.965892	0.109	0.195	1
chr3-62665682-62666705	0.000721247	-1.02149	0.087	0.16	1
chr19-58054870-58055708	0.000727185	-1.16867	0.053	0.119	1
chr3-38382306-38383075	0.000737826	-1.07024	0.054	0.106	1
chr14-60722323-60724541	0.000744052	-0.906117	0.124	0.22	1
chr22-44303619-44304831	0.000750804	-0.722706	0.236	0.35	1
chr4-3827332-3828248	0.000751048	-1.18428	0.058	0.118	1
chr11-68003008-68004603	0.00075399	-0.980793	0.076	0.132	1
chr7-31850008-31851510	0.000757214	-0.864205	0.104	0.171	1
chr4-10099582-10100423	0.000774771	-1.09614	0.075	0.143	1
chr11-47979732-47981593	0.00077536	-0.785095	0.218	0.345	1
chr14-94769563-94770619	0.0007776	-1.17498	0.052	0.104	1
chr6-26473608-26474901	0.000779968	-1.02014	0.067	0.137	1
chr8-17735451-17736463	0.000782848	-0.9808	0.074	0.152	1
chr10-116272038-116274628	0.000785314	-0.92365	0.12	0.205	1
chr14-59828017-59829217	0.000787792	-0.9568	0.106	0.192	1
chr1-14659692-14660246	0.000792677	-1.03501	0.063	0.123	1
chr22-20436240-20438406	0.000793857	-0.993488	0.066	0.128	1
chr12-49827217-49828848	0.000797711	-0.642972	0.337	0.476	1
chr20-48827092-48828629	0.000805448	-0.795654	0.241	0.384	1
chr7-73769601-73771015	0.000816152	-0.981066	0.102	0.189	1
chr19-47035005-47036509	0.000819244	-0.704225	0.216	0.319	1
chr20-47125009-47126601	0.000821178	-0.871529	0.122	0.205	1
chr19-47712889-47714016	0.000826566	-1.15622	0.047	0.105	1
chr4-2401462-2402988	0.000831263	-0.690209	0.222	0.34	1
chr17-2415844-2417565	0.000836253	-1.07305	0.072	0.148	1
chr11-116035905-116036520	0.000851322	-1.07154	0.054	0.106	1
chr12-124239324-124240751	0.000858595	-1.03871	0.066	0.126	1
chr22-17741931-17742940	0.000884215	0.2652	0.118	0.092	1
chr3-99911108-99911846	0.000884968	-1.08299	0.057	0.117	1
chr21-45590109-45591320	0.000890804	-0.980714	0.066	0.131	1
chr11-46388683-46390086	0.000899669	-0.842061	0.146	0.245	1
chr5-168790794-168791244	0.000926562	-0.980706	0.07	0.131	1
chr11-124745683-124747203	0.000929741	-1.12669	0.05	0.104	1
chr20-1184418-1186066	0.000935803	-0.852519	0.125	0.231	1
chr19-9913198-9915035	0.000938347	-0.895584	0.169	0.284	1
chr19-30691159-30693561	0.000939171	-0.80191	0.132	0.218	1
chr19-18388111-18388893	0.000939569	-1.08394	0.069	0.141	1
chr1-36672678-36673542	0.000941413	-1.1572	0.056	0.123	1
chr3-48465259-48466679	0.000945123	-0.722807	0.199	0.293	1
chr12-3365271-3366950	0.000945895	-1.28184	0.046	0.105	1
chr1-11641692-11642734	0.000945949	-0.998769	0.096	0.174	1
chr10-12429803-12430652	0.000950905	-1.1833	0.052	0.108	1
chr19-18416206-18417949	0.000951039	-0.984706	0.111	0.195	1
chr3-77148838-77149717	0.000954441	-1.08453	0.05	0.105	1
chr21-42651948-42654738	0.000955108	-0.76462	0.185	0.293	1
chr1-205481187-205482156	0.000955881	-0.726858	0.191	0.301	1
chr16-55499824-55500984	0.000965831	-1.07543	0.057	0.119	1
chr1-120850283-120851449	0.000969089	-1.07449	0.059	0.122	1
chr2-216691422-216693549	0.00097052	-0.917623	0.13	0.218	1
chr1-29514134-29515447	0.000979966	-1.23128	0.049	0.105	1
chr16-74825581-74826976	0.000983748	-1.11201	0.059	0.119	1
chr19-13864691-13866674	0.00100458	-0.799591	0.164	0.257	1
chr3-53935931-53936906	0.0010084	-0.865165	0.129	0.214	1
chr2-20223017-20225597	0.00102369	-0.971256	0.124	0.226	1
chr14-102508955-102510396	0.00103044	-0.64602	0.32	0.427	1
chr22-36454646-36455584	0.00103785	-1.1017	0.075	0.149	1
chr16-19548653-19549723	0.00104601	-0.949153	0.072	0.121	1
chr12-109329576-109332712	0.00104653	-0.892401	0.125	0.209	1
chr9-135085900-135088300	0.00104695	-0.746575	0.255	0.379	1
chr18-46071021-46072482	0.00105995	-0.936885	0.098	0.174	1
chr14-21097617-21098839	0.00106939	-0.777288	0.207	0.327	1
chr3-42042716-42043767	0.00107352	-0.81644	0.124	0.197	1
chr11-35682021-35683188	0.00107572	0.264101	0.107	0.086	1
chr10-17228085-17230671	0.00107865	-0.883157	0.111	0.185	1
chr16-87237745-87238680	0.00107984	-1.03975	0.065	0.123	1
chr2-230066857-230069061	0.00108132	-1.02664	0.082	0.149	1
chr11-48035055-48035831	0.00108251	-1.11456	0.059	0.123	1
chr20-63498652-63499548	0.00108374	-0.891866	0.114	0.204	1
chr14-103454756-103455606	0.00108672	-1.09767	0.054	0.105	1
chr1-54770764-54771572	0.00108803	-1.10294	0.067	0.14	1
chr5-160198807-160199884	0.00108938	-0.846008	0.107	0.188	1
chr10-86970685-86971684	0.00110646	-0.786477	0.132	0.219	1
chr15-61971108-61971786	0.00110781	-1.14109	0.049	0.109	1
chr9-128683333-128684682	0.00111824	-0.800239	0.132	0.219	1
chr8-41659127-41660838	0.00112165	0.269842	0.109	0.092	1
chr1-6948184-6949389	0.00112584	-0.765597	0.161	0.252	1
chr3-190120050-190121216	0.00113586	-0.846979	0.174	0.283	1
chr1-2189111-2190248	0.00113599	-0.677826	0.237	0.339	1
chr6-52552664-52553219	0.00113624	-1.09776	0.045	0.1	1
chr1-165441224-165441923	0.00113671	-0.910638	0.1	0.174	1
chr1-27365257-27367146	0.00114194	-0.746233	0.272	0.396	1
chr22-30255794-30256389	0.00114317	-0.773073	0.146	0.22	1
chr15-74129112-74130589	0.00115709	-1.22249	0.055	0.122	1
chr2-204204904-204205948	0.00120608	-0.872092	0.109	0.178	1
chr5-126488246-126489268	0.00120986	-1.08718	0.051	0.105	1
chr2-238246937-238248354	0.00121069	-1.15019	0.054	0.106	1
chr1-32712058-32712583	0.00121446	-1.07024	0.052	0.11	1
chr14-56741874-56743134	0.00121644	-0.991551	0.079	0.144	1
chr5-135212684-135213360	0.00122076	-1.11213	0.046	0.1	1
chr11-111298535-111299920	0.00123601	-0.999776	0.091	0.167	1
chr17-6479370-6480885	0.00123802	-1.13021	0.069	0.147	1
chr3-111859103-111860694	0.00124551	-1.08479	0.082	0.161	1
chr11-114059120-114061371	0.00125139	-0.685401	0.265	0.403	1
chr16-30721377-30722137	0.00128749	-1.12669	0.049	0.1	1
chr7-39413843-39414798	0.00128906	-1.19324	0.048	0.106	1
chr1-27568120-27568864	0.00129	-0.971607	0.088	0.169	1
chr10-132189089-132189615	0.0012913	-1.07538	0.063	0.122	1
chr2-110770161-110771615	0.00131018	-0.831794	0.153	0.258	1
chr1-109638345-109640555	0.00131529	-0.747456	0.232	0.354	1
chrX-10188852-10189934	0.00131973	-1.05227	0.059	0.126	1
chr9-95004079-95005484	0.00131993	-0.82395	0.151	0.248	1
chr11-30387453-30388619	0.00132275	-0.962941	0.091	0.167	1
chrX-110021087-110022131	0.00132396	-0.69331	0.194	0.291	1
chr2-69744530-69744828	0.00133595	-1.14354	0.046	0.1	1
chr12-72271333-72273646	0.00134647	-0.969144	0.102	0.183	1
chr10-104337578-104338938	0.00135063	-1.03701	0.082	0.154	1
chr16-84306580-84308515	0.00136619	-0.67866	0.273	0.398	1
chr12-112187982-112188819	0.00136728	-1.0142	0.078	0.148	1
chr6-136485960-136486783	0.00137019	0.266075	0.124	0.101	1
chr9-97501118-97502884	0.00137834	-0.89061	0.116	0.205	1
chr15-76345826-76347885	0.00139037	-1.01346	0.078	0.148	1
chr14-76913088-76913974	0.00140426	-0.943393	0.083	0.154	1
chr4-41263784-41264706	0.00140721	-1.01183	0.071	0.135	1
chr2-113156904-113158471	0.00141091	-0.928319	0.09	0.161	1
chr11-131522470-131522976	0.00141642	-1.03036	0.053	0.102	1
chr18-36377556-36378568	0.00141676	0.298773	0.103	0.088	1
chr9-136542003-136542818	0.00142066	-1.04647	0.065	0.119	1
chr11-34356628-34358608	0.00142245	-0.634746	0.338	0.466	1
chr14-103206855-103207905	0.00142654	-1.14069	0.053	0.102	1
chr1-94144827-94145310	0.00143319	0.259503	0.1	0.082	1
chr3-181700277-181700936	0.00143546	-1.24334	0.057	0.126	1
chr11-518293-519085	0.0014395	-0.854083	0.102	0.173	1
chr10-102313002-102313885	0.00143973	-0.89195	0.1	0.173	1
chrX-125203217-125206415	0.00144772	-0.794398	0.189	0.292	1
chr19-6475398-6477004	0.00145345	-0.854307	0.152	0.246	1
chr16-19722767-19723460	0.00145557	-1.05921	0.054	0.112	1
chr11-30535684-30536184	0.00145868	-1.01776	0.06	0.117	1
chr1-180231390-180231872	0.00146512	-1.02913	0.087	0.171	1
chr7-26078469-26079443	0.00147686	-0.943917	0.07	0.132	1
chr11-13962315-13963617	0.00147865	-0.991335	0.082	0.15	1
chr11-2137004-2139598	0.00149701	-1.05175	0.089	0.163	1
chr3-98037927-98038532	0.00150169	0.263983	0.105	0.087	1
chr2-217857729-217859101	0.00150286	-1.09492	0.048	0.105	1
chr7-138935310-138936002	0.00151057	-0.92549	0.094	0.171	1
chr19-46296443-46297411	0.00151262	-0.985702	0.089	0.153	1
chr2-9813477-9814636	0.00151787	-1.09917	0.061	0.13	1
chr9-27849885-27850822	0.00151942	-1.06643	0.072	0.131	1
chr18-7566515-7568774	0.00152149	-0.751224	0.258	0.393	1
chr10-122112406-122113557	0.00152644	-1.07962	0.063	0.113	1
chr6-6696612-6697927	0.0015303	-1.10859	0.053	0.108	1
chr9-382219-383169	0.00153261	-0.971341	0.089	0.156	1
chr1-6259769-6262053	0.00153621	-0.878162	0.143	0.253	1
chr8-133295827-133298020	0.00154043	-0.57845	0.383	0.515	1
chr7-44103452-44105810	0.00154613	-0.911913	0.096	0.17	1
chr4-1766184-1768094	0.0015598	-0.687461	0.298	0.412	1
chr10-43265728-43267289	0.00156677	-1.26882	0.05	0.11	1
chr1-3530448-3531954	0.00156804	-1.03919	0.093	0.182	1
chr12-49264225-49265669	0.00157426	-1.288	0.043	0.1	1
chr1-111967213-111968315	0.00157617	-1.15103	0.046	0.102	1
chr19-18436911-18438903	0.00157963	-0.83638	0.174	0.284	1
chr7-108454628-108456760	0.00158658	-0.692806	0.284	0.437	1
chr2-176079451-176080947	0.00158804	-1.01659	0.081	0.157	1
chr12-21527125-21528180	0.00158812	-1.09767	0.053	0.104	1
chr17-3003536-3005152	0.00158931	-0.858956	0.146	0.25	1
chr19-14139779-14140224	0.0015949	-0.870692	0.113	0.193	1
chr1-204128816-204129526	0.00159511	-0.992702	0.072	0.135	1
chr3-122946888-122947568	0.00159637	-1.03878	0.058	0.121	1
chr1-145857980-145860131	0.00160337	-0.618879	0.425	0.551	1
chr6-43697142-43698007	0.00160797	-1.02766	0.063	0.125	1
chr11-118790061-118792141	0.00161157	-0.660132	0.331	0.462	1
chr2-15939610-15941306	0.00161491	-1.02311	0.113	0.209	1
chr13-27595176-27596055	0.0016217	0.25154	0.117	0.1	1
chr1-116265989-116266725	0.00163324	-1.04105	0.071	0.137	1
chr17-33291245-33293522	0.00163569	-0.804128	0.187	0.302	1
chr12-51875082-51875565	0.0016405	-1.10191	0.055	0.122	1
chr3-125356761-125357682	0.00164142	-1.00275	0.059	0.112	1
chr8-12976677-12977411	0.00164196	-1.11042	0.067	0.139	1
chr17-44384589-44386099	0.00164549	-0.869922	0.128	0.214	1
chr16-67278357-67279679	0.00164579	-0.962086	0.091	0.173	1
chr7-48088281-48089847	0.00166698	-0.689798	0.233	0.358	1
chr5-123035382-123037159	0.00167795	-0.792952	0.172	0.258	1
chr1-155691912-155692655	0.00169365	-0.947409	0.081	0.15	1
chr19-9791542-9793177	0.00170791	-0.664946	0.341	0.479	1
chr7-100674259-100676269	0.00172015	-0.73418	0.203	0.315	1
chr20-35207750-35208721	0.00173096	-0.956505	0.073	0.137	1
chr8-90984668-90985763	0.00173141	-1.01011	0.069	0.126	1
chr3-63069834-63070597	0.00173212	-1.04557	0.056	0.115	1
chr2-30230398-30232836	0.00173469	-0.620544	0.416	0.551	1
chr13-25881629-25882713	0.00177396	-1.12706	0.051	0.105	1
chr22-29503279-29504439	0.0017777	-0.786705	0.149	0.24	1
chr7-123664948-123665521	0.00177943	-1.1481	0.05	0.102	1
chr1-177411061-177411970	0.00178545	0.282789	0.1	0.086	1
chr5-177086370-177087424	0.00180583	-0.980806	0.074	0.144	1
chr7-93894883-93895593	0.00181401	0.361295	0.1	0.077	1
chr9-121698615-121700425	0.001815	-0.700476	0.204	0.305	1
chr2-10343715-10344629	0.00181526	0.398809	0.11	0.086	1
chr6-5850589-5851725	0.00181698	-1.01348	0.066	0.118	1
chr5-76789450-76791325	0.00183029	-1.15891	0.066	0.141	1
chr8-131906075-131906552	0.00183498	-1.15412	0.05	0.1	1
chr17-41579227-41579963	0.00187715	-1.06146	0.062	0.121	1
chr1-20342748-20344585	0.00187828	-0.836631	0.174	0.28	1
chr8-119638340-119639144	0.0018843	-0.924125	0.087	0.152	1
chr3-13263524-13264683	0.00190088	-0.858686	0.111	0.187	1
chr1-40708696-40709499	0.00190523	-0.951094	0.102	0.191	1
chr7-30222709-30223861	0.00192837	-1.15108	0.051	0.102	1
chr20-46210606-46211570	0.00193779	-1.04829	0.061	0.117	1
chr6-97203129-97203724	0.00193848	-0.848868	0.081	0.135	1
chr12-1652557-1653892	0.00195155	-1.0001	0.069	0.13	1
chr5-154243742-154244812	0.00195275	-0.988537	0.055	0.102	1
chr6-41469183-41470290	0.00196557	-1.22102	0.045	0.108	1
chr4-5710314-5711863	0.00196972	-0.946031	0.094	0.179	1
chr7-98211042-98211808	0.00198826	-0.941889	0.065	0.125	1
chr12-49980740-49981150	0.0019963	-1.01144	0.083	0.162	1
chr3-51799624-51800615	0.0020026	-1.07365	0.064	0.128	1
chr10-44910739-44911592	0.00200993	-0.876898	0.089	0.161	1
chr19-35854544-35857131	0.00202054	-0.854266	0.163	0.271	1
chr10-87067843-87068799	0.00203384	-0.8655	0.09	0.152	1
chr1-203487218-203488069	0.00205592	-0.97577	0.084	0.162	1
chr4-128477553-128477955	0.00206232	-0.857962	0.097	0.165	1
chr1-239995122-239996003	0.00206328	-1.115	0.055	0.109	1
chr9-68704549-68706420	0.00210054	-0.981126	0.114	0.227	1
chr1-51329351-51331055	0.00211198	-1.04688	0.058	0.112	1
chr19-35845229-35846407	0.00214093	-1.05233	0.048	0.1	1
chr19-49361125-49362830	0.00216205	-1.19102	0.052	0.106	1
chr21-34510538-34511405	0.00216237	-1.01663	0.07	0.139	1
chr17-43914215-43914762	0.00216639	-1.16177	0.05	0.105	1
chr10-133158874-133161757	0.00219166	-0.79032	0.172	0.268	1
chr9-19754118-19756063	0.00219283	-1.06452	0.064	0.132	1
chr3-53845527-53846706	0.00220121	-1.04195	0.062	0.117	1
chr3-148991131-148992533	0.00221188	-0.726169	0.213	0.335	1
chr19-13791897-13792180	0.00221637	-0.927752	0.067	0.127	1
chr8-73174042-73175149	0.00222509	-0.731413	0.196	0.296	1
chr20-35262797-35264335	0.0022378	-0.974447	0.069	0.13	1
chr20-4873213-4874569	0.00223799	0.300798	0.113	0.092	1
chr17-49200320-49201761	0.00224178	-0.707333	0.206	0.335	1
chr22-30325065-30325652	0.00225314	-0.898018	0.095	0.169	1
chr15-55765434-55766860	0.00227058	-0.995892	0.057	0.109	1
chr6-16804574-16805550	0.00227726	-1.08728	0.055	0.113	1
chr1-112718721-112719012	0.00228059	-0.910551	0.091	0.154	1
chr9-93452864-93453816	0.00229214	-0.724075	0.172	0.249	1
chr12-32106138-32108149	0.00230176	-0.6327	0.272	0.371	1
chr19-19224307-19225489	0.00230677	-1.02523	0.066	0.136	1
chr5-149344626-149345816	0.00231599	-0.739845	0.161	0.241	1
chr16-55331876-55333302	0.00232237	-0.900215	0.08	0.147	1
chr17-42180598-42181569	0.00232869	-0.9859	0.086	0.157	1
chr12-49983648-49984897	0.00232941	-0.652032	0.293	0.435	1
chr16-85301539-85302702	0.00234556	-0.900011	0.108	0.184	1
chr6-134134456-134135195	0.0023485	-0.818963	0.137	0.224	1
chr4-80201750-80203388	0.00235498	-0.917772	0.063	0.109	1
chr7-75649939-75651208	0.00236357	-1.02532	0.059	0.11	1
chr17-61409315-61409909	0.00237123	-0.941612	0.078	0.145	1
chr17-27576914-27578426	0.00237879	-0.953781	0.082	0.148	1
chr2-164620623-164621955	0.00240731	-0.913745	0.075	0.134	1
chr1-29703594-29704795	0.00241048	-1.03039	0.06	0.125	1
chr19-45000991-45002349	0.00243493	-0.588046	0.366	0.503	1
chr13-94612770-94613347	0.00243825	-1.06221	0.063	0.127	1
chr10-101328830-101329964	0.0024614	-1.03036	0.051	0.106	1
chr2-143936593-143937884	0.00246703	-0.91886	0.094	0.169	1
chr22-44701605-44703186	0.00246955	-0.760285	0.198	0.298	1
chr1-204649110-204652275	0.00247112	-0.760599	0.163	0.262	1
chr2-9473987-9475368	0.00249524	-0.818027	0.181	0.287	1
chr5-178994415-178996585	0.00250096	-0.890703	0.141	0.241	1
chr5-151934733-151935799	0.00250428	-0.933817	0.066	0.126	1
chr15-28098316-28099676	0.00250643	-1.03871	0.061	0.119	1
chr6-162856790-162857686	0.00255635	-1.05298	0.06	0.109	1
chr2-144523731-144524702	0.00256155	-1.10859	0.05	0.115	1
chr7-1811818-1813356	0.00256234	-0.866795	0.124	0.21	1
chr16-1054381-1055429	0.00256334	-0.915786	0.083	0.145	1
chr7-101084811-101086063	0.00256839	-1.02945	0.058	0.118	1
chr14-47673872-47676424	0.00258469	-1.12499	0.062	0.131	1
chr20-47784503-47786836	0.00258739	-1.01284	0.092	0.162	1
chr3-130929571-130930213	0.00258817	-0.890043	0.096	0.167	1
chr17-28555290-28555716	0.00260038	-0.942522	0.078	0.145	1
chr8-22130452-22131530	0.00260213	-0.875074	0.112	0.195	1
chr15-91483866-91484522	0.00261098	0.267992	0.111	0.093	1
chr17-62626942-62629480	0.00261551	-1.01165	0.082	0.156	1
chr1-56578243-56579771	0.00262641	-1.06198	0.075	0.144	1
chr3-120450050-120451693	0.00263638	-1.03402	0.06	0.121	1
chr11-61507996-61509596	0.00267803	-0.922822	0.123	0.214	1
chr2-85724564-85725103	0.00268276	-1.07091	0.059	0.123	1
chr20-1086524-1087876	0.00270314	-1.24318	0.05	0.11	1
chr12-4610016-4611150	0.0027043	-0.942242	0.066	0.135	1
chr11-133987915-133988375	0.00271313	0.261013	0.122	0.104	1
chr5-67334046-67334799	0.00271464	-0.850639	0.098	0.163	1
chr3-69433307-69434296	0.00272253	-1.06146	0.061	0.119	1
chr5-72337619-72338837	0.00275098	-1.17501	0.048	0.101	1
chr6-152359699-152360427	0.00275282	-0.821654	0.142	0.23	1
chr19-18173151-18174457	0.00275395	-1.18455	0.044	0.101	1
chr4-56466611-56468326	0.00275875	-0.804138	0.143	0.236	1
chr19-30263813-30265080	0.00278276	-0.964891	0.057	0.104	1
chr6-88165561-88167588	0.00279469	-0.992974	0.104	0.179	1
chr11-61752037-61752953	0.00281901	-0.995131	0.087	0.157	1
chr9-127159062-127160602	0.00282871	-1.15108	0.049	0.102	1
chr22-19177843-19179756	0.00283282	-0.664618	0.284	0.41	1
chr3-62686515-62687399	0.00288299	-1.06288	0.055	0.115	1
chr4-1512767-1513671	0.00288483	-1.0509	0.076	0.141	1
chr1-46615874-46617100	0.00289479	-1.15369	0.056	0.118	1
chr14-100246141-100247103	0.00290281	-0.975021	0.078	0.14	1
chr3-62823236-62824092	0.00290709	-1.0371	0.061	0.113	1
chr2-10078665-10080782	0.0029079	-1.06133	0.092	0.167	1
chr12-47991112-47992201	0.00290938	-1.09707	0.07	0.139	1
chr1-38817418-38818674	0.00291509	-1.00858	0.077	0.143	1
chr1-211493145-211494662	0.00292057	-0.747633	0.204	0.298	1
chr14-76767498-76768776	0.00295843	-0.790872	0.1	0.165	1
chr8-38467560-38468845	0.00296102	-0.902476	0.124	0.21	1
chr1-9561072-9562440	0.00297192	-0.903428	0.064	0.115	1
chr10-93993472-93994522	0.0029774	-0.920389	0.082	0.157	1
chr11-121497177-121498119	0.00298073	-0.908864	0.095	0.178	1
chr12-66234034-66235596	0.00301354	-0.965749	0.057	0.11	1
chr2-30325645-30326265	0.00301675	-0.914935	0.098	0.176	1
chr10-43361866-43362816	0.00305454	-0.843631	0.11	0.184	1
chr18-58121499-58122206	0.00308939	-0.94268	0.06	0.11	1
chr9-7548760-7549671	0.00309501	-0.707569	0.179	0.284	1
chr19-45676820-45678221	0.00310998	-0.849987	0.092	0.154	1
chr12-76030029-76032430	0.00311673	-0.960474	0.115	0.196	1
chr1-3105230-3107614	0.00312211	-0.828852	0.122	0.214	1
chr15-47602078-47602925	0.00314223	-0.987598	0.064	0.123	1
chr1-54325440-54327032	0.00314337	-0.800299	0.171	0.268	1
chr3-129663771-129664716	0.0031465	-0.907725	0.079	0.144	1
chr7-37759217-37760043	0.0031508	-0.936543	0.121	0.2	1
chr2-95345236-95347040	0.00316687	-0.824167	0.13	0.209	1
chr7-801571-802644	0.00316954	-1.00966	0.074	0.137	1
chr19-5577791-5578561	0.00326718	-0.911043	0.089	0.162	1
chr19-41218426-41219850	0.00327995	-0.927247	0.071	0.13	1
chr4-112896733-112897844	0.00330387	-1.07759	0.052	0.102	1
chr18-48007649-48008700	0.00332036	-0.840761	0.155	0.257	1
chr1-18109887-18110525	0.00332209	-1.04105	0.07	0.131	1
chr15-60397075-60399061	0.00334972	-1.12904	0.067	0.137	1
chr16-28565864-28566615	0.00335035	-0.940329	0.075	0.141	1
chr1-218163952-218165821	0.00338859	-0.841102	0.146	0.23	1
chr9-135343623-135344977	0.00341153	-1.00988	0.072	0.137	1
chr6-16157542-16158325	0.00343089	-0.986753	0.072	0.14	1
chr5-14142638-14145459	0.0034384	-0.650258	0.387	0.502	1
chr4-16157481-16158833	0.00344486	-0.743095	0.135	0.202	1
chr10-86346043-86346763	0.00344665	-1.00966	0.071	0.141	1
chr6-100464162-100465391	0.00345221	-1.04252	0.063	0.114	1
chr20-46157300-46158932	0.00346576	-1.06968	0.056	0.105	1
chr4-8860428-8861690	0.00347163	-0.768247	0.165	0.253	1
chr22-29871167-29872568	0.00347297	-0.98727	0.065	0.125	1
chr7-129433663-129435226	0.00348419	-0.650192	0.226	0.336	1
chr19-7679195-7679730	0.00351536	-1.15622	0.047	0.102	1
chr1-16872189-16873633	0.00352468	-0.918725	0.08	0.132	1
chr3-141076154-141077542	0.00352906	-1.03765	0.06	0.121	1
chr3-33113470-33114762	0.00353825	-0.729649	0.222	0.331	1
chr17-40176624-40178598	0.00357718	-1.01107	0.069	0.131	1
chr10-5629709-5630264	0.00359718	-0.949861	0.087	0.153	1
chr17-35715050-35715752	0.00359989	-0.964331	0.055	0.108	1
chr20-47149857-47150961	0.00362125	-0.943107	0.081	0.144	1
chr5-59187810-59189079	0.00363145	-0.940411	0.068	0.122	1
chr1-25543206-25544259	0.00364835	-0.782477	0.161	0.25	1
chr1-109643183-109643863	0.00367389	-1.19549	0.054	0.113	1
chr19-44747176-44749203	0.00368862	-0.88342	0.133	0.214	1
chr3-100437562-100438860	0.00370843	-1.00401	0.074	0.147	1
chr3-45593003-45594455	0.00373531	-0.949773	0.094	0.17	1
chr11-8228106-8228631	0.00374064	-1.09444	0.052	0.109	1
chr1-48498111-48498789	0.00374849	-1.13024	0.048	0.101	1
chr7-13988781-13990142	0.0037498	-0.980598	0.064	0.113	1
chr16-3282304-3283746	0.00375281	-0.616961	0.356	0.468	1
chrX-23742132-23743711	0.00375724	-0.79379	0.135	0.208	1
chr19-38685263-38686689	0.00376064	-0.948278	0.07	0.125	1
chr3-48502786-48504975	0.00376443	-0.752031	0.173	0.266	1
chr5-1110966-1112243	0.00376842	-1.01703	0.058	0.109	1
chr9-124040631-124041784	0.00377355	-1.13675	0.059	0.123	1
chr17-39460849-39462411	0.00378908	-0.593476	0.35	0.473	1
chr6-106065633-106066427	0.0037992	-1.02577	0.056	0.106	1
chr4-121070784-121071667	0.00384409	-0.987375	0.064	0.114	1
chr1-165443453-165445350	0.00384575	-0.722068	0.194	0.293	1
chr13-97850741-97851706	0.00387967	-0.828205	0.104	0.178	1
chr1-36557136-36557744	0.00392544	-1.0128	0.053	0.108	1
chr19-10936473-10937034	0.00393841	-1.03346	0.057	0.114	1
chr10-3647921-3648844	0.00394822	0.26703	0.104	0.091	1
chr15-68210289-68211304	0.00394935	-1.01632	0.06	0.115	1
chr7-77331661-77332587	0.00395126	-0.880863	0.098	0.176	1
chr6-42128311-42129419	0.00395166	-1.02014	0.056	0.105	1
chr1-39788126-39789536	0.00396381	-0.845803	0.106	0.193	1
chr20-46931495-46932603	0.00401232	-0.974858	0.073	0.13	1
chr12-121578189-121579820	0.00401619	-0.860171	0.129	0.209	1
chr8-144293589-144294012	0.00401762	-1.07868	0.05	0.108	1
chr20-36091430-36093988	0.00403935	-0.817034	0.171	0.279	1
chr6-34089841-34091266	0.00404521	-0.708722	0.187	0.287	1
chr6-94478182-94479111	0.00405588	-1.08211	0.05	0.101	1
chr22-48531402-48532696	0.00405908	-0.98045	0.056	0.101	1
chr14-101364275-101365748	0.00406124	-0.980681	0.067	0.132	1
chr19-18551281-18552333	0.0040708	-0.799574	0.079	0.13	1
chr1-11487143-11487771	0.00408828	-0.85585	0.076	0.139	1
chr14-99540012-99540936	0.00411944	-0.715215	0.179	0.278	1
chr7-24756500-24758060	0.0041412	-0.912676	0.078	0.134	1
chr17-9644295-9647336	0.00414463	-0.745916	0.227	0.337	1
chr11-6654631-6656229	0.0041504	-0.850639	0.095	0.158	1
chr1-25897431-25898080	0.00415055	-0.975418	0.08	0.152	1
chr19-39166543-39167911	0.00415325	-1.07178	0.057	0.113	1
chr14-104723371-104725693	0.00416299	-0.728614	0.183	0.283	1
chrX-150363719-150365827	0.00416734	-0.738801	0.229	0.342	1
chr1-84083167-84083659	0.00420482	-0.862345	0.094	0.16	1
chr22-37316668-37317314	0.00423617	-0.908513	0.086	0.157	1
chr9-34588643-34590344	0.00426477	-0.781994	0.19	0.301	1
chr7-5555898-5556806	0.00426755	-1.02198	0.063	0.122	1
chr19-7293260-7295109	0.00431005	-0.604191	0.361	0.486	1
chr5-67381105-67381782	0.00431678	-0.672051	0.175	0.268	1
chr8-80577665-80579442	0.00432458	-0.812136	0.115	0.201	1
chr11-76792955-76794260	0.00433929	-1.02443	0.058	0.104	1
chr9-126499012-126500289	0.00435088	-0.866988	0.1	0.166	1
chr1-76764513-76765493	0.00436858	-1.23378	0.047	0.104	1
chr17-61410614-61412900	0.00437116	-0.752327	0.247	0.384	1
chr17-60420958-60422204	0.00437227	-0.949632	0.086	0.149	1
chr17-44627494-44629239	0.00437273	-1.03514	0.052	0.105	1
chr1-156623925-156624787	0.00439961	-0.94268	0.058	0.108	1
chr1-154607155-154608981	0.00440141	-0.782582	0.152	0.243	1
chr13-25179874-25181907	0.00442586	-0.818449	0.144	0.228	1
chr1-207822584-207823394	0.00445426	-0.947975	0.065	0.128	1
chr8-28429127-28429921	0.00446912	-0.8727	0.08	0.137	1
chr19-7861831-7863181	0.00447778	-0.686922	0.253	0.376	1
chr12-55019518-55020293	0.00448231	-0.742478	0.14	0.214	1
chr2-14632094-14633182	0.00450128	-0.683894	0.195	0.285	1
chr10-46284042-46285173	0.0045036	-0.844976	0.129	0.206	1
chr9-114272362-114273891	0.00452285	-0.886465	0.082	0.15	1
chr1-145978933-145979873	0.00457359	-0.789635	0.105	0.182	1
chr9-134342502-134343197	0.00458197	-0.891075	0.089	0.161	1
chr7-124031899-124033644	0.00458236	-0.993281	0.067	0.118	1
chr15-40104800-40105070	0.00460541	-0.918299	0.074	0.132	1
chr4-61201557-61203397	0.00461925	-1.09404	0.063	0.13	1
chr1-33426908-33427270	0.00462609	-1.00966	0.061	0.115	1
chr8-125431546-125432445	0.00466525	-0.857145	0.093	0.161	1
chr5-124741713-124742499	0.00467886	-0.973764	0.064	0.115	1
chr11-124897499-124898449	0.00468015	-1.05858	0.064	0.125	1
chr18-23056803-23057917	0.00469564	-0.755515	0.127	0.193	1
chr14-100361261-100363536	0.00470398	-0.753499	0.153	0.239	1
chr11-64996476-64997350	0.00473327	-0.844419	0.095	0.162	1
chr6-31356148-31357601	0.00477995	-0.84688	0.105	0.18	1
chr14-25049151-25050626	0.00478061	-1.01598	0.059	0.105	1
chr1-9291850-9293906	0.00478518	-0.848177	0.145	0.243	1
chr3-12796142-12797415	0.00478537	-0.814812	0.118	0.189	1
chr15-40905927-40907710	0.0048545	-0.860687	0.087	0.157	1
chr12-122064670-122065635	0.00487673	-1.05921	0.053	0.108	1
chr9-36135802-36137844	0.00492056	-0.901364	0.104	0.187	1
chr7-1669699-1670908	0.00492646	-0.737223	0.219	0.327	1
chr16-49857710-49859021	0.00494225	-0.909248	0.107	0.192	1
chr17-67475105-67475874	0.00498629	-0.891932	0.078	0.132	1
chr13-109784445-109784942	0.00501643	-0.810579	0.14	0.232	1
chr2-47569697-47571936	0.00501723	-0.851157	0.131	0.23	1
chr22-50673272-50675580	0.00502054	-0.912328	0.095	0.171	1
chr10-789043-789761	0.00504413	-0.934257	0.067	0.125	1
chr15-89416265-89416785	0.00504427	-1.11852	0.052	0.106	1
chr10-11741783-11743146	0.00505208	-0.859905	0.067	0.114	1
chr6-41545448-41547330	0.00506143	-0.682127	0.295	0.432	1
chr16-55478734-55479752	0.00508702	-0.866277	0.105	0.184	1
chr3-185391774-185392827	0.00508721	-1.09895	0.052	0.11	1
chr13-111160057-111160856	0.00508726	-0.809959	0.096	0.153	1
chr17-41592471-41593959	0.00515953	-0.845603	0.128	0.211	1
chr18-31041038-31043150	0.00519258	-1.04591	0.049	0.101	1
chr15-69860352-69862160	0.00521233	-0.69147	0.203	0.288	1
chr20-57508035-57509042	0.00521718	-0.8798	0.08	0.139	1
chr9-114155112-114157086	0.00522095	-0.775263	0.147	0.232	1
chr9-137406440-137407638	0.00523631	-0.889535	0.083	0.148	1
chr11-64131796-64132945	0.00523989	-1.06184	0.052	0.105	1
chr18-13716224-13717451	0.00524098	-0.688518	0.14	0.218	1
chr9-130171570-130173705	0.00526873	-0.764213	0.195	0.31	1
chr18-36930958-36931513	0.00528367	-0.911679	0.058	0.104	1
chr2-174681659-174683226	0.00530636	-0.738508	0.176	0.252	1
chr11-17433693-17434605	0.00530753	-1.01606	0.073	0.137	1
chr7-29563025-29565172	0.00530801	-0.765382	0.145	0.237	1
chr10-71772827-71774153	0.00532286	-1.0042	0.071	0.132	1
chr5-176542637-176544185	0.00534069	-0.675826	0.233	0.329	1
chr3-42032686-42033492	0.0053682	-0.895391	0.084	0.139	1
chr6-3355463-3356742	0.00542606	-1.05298	0.059	0.118	1
chr1-31181321-31182692	0.00546731	-0.931569	0.056	0.102	1
chr22-35539852-35541474	0.00547165	-0.956598	0.084	0.149	1
chr1-37633823-37635119	0.00548375	-1.12385	0.05	0.101	1
chr17-9239336-9240896	0.00549539	-0.864857	0.097	0.16	1
chr14-68795158-68796314	0.00552292	-0.781449	0.162	0.252	1
chr5-14299345-14300009	0.00552947	-0.921561	0.053	0.101	1
chr7-29620159-29620957	0.00553582	-0.794453	0.09	0.15	1
chr7-29588811-29589477	0.00556137	-0.967358	0.07	0.122	1
chr19-4629299-4630061	0.00559878	-0.886467	0.097	0.183	1
chr11-112822031-112823330	0.00560929	-0.843631	0.106	0.184	1
chr17-31390970-31392711	0.00561042	-0.916818	0.087	0.153	1
chr14-92376145-92376809	0.00564865	-0.914525	0.061	0.113	1
chr12-1643825-1645041	0.00565522	-0.915627	0.075	0.134	1
chr11-70755217-70756237	0.00576384	-0.785569	0.105	0.171	1
chr8-47658893-47660103	0.00576928	-0.796284	0.098	0.163	1
chr7-75575322-75576193	0.00579873	-0.847684	0.103	0.185	1
chr4-304646-305734	0.00580987	-0.896144	0.077	0.134	1
chr22-41361447-41362081	0.00582355	-1.09091	0.049	0.104	1
chr3-184260763-184262788	0.00582584	-0.822235	0.128	0.218	1
chr3-51399892-51401096	0.00584547	-0.859841	0.088	0.147	1
chr19-14247393-14249690	0.00585604	-0.758959	0.177	0.281	1
chr19-34962990-34964594	0.00588345	-0.793158	0.139	0.222	1
chr1-33341948-33342679	0.00588975	-0.95663	0.056	0.106	1
chr1-14923604-14924948	0.00589949	-1.04007	0.069	0.14	1
chr7-38335136-38335995	0.00593482	-0.878763	0.094	0.162	1
chr3-47008919-47010292	0.00593867	-0.589965	0.236	0.323	1
chr1-110674220-110675501	0.0059587	-1.08149	0.052	0.109	1
chr2-12005641-12007257	0.00597191	-0.913835	0.06	0.104	1
chr19-39852577-39853404	0.00598073	-1.06042	0.057	0.117	1
chr17-82228509-82229484	0.00605611	-0.713213	0.114	0.182	1
chr5-178589319-178590930	0.00609409	-1.08145	0.062	0.119	1
chr1-54558467-54560391	0.00614577	-0.815672	0.14	0.233	1
chr1-2465165-2465899	0.00615195	-0.658317	0.176	0.258	1
chr19-39138182-39139619	0.0061694	-1.01632	0.059	0.115	1
chr3-73508208-73509403	0.00617577	-1.05722	0.067	0.128	1
chr1-24562352-24563086	0.00622342	-0.839281	0.081	0.139	1
chr11-46391193-46392874	0.00622593	-0.868286	0.104	0.174	1
chr8-50067273-50068609	0.0062267	-0.927247	0.074	0.135	1
chr22-42399114-42400075	0.00622837	-0.693175	0.214	0.328	1
chr5-127289917-127291640	0.00625779	-0.976622	0.094	0.176	1
chr14-77026681-77029029	0.00627113	-0.530326	0.524	0.637	1
chr2-218577328-218578341	0.00627212	-1.03335	0.05	0.1	1
chr20-57224305-57225246	0.00627617	-0.65175	0.178	0.279	1
chr9-136977039-136978931	0.00628834	-0.703841	0.17	0.261	1
chr3-123799417-123800523	0.00628973	-0.720582	0.142	0.22	1
chr14-35341157-35342468	0.00633781	-1.10293	0.049	0.102	1
chr11-117518971-117519732	0.00634744	-0.830012	0.1	0.167	1
chr15-86076266-86077609	0.00635678	-1.0382	0.051	0.105	1
chr4-1166986-1167950	0.00636524	-0.740546	0.152	0.227	1
chr2-160492615-160494720	0.0063762	-0.850422	0.108	0.176	1
chr2-44705132-44707163	0.00641351	-1.01146	0.056	0.114	1
chr1-156114104-156116150	0.00641872	-0.798301	0.091	0.153	1
chr17-73536207-73537672	0.00642308	-0.649001	0.222	0.304	1
chr16-67415674-67416845	0.00642426	-0.778091	0.152	0.257	1
chr17-77372528-77374937	0.00644921	-0.928026	0.112	0.195	1
chr20-46894385-46896006	0.00645716	-0.855279	0.113	0.196	1
chr8-54578347-54580025	0.00647549	-0.805174	0.091	0.149	1
chr2-101113482-101115109	0.00648566	-0.884031	0.095	0.166	1
chr1-158998489-159000232	0.00649922	-1.09978	0.05	0.102	1
chr4-5051032-5052154	0.00655922	-0.962194	0.07	0.128	1
chr5-135032872-135034567	0.00664574	-0.811277	0.125	0.196	1
chr21-26844079-26845817	0.0066472	-1.19549	0.053	0.102	1
chrX-150362727-150363504	0.00664917	-0.986796	0.07	0.126	1
chr3-160552707-160553607	0.00665238	-0.935528	0.067	0.126	1
chr12-1529776-1531511	0.00667506	-0.962705	0.091	0.162	1
chr11-75313303-75313845	0.00667822	-1.08599	0.052	0.105	1
chr19-21766677-21767863	0.00668971	-0.868078	0.121	0.195	1
chr1-182614558-182616613	0.00670689	-0.699528	0.141	0.217	1
chr9-134751303-134752676	0.00675985	-0.932675	0.056	0.102	1
chr6-161634931-161636561	0.00678196	-0.750801	0.149	0.237	1
chr16-1989599-1990837	0.00679445	-0.892281	0.062	0.112	1
chr4-7194246-7195053	0.00679988	-0.865266	0.068	0.112	1
chr4-1748205-1749015	0.00683097	-0.836151	0.095	0.169	1
chr5-36606173-36607410	0.00685931	-0.914525	0.062	0.108	1
chr1-9996929-9998089	0.00686361	-0.951125	0.057	0.109	1
chr17-16406769-16408685	0.00689254	-0.92919	0.085	0.145	1
chr8-73180337-73181626	0.00689472	-0.98086	0.083	0.154	1
chr8-29736763-29738232	0.00690647	0.260972	0.102	0.082	1
chr4-7902022-7902507	0.00695194	-1.09704	0.05	0.1	1
chr19-56080595-56081387	0.00695606	-0.980588	0.062	0.123	1
chr15-90560969-90562044	0.00698842	0.278617	0.103	0.084	1
chr12-21429886-21430527	0.00702917	-0.797526	0.074	0.123	1
chr10-132746448-132747555	0.00703745	-0.79809	0.114	0.183	1
chr15-38251126-38253228	0.00705085	-0.627036	0.323	0.445	1
chr14-81275319-81276791	0.00705998	-0.866282	0.103	0.178	1
chr13-106295335-106296364	0.00706483	-0.885625	0.07	0.123	1
chr1-220362766-220364177	0.00708716	-0.674372	0.207	0.302	1
chr19-49331150-49331925	0.00711522	-0.930413	0.053	0.106	1
chr5-172453774-172454916	0.00713161	-0.845243	0.101	0.179	1
chrX-63783582-63785759	0.00716584	-0.818537	0.118	0.192	1
chr6-27871722-27872550	0.00719735	-1.02339	0.071	0.13	1
chr7-51315465-51317274	0.00722111	-0.724175	0.211	0.313	1
chr13-112893437-112895369	0.00722638	-0.681118	0.281	0.409	1
chr19-45508130-45509530	0.00723839	-0.745449	0.115	0.178	1
chr15-78810102-78811963	0.00729041	-0.805845	0.128	0.222	1
chr16-50467588-50468661	0.00731691	-0.810016	0.144	0.233	1
chr11-64358176-64359669	0.00731892	-0.663907	0.178	0.263	1
chr19-49473782-49474885	0.00734146	-0.931492	0.066	0.112	1
chr11-94857736-94858694	0.00735049	-0.947975	0.067	0.122	1
chr1-201015500-201016577	0.00737787	-0.811203	0.109	0.18	1
chr2-45008902-45010378	0.00738328	-0.964245	0.098	0.163	1
chr2-120344280-120344631	0.00739368	-1.08211	0.049	0.102	1
chr4-109847939-109848793	0.00740553	-1.01878	0.068	0.128	1
chr9-128192724-128193274	0.00743267	-0.794401	0.096	0.165	1
chr3-129359645-129361034	0.00744047	-0.781342	0.113	0.184	1
chr6-36429865-36430641	0.00745243	-0.999773	0.068	0.132	1
chr1-46458526-46459295	0.00747242	-0.668779	0.216	0.304	1
chr1-205348524-205349314	0.00750117	-0.894934	0.064	0.11	1
chr10-2610690-2611416	0.00753019	-0.872826	0.068	0.127	1
chr18-13524496-13525274	0.00758522	-0.678611	0.157	0.239	1
chr5-143128287-143129126	0.00759386	-0.919161	0.056	0.106	1
chr7-1586017-1586854	0.00759609	-1.0317	0.064	0.134	1
chr3-193347475-193348486	0.00760701	-0.947272	0.051	0.101	1
chr5-180830484-180831991	0.00764832	-0.913789	0.107	0.18	1
chr15-66841969-66843207	0.00767558	-0.893043	0.094	0.17	1
chr1-223870368-223871206	0.0076787	-0.765113	0.136	0.211	1
chr19-18433349-18433938	0.00769178	-0.914525	0.061	0.105	1
chr5-157267793-157268306	0.00769379	-0.993488	0.067	0.122	1
chr1-85061721-85062473	0.00773486	-0.954695	0.067	0.127	1
chr4-24763483-24764502	0.00774042	-1.05515	0.052	0.105	1
chr14-76955878-76957113	0.0077467	-0.725661	0.172	0.279	1
chr1-201020052-201021412	0.0077616	-0.562286	0.338	0.447	1
chr11-61644715-61645908	0.00778793	-0.804618	0.126	0.217	1
chr3-172777564-172778838	0.0078459	-0.738429	0.144	0.218	1
chr5-77029731-77031699	0.00784969	-0.740778	0.166	0.257	1
chr1-213987436-213988785	0.00785919	-0.864951	0.102	0.179	1
chr1-159187817-159188774	0.0079206	-1.02532	0.058	0.11	1
chr19-12994917-12997040	0.00792941	-0.724856	0.158	0.244	1
chr18-50115013-50115771	0.00802754	-1.02238	0.05	0.102	1
chr5-168268742-168270363	0.0080664	-0.669833	0.177	0.267	1
chr10-120978498-120980266	0.00807029	-0.82596	0.09	0.147	1
chr5-73637221-73637933	0.00808734	-0.942242	0.07	0.136	1
chr12-57219154-57219820	0.00809613	-0.622934	0.211	0.3	1
chr20-58596697-58597881	0.0081157	-0.967489	0.067	0.121	1
chr6-42201542-42202988	0.00811882	-0.730675	0.154	0.233	1
chr2-200305622-200307728	0.00813685	-0.970608	0.081	0.147	1
chr17-38703638-38704211	0.00816311	-0.7291	0.164	0.262	1
chr8-48734635-48735741	0.00818682	-0.892311	0.089	0.16	1
chr11-125886997-125888330	0.00822197	-0.747307	0.161	0.244	1
chr1-21289537-21290568	0.00822655	-0.956902	0.055	0.106	1
chr12-55048236-55049032	0.0082392	-1.02101	0.054	0.102	1
chr22-42368503-42369588	0.00825382	-0.624357	0.284	0.419	1
chr9-34376253-34377317	0.00826113	-0.633347	0.208	0.304	1
chr12-52050274-52052115	0.00831303	-0.554466	0.354	0.47	1
chrX-49190646-49191610	0.00833589	-0.791038	0.121	0.179	1
chr17-32491202-32491584	0.00838516	-0.794663	0.096	0.171	1
chr9-66269783-66270621	0.00838623	-0.876528	0.077	0.132	1
chr1-43082176-43083140	0.00841363	-0.776465	0.111	0.184	1
chr8-20995961-20997037	0.00843604	-0.932696	0.089	0.169	1
chr15-40340174-40341223	0.00846182	-0.966812	0.065	0.106	1
chr7-100483039-100484414	0.00846251	-0.816126	0.172	0.276	1
chr22-29469803-29470742	0.00846918	-0.966223	0.06	0.117	1
chr10-73494973-73496287	0.0085316	-0.622986	0.249	0.375	1
chr15-67902246-67903098	0.00856428	-0.988385	0.056	0.109	1
chr10-86365641-86367173	0.00858527	-0.878862	0.108	0.182	1
chr3-133894109-133896324	0.00859918	-0.762795	0.174	0.272	1
chr22-38454519-38456305	0.00860786	-0.91394	0.103	0.178	1
chr4-128453477-128454787	0.00861566	-0.929195	0.071	0.122	1
chr11-126114612-126116360	0.00861986	-0.955725	0.084	0.156	1
chr12-53694614-53696667	0.00867454	-0.791307	0.15	0.24	1
chr18-60003328-60004265	0.00871324	-1.01931	0.053	0.104	1
chr11-6603233-6604666	0.00875839	-0.649124	0.241	0.344	1
chr1-210328030-210329526	0.00880436	-0.826797	0.134	0.211	1
chr15-79431038-79432727	0.00883023	-0.993594	0.063	0.127	1
chr1-164711562-164712675	0.00883135	-0.889667	0.075	0.125	1
chr7-131948219-131948884	0.00887605	-0.844475	0.083	0.139	1
[truncated: 11,420 more rows]

## Sheet: Figure 3F
motif	observed	background	percent.observed	percent.background	fold.enrichment	pvalue	motif.name
MA0651.2	7	905	9.58904	1.81	5.29781	0.000359337	HOXC11
MA0908.1	8	1166	10.9589	2.332	4.69936	0.000300479	HOXD11
MA0906.1	7	1031	9.58904	2.062	4.65036	0.000776159	HOXC12
MA0873.1	6	999	8.21918	1.998	4.1137	0.00342543	HOXD12
MA0911.1	7	1171	9.58904	2.342	4.09438	0.00161471	Hoxa11
MA1585.1	12	2118	16.4384	4.236	3.88063	5.39672e-05	ZKSCAN1
MA0527.1	7	1275	9.58904	2.55	3.76041	0.00260283	ZBTB33
MA1971.1	5	918	6.84932	1.836	3.73056	0.0111043	ZBED2
MA1544.1	2	373	2.73973	0.746	3.67255	0.103363	OVOL1
MA1521.1	16	3018	21.9178	6.036	3.63118	5.83714e-06	MAFA
MA0707.2	10	1921	13.6986	3.842	3.56549	0.00046878	MNX1
MA0732.1	24	4675	32.8767	9.35	3.51623	2.32275e-08	EGR3
MA1503.1	6	1178	8.21918	2.356	3.48862	0.00753106	HOXB9
MA0466.3	2	398	2.73973	0.796	3.44187	0.115062	CEBPB
MA1546.1	5	997	6.84932	1.994	3.43496	0.0153806	PAX3
MA0694.1	10	2001	13.6986	4.002	3.42295	0.00064304	ZBTB7B
MA1520.1	14	2828	19.1781	5.656	3.39075	5.21906e-05	MAF
MA1948.1	10	2033	13.6986	4.066	3.36907	0.000726369	ETV5::HOXA2
MA0259.1	5	1023	6.84932	2.046	3.34766	0.0169998	ARNT::HIF1A
MA0485.2	5	1042	6.84932	2.084	3.28662	0.0182526	HOXC9
MA1470.1	6	1260	8.21918	2.52	3.26158	0.0102846	BACH2
MA0913.2	15	3216	20.5479	6.432	3.19464	5.33613e-05	HOXD9
MA0504.1	33	7440	45.2055	14.88	3.038	6.01586e-10	NR2C2
MA1995.1	3	679	4.10959	1.358	3.02621	0.0773157	Npas4
MA0623.2	7	1586	9.58904	3.172	3.02303	0.00841982	NEUROG1
MA0646.1	7	1588	9.58904	3.176	3.01922	0.00847511	GCM1
MA1117.1	15	3413	20.5479	6.826	3.01025	0.000104232	RELB
MA0905.1	7	1622	9.58904	3.244	2.95593	0.00945672	HOXC10
MA1473.1	12	2862	16.4384	5.724	2.87183	0.000853459	CDX4
MA0074.1	10	2390	13.6986	4.78	2.86582	0.00242692	RXRA::VDR
MA1561.1	5	1203	6.84932	2.406	2.84676	0.0313662	SOX12
MA1506.1	5	1209	6.84932	2.418	2.83264	0.0319452	HOXD10
MA0749.1	1	243	1.36986	0.486	2.81865	0.299459	ZBED1
MA0695.1	9	2212	12.3288	4.424	2.78679	0.00483564	ZBTB7C
MA0659.3	23	5662	31.5068	11.324	2.78231	3.23008e-06	Mafg
MA0131.2	7	1735	9.58904	3.47	2.76341	0.0133239	HINFP
MA1106.1	5	1242	6.84932	2.484	2.75737	0.03525	HIF1A
MA1513.1	27	6735	36.9863	13.47	2.74583	3.89344e-07	KLF15
MA0162.4	30	7489	41.0959	14.978	2.74375	6.11365e-08	EGR1
MA0595.1	17	4278	23.2877	8.556	2.72179	0.000114663	SREBF1
MA0842.2	13	3273	17.8082	6.546	2.72047	0.000839909	NRL
MA0102.4	12	3022	16.4384	6.044	2.71978	0.00136345	CEBPA
MA0640.2	33	8350	45.2055	16.7	2.70691	1.194e-08	ELF3
MA0736.1	14	3551	19.1781	7.102	2.70038	0.000555391	GLIS2
MA0735.1	7	1782	9.58904	3.564	2.69053	0.0152289	GLIS1
MA0598.3	29	7410	39.726	14.82	2.68057	1.9184e-07	EHF
MA0878.3	11	2818	15.0685	5.636	2.67361	0.002511	CDX1
MA0029.1	14	3594	19.1781	7.188	2.66807	0.000625775	Mecom
MA1943.1	6	1556	8.21918	3.112	2.64112	0.0261651	ETV2::HOXB13
MA0502.2	14	3694	19.1781	7.388	2.59584	0.000819502	NFYB
MA1633.2	14	3699	19.1781	7.398	2.59233	0.000830398	BACH1
MA1514.1	33	8741	45.2055	17.482	2.58583	3.78031e-08	KLF17
MA0761.2	30	7985	41.0959	15.97	2.57332	2.5992e-07	ETV1
MA1100.2	27	7198	36.9863	14.396	2.56921	1.47198e-06	ASCL1
MA0899.1	15	4004	20.5479	8.008	2.56593	0.000584724	HOXA10
MA0645.1	12	3227	16.4384	6.454	2.547	0.00236561	ETV6
MA0490.2	12	3227	16.4384	6.454	2.547	0.00236561	JUNB
MA1560.1	5	1345	6.84932	2.69	2.54621	0.0468983	SOHLH2
MA0632.2	8	2161	10.9589	4.322	2.53561	0.013384	TCFL5
MA1494.1	11	2990	15.0685	5.98	2.51981	0.00394897	HNF4A
MA0863.1	9	2465	12.3288	4.93	2.50076	0.00957172	MTF1
MA0767.1	4	1097	5.47945	2.194	2.49747	0.0767433	GCM2
MA1483.2	9	2473	12.3288	4.946	2.49267	0.0097644	ELF2
MA0591.1	19	5231	26.0274	10.462	2.4878	0.000136932	Bach1::Mafk
MA0795.1	4	1104	5.47945	2.208	2.48164	0.0781423	SMAD3
MA1101.2	10	2761	13.6986	5.522	2.48074	0.00669093	BACH2
MA1966.1	23	6381	31.5068	12.762	2.4688	2.35778e-05	TFAP4::ETV1
MA0670.1	13	3611	17.8082	7.222	2.46583	0.00204232	NFIA
MA0739.1	15	4181	20.5479	8.362	2.4573	0.000914073	Hic1
MA1132.1	10	2797	13.6986	5.594	2.44881	0.00730558	JUN::JUNB
MA0474.3	31	8671	42.4658	17.342	2.44872	4.4925e-07	Erg
MA1708.1	14	3929	19.1781	7.858	2.44058	0.00148397	ETV7
MA0099.3	13	3652	17.8082	7.304	2.43815	0.00225594	FOS::JUN
MA1557.1	3	843	4.10959	1.686	2.43748	0.125669	SMAD5
MA0860.1	19	5344	26.0274	10.688	2.4352	0.000181284	Rarg
MA1512.1	29	8164	39.726	16.328	2.433	1.51937e-06	KLF11
MA1493.1	8	2261	10.9589	4.522	2.42346	0.0171366	HES6
MA1531.1	17	4813	23.2877	9.626	2.41925	0.000465578	NR1D1
MA0501.1	16	4531	21.9178	9.062	2.41865	0.000710188	MAF::NFE2
MA0641.1	9	2559	12.3288	5.118	2.4089	0.0120271	ELF4
MA0491.2	11	3136	15.0685	6.272	2.4025	0.00563401	JUND
MA0476.1	14	4003	19.1781	8.006	2.39546	0.00176981	FOS
MA0907.1	7	2003	9.58904	4.006	2.39367	0.0268525	HOXC13
MA0071.1	14	4008	19.1781	8.016	2.39248	0.00179068	RORA
MA0461.2	6	1718	8.21918	3.436	2.39208	0.0395404	Atoh1
MA0477.2	13	3732	17.8082	7.464	2.38588	0.00272627	FOSL1
MA0854.1	9	2597	12.3288	5.194	2.37366	0.0131441	Alx1
MA0473.3	29	8387	39.726	16.774	2.36831	2.6601e-06	ELF1
MA1650.1	13	3806	17.8082	7.612	2.33949	0.00323072	ZBTB14
MA0771.1	10	2929	13.6986	5.858	2.33845	0.00994403	HSF4
MA0753.2	32	9375	43.8356	18.75	2.3379	7.55898e-07	ZNF740
MA0062.3	28	8219	38.3562	16.438	2.33338	5.86979e-06	GABPA
MA0089.2	15	4404	20.5479	8.808	2.33287	0.00154393	MAFG::NFE2L1
MA1945.1	26	7658	35.6164	15.316	2.32544	1.60272e-05	ETV5::FIGLA
MA1123.2	20	5891	27.3973	11.782	2.32535	0.000218376	TWIST1
MA1564.1	28	8316	38.3562	16.632	2.30617	7.38968e-06	SP9
MA1555.1	7	2088	9.58904	4.176	2.29623	0.0326157	RXRB
MA1684.1	19	5671	26.0274	11.342	2.29478	0.000389174	Foxn1
MA0486.2	10	2988	13.6986	5.976	2.29227	0.0113372	HSF1
MA0148.4	13	3889	17.8082	7.778	2.28956	0.00388535	FOXA1
MA0657.1	10	2997	13.6986	5.994	2.28539	0.0115622	KLF13
MA0472.2	9	2699	12.3288	5.398	2.28395	0.0165268	EGR2
MA0499.2	25	7509	34.2466	15.018	2.28037	3.53607e-05	MYOD1
MA1957.1	6	1805	8.21918	3.61	2.27678	0.048256	HOXB2::ELK1
MA0037.4	12	3616	16.4384	7.232	2.273	0.00591006	Gata3
MA1713.1	19	5760	26.0274	11.52	2.25932	0.000473599	ZNF610
MA1970.1	12	3648	16.4384	7.296	2.25306	0.00632994	TRPS1
MA0815.1	15	4572	20.5479	9.144	2.24715	0.00223249	TFAP2C
MA0742.2	30	9150	41.0959	18.3	2.24568	4.94299e-06	KLF12
MA0733.1	14	4272	19.1781	8.544	2.24463	0.00322697	EGR4
MA0463.2	10	3055	13.6986	6.11	2.242	0.0130952	BCL6
MA1599.1	25	7643	34.2466	15.286	2.24039	4.77668e-05	ZNF682
MA0068.2	6	1835	8.21918	3.67	2.23956	0.0515184	PAX4
MA0705.1	6	1835	8.21918	3.67	2.23956	0.0515184	Lhx8
MA1577.1	6	1835	8.21918	3.67	2.23956	0.0515184	TLX2
MA0701.2	6	1835	8.21918	3.67	2.23956	0.0515184	LHX9
MA0075.3	6	1835	8.21918	3.67	2.23956	0.0515184	PRRX2
MA0644.2	6	1835	8.21918	3.67	2.23956	0.0515184	ESX1
MA0066.1	11	3367	15.0685	6.734	2.23767	0.0094202	PPARG
MA0150.2	16	4903	21.9178	9.806	2.23514	0.00164226	Nfe2l2
MA0816.1	27	8336	36.9863	16.672	2.21847	2.42099e-05	Ascl2
MA0879.2	7	2164	9.58904	4.328	2.21558	0.0384306	DLX1
MA0813.1	17	5279	23.2877	10.558	2.20569	0.00132093	TFAP2B
MA0500.2	20	6240	27.3973	12.48	2.19529	0.000468675	MYOG
MA0609.2	5	1560	6.84932	3.12	2.19529	0.0778558	CREM
MA0747.1	29	9060	39.726	18.12	2.19239	1.27049e-05	SP8
MA0506.2	12	3751	16.4384	7.502	2.1912	0.00784568	Nrf1
MA1151.1	12	3758	16.4384	7.516	2.18711	0.00795829	RORC
MA1529.1	19	5972	26.0274	11.944	2.17912	0.000742074	NHLH2
MA1993.1	23	7233	31.5068	14.466	2.17799	0.000168415	Neurod2
MA1122.1	10	3158	13.6986	6.316	2.16888	0.0161922	TFDP1
MA0516.3	34	10739	46.5753	21.478	2.16851	1.6158e-06	SP2
MA0101.1	12	3791	16.4384	7.582	2.16808	0.00850659	REL
MA0778.1	12	3794	16.4384	7.588	2.16636	0.00855787	NFKB2
MA0741.1	34	10753	46.5753	21.506	2.16569	1.66689e-06	KLF16
MA1615.1	31	9806	42.4658	19.612	2.16529	6.7494e-06	Plagl1
MA0838.1	3	949	4.10959	1.898	2.16522	0.161477	CEBPG
MA0489.2	14	4432	19.1781	8.864	2.16359	0.00448879	Jun
MA1142.1	11	3488	15.0685	6.976	2.16005	0.0120714	FOSL1::JUND
MA0880.1	8	2539	10.9589	5.078	2.15811	0.0315069	Dlx3
MA0852.2	12	3817	16.4384	7.634	2.15331	0.00895925	FOXK1
MA0159.1	15	4777	20.5479	9.554	2.15072	0.00340517	RARA::RXRA
MA1721.1	24	7652	32.8767	15.304	2.14824	0.000141881	ZNF93
MA1581.1	27	8609	36.9863	17.218	2.14812	4.35439e-05	ZBTB6
MA1997.1	21	6698	28.7671	13.396	2.14744	0.000435619	Olig2
MA0836.2	8	2555	10.9589	5.11	2.1446	0.0325291	CEBPD
MA1589.1	14	4480	19.1781	8.96	2.14041	0.00493778	ZNF140
MA0684.2	12	3848	16.4384	7.696	2.13596	0.00952357	RUNX3
MA1602.1	4	1283	5.47945	2.566	2.13541	0.118118	ZSCAN29
MA1128.1	12	3850	16.4384	7.7	2.13485	0.00956092	FOSL1::JUN
MA0687.1	17	5455	23.2877	10.91	2.13453	0.00188786	SPIC
MA1959.1	31	9980	42.4658	19.96	2.12754	9.80642e-06	KLF7
MA1992.1	30	9683	41.0959	19.366	2.12206	1.58798e-05	Ikzf3
MA0633.2	22	7106	30.137	14.212	2.12053	0.000361851	Twist2
MA1542.1	7	2261	9.58904	4.522	2.12053	0.0468002	OSR1
MA1724.1	12	3882	16.4384	7.764	2.11725	0.0101743	Rfx6
MA0671.1	11	3560	15.0685	7.12	2.11636	0.0139018	NFIX
MA1656.1	21	6798	28.7671	13.596	2.11585	0.000532315	ZNF449
MA0136.3	27	8749	36.9863	17.498	2.11374	5.81801e-05	Elf5
MA1578.1	13	4213	17.8082	8.426	2.11348	0.00755573	VEZF1
MA0857.1	18	5867	24.6575	11.734	2.10137	0.00160955	Rarb
MA0748.2	6	1961	8.21918	3.922	2.09566	0.0666853	YY2
MA1644.1	10	3286	13.6986	6.572	2.08439	0.0207712	NFYC
MA1485.1	16	5258	21.9178	10.516	2.08423	0.00334617	FERD3L
MA1731.1	33	10857	45.2055	21.714	2.08186	6.59237e-06	ZNF768
MA0665.1	16	5268	21.9178	10.536	2.08028	0.00341008	MSC
MA0740.2	37	12192	50.6849	24.384	2.07861	1.09582e-06	KLF14
MA1982.1	17	5603	23.2877	11.206	2.07814	0.00251337	ZNF574
MA1973.1	17	5605	23.2877	11.21	2.0774	0.00252289	ZKSCAN3
MA0745.2	19	6265	26.0274	12.53	2.07721	0.00132576	SNAI2
MA0841.1	9	2971	12.3288	5.942	2.07485	0.0286552	NFE2
MA1936.1	17	5620	23.2877	11.24	2.07186	0.0025953	ERF::FOXO1
MA0672.1	9	2982	12.3288	5.964	2.0672	0.0292509	NKX2-3
MA1141.1	12	3995	16.4384	7.99	2.05737	0.0125904	FOS::JUND
MA0494.1	16	5328	21.9178	10.656	2.05685	0.00381528	Nr1h3::Rxra
MA0810.1	19	6331	26.0274	12.662	2.05555	0.00150173	TFAP2A
MA0496.3	23	7665	31.5068	15.33	2.05524	0.000399601	MAFK
MA1571.1	8	2685	10.9589	5.37	2.04076	0.0416929	TGIF2LX
MA0163.1	28	9399	38.3562	18.798	2.04044	7.49839e-05	PLAG1
MA0524.2	16	5377	21.9178	10.754	2.03811	0.00417521	TFAP2C
MA1954.1	18	6050	24.6575	12.1	2.03781	0.00227265	FOXO1::ELK1
MA0737.1	9	3030	12.3288	6.06	2.03445	0.0319533	GLIS3
MA0729.1	15	5060	20.5479	10.12	2.03043	0.0058256	RARA
MA1976.1	38	12820	52.0548	25.64	2.03022	1.26346e-06	ZNF320
MA1567.2	15	5063	20.5479	10.126	2.02923	0.0058573	Tbx6
MA1651.1	14	4728	19.1781	9.456	2.02814	0.00787901	ZFP42
MA0685.2	40	13549	54.7945	27.098	2.02209	5.36439e-07	SP4
MA0105.4	11	3728	15.0685	7.456	2.02099	0.018995	NFKB1
MA0796.1	11	3731	15.0685	7.462	2.01936	0.0190971	TGIF1
MA1548.1	15	5100	20.5479	10.2	2.0145	0.00625992	PLAGL2
MA0832.1	13	4446	17.8082	8.892	2.00272	0.0116077	Tcf21
MA0859.1	17	5819	23.2877	11.638	2.001	0.00373435	Rarg
MA0853.1	7	2399	9.58904	4.798	1.99855	0.0606111	Alx4
MA0770.1	9	3085	12.3288	6.17	1.99818	0.0352606	HSF2
MA1532.2	12	4116	16.4384	8.232	1.99688	0.0156485	NR1D2
MA0814.2	26	8939	35.6164	17.878	1.99219	0.000232278	TFAP2C
MA0495.3	14	4820	19.1781	9.64	1.98943	0.0092754	MAFF
MA1988.1	15	5178	20.5479	10.356	1.98416	0.0071828	Atf3
MA1981.1	44	15198	60.274	30.396	1.98296	1.23016e-07	ZNF530
MA1999.1	22	7624	30.137	15.248	1.97646	0.00096074	Prdm5
MA0883.1	13	4520	17.8082	9.04	1.96994	0.0132009	Dmbx1
MA1634.1	13	4524	17.8082	9.048	1.96819	0.0132917	BATF
MA0872.1	14	4879	19.1781	9.758	1.96537	0.0102704	TFAP2A
MA0039.4	44	15357	60.274	30.714	1.96243	1.7134e-07	KLF4
MA0667.1	10	3491	13.6986	6.982	1.96199	0.0300015	MYF6
MA1499.1	5	1748	6.84932	3.496	1.95919	0.112157	HOXB4
MA1559.1	20	6996	27.3973	13.992	1.95807	0.00197903	SNAI3
MA0462.2	13	4555	17.8082	9.11	1.9548	0.0140116	BATF::JUN
MA0746.2	24	8415	32.8767	16.83	1.95346	0.000607837	SP3
MA0115.1	10	3508	13.6986	7.016	1.95248	0.0308808	NR1H2::RXRA
MA1730.1	21	7367	28.7671	14.734	1.95243	0.00152789	ZNF708
MA1511.2	32	11241	43.8356	22.482	1.94981	4.08796e-05	KLF10
MA1144.1	9	3164	12.3288	6.328	1.94829	0.0404182	FOSL2::JUND
MA1108.2	13	4572	17.8082	9.144	1.94753	0.014419	MXI1
MA1516.1	17	5980	23.2877	11.96	1.94713	0.00493782	KLF3
MA0117.2	11	3881	15.0685	7.762	1.94132	0.0247512	Mafb
MA1600.1	16	5651	21.9178	11.302	1.93929	0.00674536	ZNF684
MA1649.1	13	4594	17.8082	9.188	1.9382	0.0149599	ZBTB12
MA1107.2	37	13079	50.6849	26.158	1.93765	6.55403e-06	KLF9
MA0909.3	10	3538	13.6986	7.076	1.93593	0.0324772	Hoxd13
MA0772.1	13	4600	17.8082	9.2	1.93568	0.0151102	IRF7
MA0820.1	15	5310	20.5479	10.62	1.93483	0.008994	FIGLA
MA1565.1	17	6025	23.2877	12.05	1.93259	0.00532655	TBX18
MA1522.1	36	12766	49.3151	25.532	1.9315	1.06885e-05	MAZ
MA0079.5	33	11718	45.2055	23.436	1.92889	3.53603e-05	SP1
MA1593.1	19	6749	26.0274	13.498	1.92824	0.00315194	ZNF317
MA0107.1	12	4267	16.4384	8.534	1.92622	0.0202293	RELA
MA0137.3	14	4982	19.1781	9.964	1.92474	0.0122092	STAT1
MA1149.1	13	4627	17.8082	9.254	1.92438	0.0158007	RARA::RXRG
MA1974.1	5	1781	6.84932	3.562	1.92288	0.118838	ZNF211
MA1569.1	14	4993	19.1781	9.986	1.9205	0.0124323	TFAP2E
MA1104.2	10	3570	13.6986	7.14	1.91858	0.034244	GATA6
MA1545.1	1	357	1.36986	0.714	1.91858	0.407538	OVOL2
MA0811.1	15	5358	20.5479	10.716	1.9175	0.00973723	TFAP2B
MA0478.1	11	3930	15.0685	7.86	1.91711	0.0268417	FOSL2
MA0731.1	10	3578	13.6986	7.156	1.91429	0.0346961	BCL6B
MA0653.1	10	3586	13.6986	7.172	1.91002	0.0351525	IRF9
MA0471.2	27	9683	36.9863	19.366	1.90986	0.000336695	E2F6
MA1155.1	17	6099	23.2877	12.198	1.90914	0.00602071	ZSCAN4
MA1710.1	39	14001	53.4247	28.002	1.90789	4.18514e-06	ZNF257
MA1154.1	11	3950	15.0685	7.9	1.9074	0.0277312	ZNF282
MA0607.2	4	1437	5.47945	2.874	1.90656	0.158338	BHLHA15
MA0003.4	24	8638	32.8767	17.276	1.90303	0.000892443	TFAP2A
MA1491.2	12	4320	16.4384	8.64	1.90259	0.0220565	GLI3
MA0528.2	36	12973	49.3151	25.946	1.90068	1.56943e-05	ZNF263
MA0593.1	14	5050	19.1781	10.1	1.89882	0.01364	FOXP2
MA1683.1	11	3973	15.0685	7.946	1.89636	0.0287805	FOXA3
MA0774.1	10	3626	13.6986	7.252	1.88895	0.0374983	MEIS2
MA0812.1	15	5446	20.5479	10.892	1.88652	0.0112273	TFAP2B
MA1972.1	32	11620	43.8356	23.24	1.88621	8.08921e-05	ZFP14
MA0730.1	12	4358	16.4384	8.716	1.886	0.0234409	RARA
MA1969.1	24	8729	32.8767	17.458	1.88319	0.00103874	THRA
MA1712.1	26	9484	35.6164	18.968	1.87771	0.000603608	ZNF454
MA0826.1	4	1460	5.47945	2.92	1.87652	0.164745	OLIG1
MA1553.1	5	1827	6.84932	3.654	1.87447	0.128462	RARG
MA1975.1	9	3289	12.3288	6.578	1.87424	0.0496005	ZNF214
MA1515.1	27	9869	36.9863	19.738	1.87386	0.000461715	KLF2
MA1116.1	23	8409	31.5068	16.818	1.8734	0.0014845	RBPJ
MA0144.2	20	7321	27.3973	14.642	1.87114	0.00339981	STAT3
MA0851.1	15	5494	20.5479	10.988	1.87004	0.0121135	Foxj3
MA0599.1	40	14678	54.7945	29.356	1.86655	4.91732e-06	KLF5
MA0662.1	8	2939	10.9589	5.878	1.86439	0.0642726	MIXL1
MA0511.2	6	2205	8.21918	4.41	1.86376	0.102802	RUNX2
MA1725.1	20	7353	27.3973	14.706	1.863	0.00357768	ZNF189
MA1719.1	20	7356	27.3973	14.712	1.86224	0.00359475	ZNF816
MA1418.1	16	5888	21.9178	11.776	1.86123	0.00989963	IRF3
MA0014.3	5	1840	6.84932	3.68	1.86123	0.131245	PAX5
MA1652.1	31	11409	42.4658	22.818	1.86106	0.00014791	ZKSCAN5
MA0465.2	11	4049	15.0685	8.098	1.86077	0.0324538	CDX2
MA1933.1	5	1841	6.84932	3.682	1.86022	0.131461	ELK1::SREBF2
MA0155.1	20	7371	27.3973	14.742	1.85845	0.00368114	INSM1
MA1517.1	17	6274	23.2877	12.548	1.85589	0.00796258	KLF6
MA0047.3	11	4064	15.0685	8.128	1.8539	0.0332171	FOXA2
MA1946.1	12	4444	16.4384	8.888	1.8495	0.0268132	ETV5::FOXI1
MA0100.3	8	2964	10.9589	5.928	1.84867	0.0668441	MYB
MA1934.1	14	5215	19.1781	10.43	1.83874	0.0176602	ERF::FIGLA
MA0517.1	24	8941	32.8767	17.882	1.83854	0.00146374	STAT1::STAT2
MA1463.1	8	2981	10.9589	5.962	1.83813	0.0686292	ARGFX
MA0846.1	17	6335	23.2877	12.67	1.83802	0.00874911	FOXC2
MA0660.1	14	5225	19.1781	10.45	1.83522	0.0179305	MEF2B
MA0835.2	12	4479	16.4384	8.958	1.83505	0.0282839	BATF3
MA0512.2	10	3735	13.6986	7.47	1.83382	0.0444447	Rxra
MA1980.1	18	6736	24.6575	13.472	1.83028	0.00717394	ZNF418
MA1928.1	12	4492	16.4384	8.984	1.82974	0.028845	BNC2
MA0596.1	12	4495	16.4384	8.99	1.82852	0.0289756	SREBF2
MA0858.1	10	3750	13.6986	7.5	1.82648	0.0454657	Rarb
MA1967.1	18	6757	24.6575	13.514	1.82459	0.00740666	TFAP4::FLI1
MA1942.1	14	5274	19.1781	10.548	1.81817	0.0193013	ETV2::FOXI1
MA0048.2	18	6785	24.6575	13.57	1.81706	0.00772657	NHLH1
MA1968.1	3	1132	4.10959	2.264	1.81519	0.22922	TFCP2
MA1653.1	41	15471	56.1644	30.942	1.81515	6.94901e-06	ZNF148
MA0677.1	11	4152	15.0685	8.304	1.81461	0.0379569	Nr2f6
MA0083.3	4	1515	5.47945	3.03	1.8084	0.180443	SRF
MA1961.1	39	14773	53.4247	29.546	1.80819	1.68896e-05	PATZ1
MA0800.1	8	3032	10.9589	6.064	1.80721	0.0741623	EOMES
MA1624.1	13	4933	17.8082	9.866	1.80501	0.0254416	Stat5a
MA0154.4	22	8349	30.137	16.698	1.80483	0.00315878	EBF1
MA0080.6	33	12524	45.2055	25.048	1.80475	0.000142683	Spi1
MA1977.1	16	6074	21.9178	12.148	1.80423	0.0131292	ZNF324
MA0073.1	32	12190	43.8356	24.38	1.79802	0.000210622	RREB1
MA0751.1	15	5727	20.5479	11.454	1.79395	0.0172334	ZIC4
MA0060.3	8	3055	10.9589	6.11	1.7936	0.0767452	NFYA
MA0019.1	7	2676	9.58904	5.352	1.79167	0.0952975	Ddit3::Cebpa
MA0088.2	11	4211	15.0685	8.422	1.78918	0.0413924	ZNF143
MA1990.1	15	5743	20.5479	11.486	1.78896	0.0176389	Gli1
MA0704.1	6	2298	8.21918	4.596	1.78833	0.118852	Lhx4
MA0721.1	6	2298	8.21918	4.596	1.78833	0.118852	UNCX
MA0862.1	1	383	1.36986	0.766	1.78833	0.429783	GMEB2
MA0040.1	9	3450	12.3288	6.9	1.78678	0.0633587	Foxq1
MA0697.2	33	12652	45.2055	25.304	1.7865	0.000175523	Zic3
MA0146.2	28	10738	38.3562	21.476	1.786	0.000764168	Zfx
MA1638.1	18	6908	24.6575	13.816	1.78471	0.00926913	HAND2
MA0710.1	6	2304	8.21918	4.608	1.78368	0.119929	NOTO
MA0619.1	10	3845	13.6986	7.69	1.78136	0.0523086	LIN54
MA0782.2	16	6160	21.9178	12.32	1.77904	0.0148815	PKNOX1
MA1630.2	43	16599	58.9041	33.198	1.77433	5.81048e-06	ZNF281
MA1636.1	9	3477	12.3288	6.954	1.7729	0.0658854	CEBPG
MA0698.1	16	6184	21.9178	12.368	1.77214	0.0154021	ZBTB18
MA0706.1	8	3097	10.9589	6.194	1.76928	0.0816025	MEOX2
MA0106.3	5	1938	6.84932	3.876	1.76711	0.153104	TP53
MA1103.2	10	3887	13.6986	7.774	1.76211	0.0555449	FOXK2
MA1616.1	15	5833	20.5479	11.666	1.76135	0.0200597	Prdm15
MA1935.1	13	5057	17.8082	10.114	1.76075	0.0304059	ERF::FOXI1
MA1552.1	5	1945	6.84932	3.89	1.76075	0.154722	RARB
MA1137.1	9	3512	12.3288	7.024	1.75523	0.0692561	FOSL1::JUNB
MA1138.1	8	3124	10.9589	6.248	1.75399	0.0848211	FOSL2::JUNB
MA0493.2	36	14062	49.3151	28.124	1.75349	0.000100838	KLF1
MA0625.2	11	4297	15.0685	8.594	1.75337	0.0467844	NFATC3
MA1114.1	18	7035	24.6575	14.07	1.75249	0.0111164	PBX3
MA1628.1	32	12527	43.8356	25.054	1.74965	0.000357471	Zic1::Zic2
MA0696.1	16	6280	21.9178	12.56	1.74505	0.01763	ZIC1
MA1726.1	24	9423	32.8767	18.846	1.74449	0.00302926	ZNF331
MA1134.1	8	3141	10.9589	6.282	1.74449	0.0868863	FOS::JUNB
MA1468.1	7	2754	9.58904	5.508	1.74093	0.106744	ATOH7
MA0258.2	14	5520	19.1781	11.04	1.73715	0.0274381	ESR2
MA1556.1	7	2761	9.58904	5.522	1.73652	0.107807	RXRG
MA2002.1	17	6720	23.2877	13.44	1.73271	0.01529	Zfp335
MA1631.1	25	9884	34.2466	19.768	1.73242	0.00262909	ASCL1
MA0750.2	11	4351	15.0685	8.702	1.73161	0.0504094	ZBTB7A
MA0614.1	7	2771	9.58904	5.542	1.73025	0.109335	Foxj2
MA1623.1	29	11492	39.726	22.984	1.72842	0.00101032	Stat2
MA1941.1	15	5946	20.5479	11.892	1.72788	0.0234539	ETV2::FIGLA
MA0065.2	22	8733	30.137	17.466	1.72547	0.00551525	Pparg::Rxra
MA1563.2	6	2382	8.21918	4.764	1.72527	0.134378	SOX18
MA0689.1	8	3177	10.9589	6.354	1.72473	0.091358	TBX20
MA0783.1	12	4766	16.4384	9.532	1.72454	0.0426643	PKNOX2
MA1130.1	9	3578	12.3288	7.156	1.72286	0.0759071	FOSL2::JUN
MA1102.2	24	9545	32.8767	19.09	1.7222	0.00360198	CTCFL
MA0714.1	14	5568	19.1781	11.136	1.72217	0.0292885	PITX3
MA1987.1	34	13557	46.5753	27.114	1.71776	0.000288704	ZNF701
MA0519.1	14	5610	19.1781	11.22	1.70928	0.0309828	Stat5a::Stat5b
MA1654.1	19	7616	26.0274	15.232	1.70873	0.0116301	ZNF16
MA0650.3	10	4011	13.6986	8.022	1.70763	0.0658747	Hoxa13
MA1573.2	11	4416	15.0685	8.832	1.70612	0.0550239	Thap11
MA0520.1	12	4820	16.4384	9.64	1.70522	0.045863	Stat6
MA1715.1	17	6832	23.2877	13.664	1.70431	0.0177871	ZNF707
MA0655.1	7	2819	9.58904	5.638	1.70079	0.116835	JDP2
MA1998.1	7	2819	9.58904	5.638	1.70079	0.116835	Prdm14
MA1949.1	5	2014	6.84932	4.028	1.70043	0.171053	FLI1::DRGX
MA0755.1	2	808	2.73973	1.616	1.69538	0.330586	CUX2
MA1723.1	49	19803	67.1233	39.606	1.69478	1.8176e-06	PRDM9
MA1632.1	10	4045	13.6986	8.09	1.69328	0.0689127	ATF2
MA1584.1	14	5665	19.1781	11.33	1.69268	0.0333106	ZIC5
MA0797.1	9	3644	12.3288	7.288	1.69165	0.082946	TGIF2
MA1135.1	8	3241	10.9589	6.482	1.69067	0.0996367	FOSB::JUNB
MA0613.1	5	2026	6.84932	4.052	1.69035	0.173962	FOXG1
MA1637.1	18	7295	24.6575	14.59	1.69003	0.0158271	EBF3
MA1714.1	15	6092	20.5479	12.184	1.68647	0.0284701	ZNF675
MA0743.2	8	3252	10.9589	6.504	1.68495	0.101102	SCRT1
MA1596.1	43	17491	58.9041	34.982	1.68384	2.55518e-05	ZNF460
MA1965.1	40	16272	54.7945	32.544	1.68371	7.1872e-05	SP5
MA0734.3	15	6103	20.5479	12.206	1.68343	0.0288785	Gli2
MA0768.2	11	4482	15.0685	8.964	1.681	0.0599959	Lef1
MA0095.3	13	5297	17.8082	10.594	1.68097	0.041995	Yy1
MA1627.1	32	13050	43.8356	26.1	1.67953	0.000772401	Wt1
MA0482.2	9	3675	12.3288	7.35	1.67738	0.0863866	GATA4
MA1606.1	11	4495	15.0685	8.99	1.67614	0.0610097	Foxf1
MA1635.1	18	7357	24.6575	14.714	1.67579	0.0171569	BHLHE22
MA1655.1	14	5737	19.1781	11.474	1.67144	0.0365504	ZNF341
MA1629.1	29	11886	39.726	23.772	1.67113	0.00176412	Zic2
MA1955.1	11	4539	15.0685	9.078	1.65989	0.0645263	FOXO1::ELK3
MA1953.1	14	5786	19.1781	11.572	1.65728	0.0388837	FOXO1::ELF1
MA0481.3	10	4133	13.6986	8.266	1.65723	0.0771935	FOXP1
MA0081.2	26	10761	35.6164	21.522	1.65489	0.00400679	SPIB
MA1597.1	16	6632	21.9178	13.264	1.65243	0.0280211	ZNF528
MA1588.1	8	3317	10.9589	6.634	1.65193	0.110011	ZNF136
MA0786.1	10	4149	13.6986	8.298	1.65084	0.0787642	POU3F1
MA0018.4	9	3735	12.3288	7.47	1.65044	0.0932901	CREB1
MA0606.2	17	7063	23.2877	14.126	1.64857	0.023945	Nfat5
MA1604.1	17	7075	23.2877	14.15	1.64577	0.0243049	Ebf2
MA0681.2	14	5841	19.1781	11.682	1.64168	0.0416301	PHOX2B
MA1657.1	8	3338	10.9589	6.676	1.64154	0.112981	ZNF652
MA1535.1	8	3339	10.9589	6.678	1.64105	0.113124	NR2C1
MA0509.3	5	2090	6.84932	4.18	1.63859	0.189798	RFX1
MA0830.2	21	8789	28.7671	17.578	1.63654	0.0124515	TCF4
MA0728.1	15	6279	20.5479	12.558	1.63624	0.0360286	Nr2F6
MA1711.1	10	4190	13.6986	8.38	1.63468	0.0828814	ZNF343
MA0480.2	9	3771	12.3288	7.542	1.63468	0.0975869	Foxo1
MA0152.2	14	5875	19.1781	11.75	1.63218	0.0433967	Nfatc2
MA0508.3	22	9234	30.137	18.468	1.63185	0.0106688	PRDM1
MA1938.1	14	5882	19.1781	11.764	1.63023	0.043767	ERF::NHLH1
MA0822.1	5	2108	6.84932	4.216	1.6246	0.194346	HES7
MA1728.1	25	10545	34.2466	21.09	1.62383	0.00637304	ZNF549
MA0051.1	10	4218	13.6986	8.436	1.62383	0.0857693	IRF2
MA1109.1	21	8858	28.7671	17.716	1.62379	0.0135606	NEUROD1
MA1540.2	16	6752	21.9178	13.504	1.62306	0.0324627	NR5A1
MA0038.2	10	4225	13.6986	8.45	1.62114	0.086501	GFI1
MA0149.1	37	15640	50.6849	31.28	1.62036	0.000427247	EWSR1-FLI1
MA1962.1	10	4237	13.6986	8.474	1.61655	0.0877643	POU2F1::SOX2
MA0867.2	14	5937	19.1781	11.874	1.61513	0.0467564	SOX4
MA1727.1	6	2545	8.21918	5.09	1.61477	0.167115	ZNF417
MA0597.2	27	11457	36.9863	22.914	1.61414	0.00464749	THAP1
MA1931.1	4	1698	5.47945	3.396	1.6135	0.235917	ELK1::HOXA1
MA1472.2	13	5527	17.8082	11.054	1.61102	0.0557963	Bhlha15
MA0130.1	29	12333	39.726	24.666	1.61056	0.00318188	ZNF354C
MA0762.1	5	2127	6.84932	4.254	1.61009	0.199189	ETV2
MA0634.1	8	3406	10.9589	6.812	1.60876	0.122901	ALX3
MA0518.1	15	6390	20.5479	12.78	1.60782	0.0411657	Stat4
MA1150.1	9	3835	12.3288	7.67	1.6074	0.105511	RORB
MA0788.1	10	4262	13.6986	8.524	1.60707	0.0904328	POU3F3
MA0112.3	8	3412	10.9589	6.824	1.60594	0.123798	ESR1
MA1978.1	20	8532	27.3973	17.064	1.60556	0.0182195	ZNF354A
MA0521.2	13	5547	17.8082	11.094	1.60521	0.0571294	Tcf12
MA1641.1	13	5548	17.8082	11.096	1.60492	0.0571966	MYF5
MA0157.3	9	3851	12.3288	7.702	1.60072	0.107549	Foxo3
MA1619.1	13	5575	17.8082	11.15	1.59715	0.0590325	Ptf1A
MA0754.2	2	858	2.73973	1.716	1.59658	0.357165	CUX1
MA0775.1	8	3433	10.9589	6.866	1.59611	0.126966	MEIS3
MA1570.1	4	1719	5.47945	3.438	1.59379	0.242546	TFAP4
MA0804.1	3	1290	4.10959	2.58	1.59286	0.291342	TBX19
MA1642.1	20	8614	27.3973	17.228	1.59028	0.0200726	NEUROG2
MA1467.2	20	8628	27.3973	17.256	1.58769	0.0204034	Atoh1
MA1110.2	16	6924	21.9178	13.848	1.58274	0.039725	Nr1H4
MA1958.1	5	2164	6.84932	4.328	1.58256	0.208741	HOXD12::ELK1
MA1575.1	6	2602	8.21918	5.204	1.5794	0.179317	THRB
MA1537.1	10	4340	13.6986	8.68	1.57818	0.0990771	NR2F1
MA0611.2	7	3044	9.58904	6.088	1.57507	0.155472	Dux
MA0070.1	5	2176	6.84932	4.352	1.57383	0.211872	PBX1
MA1558.1	18	7851	24.6575	15.702	1.57034	0.0311722	SNAI1
MA0442.2	15	6544	20.5479	13.088	1.56998	0.0491525	SOX10
MA1956.1	11	4800	15.0685	9.6	1.56963	0.0881476	FOXO1::FLI1
MA0036.3	8	3494	10.9589	6.988	1.56825	0.136413	GATA2
MA0009.2	3	1311	4.10959	2.622	1.56735	0.299727	TBXT
MA1952.1	12	5250	16.4384	10.5	1.56556	0.0774888	FOXJ2::ELF1
MA0624.2	14	6129	19.1781	12.258	1.56454	0.058335	Nfatc1
MA0828.2	3	1314	4.10959	2.628	1.56377	0.300926	SREBF2
MA0769.2	9	3950	12.3288	7.9	1.5606	0.120661	TCF7
MA0686.1	3	1317	4.10959	2.634	1.56021	0.302126	SPDEF
MA1985.1	5	2196	6.84932	4.392	1.5595	0.217126	ZNF669
MA1640.1	8	3515	10.9589	7.03	1.55888	0.139749	MEIS2
MA0673.1	8	3518	10.9589	7.036	1.55755	0.140228	NKX2-8
MA0032.2	11	4839	15.0685	9.678	1.55698	0.0920898	FOXC1
MA0801.1	9	3966	12.3288	7.932	1.55431	0.122861	MGA
MA0803.1	9	3966	12.3288	7.932	1.55431	0.122861	TBX15
MA0525.2	3	1322	4.10959	2.644	1.55431	0.304126	TP63
MA0869.2	17	7513	23.2877	15.026	1.54983	0.0405281	Sox11
MA1474.1	4	1772	5.47945	3.544	1.54612	0.259467	CREB3L4
MA0092.1	9	3991	12.3288	7.982	1.54457	0.126342	Hand1::Tcf3
MA0845.1	10	4435	13.6986	8.87	1.54438	0.110256	FOXB1
MA1986.1	16	7109	21.9178	14.218	1.54155	0.0488051	ZNF692
MA0668.2	20	8898	27.3973	17.796	1.53952	0.0276681	Neurod2
MA0042.2	9	4009	12.3288	8.018	1.53764	0.128882	FOXI1
MA0033.2	9	4009	12.3288	8.018	1.53764	0.128882	FOXL1
MA0848.1	9	4009	12.3288	8.018	1.53764	0.128882	FOXO4
MA0849.1	9	4009	12.3288	8.018	1.53764	0.128882	FOXO6
MA0850.1	9	4009	12.3288	8.018	1.53764	0.128882	FOXP3
MA1579.1	15	6695	20.5479	13.39	1.53457	0.0580079	ZBTB26
MA0498.2	9	4024	12.3288	8.048	1.5319	0.13102	MEIS1
MA0031.1	7	3131	9.58904	6.262	1.53131	0.171862	FOXD1
MA0876.1	6	2688	8.21918	5.376	1.52886	0.198399	BSX
MA1621.1	14	6278	19.1781	12.556	1.5274	0.0685991	Rbpjl
MA1950.1	12	5417	16.4384	10.834	1.51729	0.092886	FLI1::FOXI1
MA0072.1	8	3612	10.9589	7.224	1.51701	0.155691	RORA
MA0757.1	7	3162	9.58904	6.324	1.51629	0.177884	ONECUT3
MA0006.1	15	6776	20.5479	13.552	1.51623	0.0631944	Ahr::Arnt
MA1939.1	4	1807	5.47945	3.614	1.51617	0.270775	ERF::SREBF2
MA0056.2	13	5876	17.8082	11.752	1.51534	0.0822867	MZF1
MA0834.1	3	1357	4.10959	2.714	1.51422	0.318144	ATF7
MA0002.2	14	6361	19.1781	12.722	1.50747	0.0748201	Runx1
MA1105.2	8	3641	10.9589	7.282	1.50493	0.160625	GRHL2
MA0676.1	7	3197	9.58904	6.394	1.49969	0.184794	Nr2e1
MA0787.1	9	4124	12.3288	8.248	1.49476	0.145761	POU3F2
MA0682.2	15	6875	20.5479	13.75	1.4944	0.0699604	PITX1
MA1618.1	13	5960	17.8082	11.92	1.49398	0.0897147	Ptf1a
MA1983.1	10	4585	13.6986	9.17	1.49385	0.129347	ZNF582
MA1587.1	26	11966	35.6164	23.932	1.48823	0.0165224	ZNF135
MA1620.1	14	6445	19.1781	12.89	1.48783	0.0814909	Ptf1A
MA0135.1	9	4151	12.3288	8.302	1.48504	0.149884	Lhx3
MA0896.1	6	2780	8.21918	5.56	1.47827	0.219635	Hmx1
MA0773.1	13	6037	17.8082	12.074	1.47492	0.096891	MEF2D
MA1607.1	10	4651	13.6986	9.302	1.47265	0.138297	Foxl2
MA1554.1	3	1400	4.10959	2.8	1.46771	0.335387	RFX7
MA1489.1	13	6072	17.8082	12.144	1.46642	0.10027	FOXN3
MA0507.2	8	3743	10.9589	7.486	1.46392	0.178568	POU2F2
MA1487.2	17	7969	23.2877	15.938	1.46114	0.064777	FOXE1
MA0510.2	5	2349	6.84932	4.698	1.45792	0.2586	RFX5
MA1508.1	21	9870	28.7671	19.74	1.4573	0.0409938	IKZF1
MA0678.1	3	1410	4.10959	2.82	1.4573	0.339397	OLIG2
MA0713.1	9	4236	12.3288	8.472	1.45524	0.16325	PHOX2A
MA0642.2	5	2354	6.84932	4.708	1.45482	0.25999	EN2
MA0497.1	18	8475	24.6575	16.95	1.45472	0.0596685	MEF2C
MA0785.1	8	3792	10.9589	7.584	1.445	0.187502	POU2F1
MA0837.2	1	476	1.36986	0.952	1.43893	0.502816	CEBPE
MA1576.1	10	4762	13.6986	9.524	1.43833	0.154087	THRB
MA1568.1	4	1907	5.47945	3.814	1.43667	0.30354	TCF21
MA1152.1	12	5739	16.4384	11.478	1.43216	0.127666	SOX15
MA1484.1	4	1920	5.47945	3.84	1.42694	0.307839	ETS2
MA0626.1	5	2402	6.84932	4.804	1.42575	0.273421	Npas2
MA0829.2	7	3369	9.58904	6.738	1.42313	0.220339	SREBF1
MA0522.3	17	8225	23.2877	16.45	1.41566	0.0821566	TCF3
MA0505.2	11	5326	15.0685	10.652	1.41462	0.150377	Nr5A2
MA1601.2	11	5329	15.0685	10.658	1.41382	0.150787	ZNF75D
MA1932.1	3	1456	4.10959	2.912	1.41126	0.357825	ELK1::HOXB13
MA0138.2	13	6323	17.8082	12.646	1.40821	0.12664	REST
MA0712.2	15	7299	20.5479	14.598	1.40759	0.104473	OTX2
MA0621.1	7	3411	9.58904	6.822	1.40561	0.229388	mix-a
MA1648.1	17	8286	23.2877	16.572	1.40524	0.0867232	TCF12
MA0604.1	1	489	1.36986	0.978	1.40068	0.51226	Atf1
MA1536.1	7	3426	9.58904	6.852	1.39945	0.232651	NR2C2
MA0881.1	5	2449	6.84932	4.898	1.39839	0.286721	Dlx4
MA1541.1	8	3923	10.9589	7.846	1.39675	0.212323	NR6A1
MA1547.2	12	5890	16.4384	11.78	1.39545	0.146266	PITX2
MA0647.1	3	1474	4.10959	2.948	1.39403	0.365023	GRHL1
MA0091.1	10	4920	13.6986	9.84	1.39214	0.178103	TAL1::TCF3
MA0784.2	8	3939	10.9589	7.878	1.39108	0.215443	POU1F1
MA0052.4	18	8868	24.6575	17.736	1.39025	0.0851701	MEF2A
MA0145.2	13	6410	17.8082	12.82	1.3891	0.136652	Tfcp2l1
MA0844.1	2	988	2.73973	1.976	1.3865	0.424352	XBP1
MA0679.2	8	3956	10.9589	7.912	1.3851	0.218778	ONECUT1
MA1716.1	11	5446	15.0685	10.892	1.38345	0.167241	ZNF76
MA0691.1	9	4459	12.3288	8.918	1.38246	0.200958	TFAP4
MA0861.1	4	1986	5.47945	3.972	1.37952	0.329763	TP73
MA1518.2	4	1987	5.47945	3.974	1.37883	0.330096	Lhx1
MA2001.1	7	3494	9.58904	6.988	1.37222	0.247649	Six4
MA0602.1	5	2497	6.84932	4.994	1.37151	0.300435	Arid5a
MA0631.1	3	1501	4.10959	3.002	1.36895	0.375797	Six3
MA0151.1	35	17512	47.9452	35.024	1.36892	0.0154606	Arid3a
MA1572.1	5	2502	6.84932	5.004	1.36877	0.301871	TGIF2LY
MA0050.3	17	8528	23.2877	17.056	1.36537	0.106498	Irf1
MA1115.1	9	4518	12.3288	9.036	1.36441	0.21153	POU5F1
MA0776.1	1	502	1.36986	1.004	1.36441	0.521528	MYBL1
MA1550.1	8	4020	10.9589	8.04	1.36305	0.231514	PPARD
MA0744.2	7	3519	9.58904	7.038	1.36247	0.253241	SCRT2
MA0658.1	4	2014	5.47945	4.028	1.36034	0.339101	LHX6
MA0592.3	10	5036	13.6986	10.072	1.36007	0.196823	ESRRA
MA0823.1	4	2015	5.47945	4.03	1.35967	0.339435	HEY1
MA0799.2	3	1512	4.10959	3.024	1.35899	0.380178	RFX4
MA1538.1	5	2533	6.84932	5.066	1.35202	0.310797	NR2F1
MA0639.1	2	1014	2.73973	2.028	1.35095	0.437378	DBP
MA1574.1	8	4060	10.9589	8.12	1.34962	0.239613	THRB
MA0116.1	9	4576	12.3288	9.152	1.34711	0.222146	Znf423
MA1533.1	5	2547	6.84932	5.094	1.34458	0.314842	NR1I2
MA0895.1	3	1530	4.10959	3.06	1.343	0.387334	HMBOX1
MA0807.1	10	5102	13.6986	10.204	1.34248	0.207862	TBX5
MA0817.1	3	1531	4.10959	3.062	1.34213	0.387731	BHLHE23
MA0514.2	6	3065	8.21918	6.13	1.34081	0.289776	Sox3
MA0103.3	17	8691	23.2877	17.382	1.33976	0.121331	ZEB1
MA1929.1	22	11279	30.137	22.558	1.33598	0.0823247	CTCF
MA0674.1	5	2564	6.84932	5.128	1.33567	0.319763	NKX6-1
MA0675.1	5	2564	6.84932	5.128	1.33567	0.319763	NKX6-2
MA1519.1	5	2564	6.84932	5.128	1.33567	0.319763	LHX5
MA0467.2	13	6672	17.8082	13.344	1.33455	0.169441	Crx
MA0652.1	5	2572	6.84932	5.144	1.33152	0.322083	IRF8
MA0688.1	6	3089	8.21918	6.178	1.33039	0.295919	TBX2
MA1991.1	9	4660	12.3288	9.32	1.32283	0.237894	Hnf1A
MA0758.1	4	2072	5.47945	4.144	1.32226	0.35848	E2F7
MA0041.2	15	7782	20.5479	15.564	1.32022	0.155037	FOXD3
MA0792.1	7	3632	9.58904	7.264	1.32008	0.278998	POU5F1B
MA1709.1	16	8311	21.9178	16.622	1.3186	0.145234	ZIM3
MA0886.1	4	2089	5.47945	4.178	1.3115	0.364164	EMX2
MA0648.1	9	4703	12.3288	9.406	1.31073	0.246116	GSC
MA0856.1	7	3658	9.58904	7.316	1.31069	0.285025	RXRG
MA1153.1	6	3136	8.21918	6.272	1.31046	0.308028	Smad4
MA0805.1	7	3670	9.58904	7.34	1.30641	0.287818	TBX1
MA1729.1	12	6297	16.4384	12.594	1.30525	0.203267	ZNF680
MA0789.1	6	3157	8.21918	6.314	1.30174	0.31347	POU3F4
MA0738.1	11	5790	15.0685	11.58	1.30125	0.220547	HIC2
MA0122.3	6	3159	8.21918	6.318	1.30091	0.313989	Nkx3-2
MA0125.1	3	1581	4.10959	3.162	1.29968	0.407507	Nobox
MA1507.1	5	2642	6.84932	5.284	1.29624	0.342469	HOXD4
MA0882.1	5	2644	6.84932	5.288	1.29526	0.343053	DLX6
MA1419.1	4	2117	5.47945	4.234	1.29415	0.373525	IRF4
MA1592.1	7	3707	9.58904	7.414	1.29337	0.296474	ZNF274
MA0781.1	3	1589	4.10959	3.178	1.29314	0.410655	PAX9
MA0700.2	6	3179	8.21918	6.358	1.29273	0.31919	LHX2
MA1947.1	10	5303	13.6986	10.606	1.29159	0.243068	ETV5::FOXO1
MA1524.2	10	5304	13.6986	10.608	1.29135	0.243249	Msgn1
MA2003.1	7	3727	9.58904	7.454	1.28643	0.30118	NKX2-4
MA0030.1	6	3195	8.21918	6.39	1.28626	0.323361	FOXF2
MA1720.1	9	4794	12.3288	9.588	1.28585	0.263849	ZNF85
MA1643.1	16	8535	21.9178	17.07	1.284	0.170828	NFIB
MA1944.1	6	3203	8.21918	6.406	1.28304	0.32545	ETV5::DRGX
MA0727.1	3	1606	4.10959	3.212	1.27945	0.41733	NR3C2
MA0139.1	24	12884	32.8767	25.768	1.27587	0.106439	CTCF
MA0076.2	6	3227	8.21918	6.454	1.2735	0.33173	ELK4
MA0627.2	8	4304	10.9589	8.608	1.27311	0.291021	POU2F3
MA1125.1	21	11312	28.7671	22.624	1.27153	0.133301	ZNF384
MA1594.1	6	3232	8.21918	6.464	1.27153	0.33304	ZNF382
MA0111.1	8	4313	10.9589	8.626	1.27045	0.292975	Spz1
MA0766.2	5	2698	6.84932	5.396	1.26933	0.358861	GATA5
MA1480.1	7	3784	9.58904	7.568	1.26705	0.314682	DPRX
MA0855.1	7	3786	9.58904	7.572	1.26638	0.315158	RXRB
MA0827.1	3	1624	4.10959	3.248	1.26527	0.424373	OLIG3
MA1131.1	4	2166	5.47945	4.332	1.26488	0.389888	FOSL2::JUN
MA0914.1	5	2709	6.84932	5.418	1.26418	0.362087	ISL2
MA0790.1	8	4346	10.9589	8.692	1.2608	0.300168	POU4F1
MA1937.1	4	2175	5.47945	4.35	1.25964	0.392889	ERF::HOXB13
MA0024.3	1	544	1.36986	1.088	1.25907	0.550298	E2F1
MA0715.1	7	3812	9.58904	7.624	1.25774	0.321361	PROP1
MA0752.1	4	2186	5.47945	4.372	1.25331	0.396555	ZNF410
MA0809.2	9	4931	12.3288	9.862	1.25013	0.29131	TEAD4
MA0025.2	5	2772	6.84932	5.544	1.23545	0.380581	NFIL3
MA1525.2	7	3886	9.58904	7.772	1.23379	0.339137	NFATC4
MA0483.1	12	6676	16.4384	13.352	1.23115	0.264268	Gfi1B
MA1989.1	9	5013	12.3288	10.026	1.22968	0.308128	Bcl11B
MA1121.1	8	4467	10.9589	8.934	1.22665	0.326903	TEAD2
MA0699.1	5	2800	6.84932	5.6	1.22309	0.388804	LBX2
MA1707.1	4	2242	5.47945	4.484	1.222	0.415167	DMRTA1
MA0901.2	10	5642	13.6986	11.284	1.21399	0.306988	HOXB13
MA0798.3	4	2258	5.47945	4.516	1.21334	0.420466	RFX3
MA0124.2	5	2823	6.84932	5.646	1.21313	0.395557	Nkx3-1
MA0802.1	5	2832	6.84932	5.664	1.20927	0.398198	TBR1
MA0724.1	2	1136	2.73973	2.272	1.20587	0.496314	VENTX
MA0874.1	4	2274	5.47945	4.548	1.2048	0.425755	Arx
MA0638.1	2	1138	2.73973	2.276	1.20375	0.497248	CREB3
MA0156.3	3	1708	4.10959	3.416	1.20304	0.456852	FEV
MA0877.3	1	571	1.36986	1.142	1.19953	0.567885	BARHL1
MA0140.2	6	3430	8.21918	6.86	1.19813	0.385376	GATA1::TAL1
MA1994.1	8	4583	10.9589	9.166	1.1956	0.352963	Nkx2-1
MA0618.1	4	2297	5.47945	4.594	1.19274	0.433339	LBX1
MA1527.1	11	6327	15.0685	12.654	1.19081	0.315755	NFIC
MA0843.1	2	1152	2.73973	2.304	1.18912	0.503758	TEF
MA1608.1	4	2311	5.47945	4.622	1.18552	0.437943	Isl1
MA1509.1	1	579	1.36986	1.158	1.18296	0.572965	IRF6
MA0027.2	6	3477	8.21918	6.954	1.18194	0.397864	EN1
MA0719.1	9	5238	12.3288	10.476	1.17686	0.355402	RHOXF1
MA1722.1	5	2922	6.84932	5.844	1.17203	0.424556	ZSCAN31
MA0629.1	4	2338	5.47945	4.676	1.17182	0.446796	Rhox11
MA1496.1	4	2342	5.47945	4.684	1.16982	0.448104	HOXA4
MA1539.1	4	2348	5.47945	4.696	1.16683	0.450065	NR2F6
MA1127.1	3	1765	4.10959	3.53	1.16419	0.478472	FOSB::JUN
MA0141.3	7	4123	9.58904	8.246	1.16287	0.396874	ESRRB
MA1964.1	10	5912	13.6986	11.824	1.15854	0.360809	SMAD2
MA0610.1	3	1774	4.10959	3.548	1.15828	0.481851	DMRT3
MA0793.1	6	3557	8.21918	7.114	1.15535	0.419111	POU6F2
MA0703.2	6	3557	8.21918	7.114	1.15535	0.419111	LMX1B
MA0043.3	4	2373	5.47945	4.746	1.15454	0.458212	HLF
MA0839.1	3	1781	4.10959	3.562	1.15373	0.484472	CREB3L1
MA1625.1	9	5357	12.3288	10.714	1.15072	0.380879	Stat5b
MA0630.1	4	2384	5.47945	4.768	1.14921	0.461785	SHOX
MA0654.1	4	2384	5.47945	4.768	1.14921	0.461785	ISX
MA0716.1	4	2384	5.47945	4.768	1.14921	0.461785	PRRX1
MA0717.1	4	2384	5.47945	4.768	1.14921	0.461785	RAX2
MA0720.1	4	2384	5.47945	4.768	1.14921	0.461785	Shox2
MA0643.1	7	4174	9.58904	8.348	1.14866	0.409372	Esrrg
MA0669.1	4	2388	5.47945	4.776	1.14729	0.463083	NEUROG2
MA0470.2	1	597	1.36986	1.194	1.14729	0.584179	E2F4
MA0164.1	6	3588	8.21918	7.176	1.14537	0.427331	Nr2e3
MA0693.3	6	3591	8.21918	7.182	1.14441	0.428125	Vdr
MA0690.2	5	3004	6.84932	6.008	1.14003	0.448419	TBX21
MA1979.1	12	7258	16.4384	14.516	1.13243	0.368505	ZNF416
MA0756.2	1	607	1.36986	1.214	1.12839	0.590284	ONECUT2
MA0622.1	3	1823	4.10959	3.646	1.12715	0.500072	Mlxip
MA0119.1	10	6082	13.6986	12.164	1.12616	0.395475	NFIC::TLX1
MA1118.1	5	3041	6.84932	6.082	1.12616	0.459117	SIX1
MA0017.2	11	6699	15.0685	13.398	1.12468	0.387228	NR2F1
MA1143.1	2	1220	2.73973	2.44	1.12284	0.53461	FOSL1::JUND
MA1566.2	6	3669	8.21918	7.338	1.12008	0.448739	TBX3
MA0818.2	2	1223	2.73973	2.446	1.12008	0.535941	BHLHE22
MA0143.4	5	3075	6.84932	6.15	1.11371	0.468902	SOX2
MA0464.2	2	1233	2.73973	2.466	1.111	0.54036	BHLHE40
MA0523.1	8	4936	10.9589	9.872	1.1101	0.433552	TCF7L2
MA1603.1	4	2471	5.47945	4.942	1.10875	0.489764	Dmrt1
MA0760.1	3	1858	4.10959	3.716	1.10592	0.512895	ERF
MA0161.2	9	5582	12.3288	11.164	1.10433	0.429459	NFIC
MA0069.1	3	1863	4.10959	3.726	1.10295	0.514714	PAX6
MA0777.1	1	621	1.36986	1.242	1.10295	0.598681	MYBL2
MA0090.3	8	5014	10.9589	10.028	1.09283	0.451383	TEAD1
MA1960.1	5	3135	6.84932	6.27	1.09239	0.486046	MGA::EVX1
MA1124.1	8	5033	10.9589	10.066	1.0887	0.455717	ZNF24
MA0847.3	9	5669	12.3288	11.338	1.08738	0.44826	FOXD2
MA1717.1	2	1261	2.73973	2.522	1.08633	0.552583	ZNF784
MA0806.1	6	3786	8.21918	7.572	1.08547	0.479394	TBX4
MA0833.2	5	3158	6.84932	6.316	1.08444	0.492572	ATF4
MA1646.1	12	7599	16.4384	15.198	1.08161	0.432714	OSR2
MA0868.2	5	3187	6.84932	6.374	1.07457	0.50076	SOX8
MA1112.2	8	5102	10.9589	10.204	1.07398	0.471416	NR4A1
MA0661.1	4	2559	5.47945	5.118	1.07062	0.517482	MEOX1
MA0007.3	3	1922	4.10959	3.844	1.06909	0.535903	Ar
MA1139.1	2	1288	2.73973	2.576	1.06356	0.564156	FOSL2::JUNB
MA1996.1	8	5179	10.9589	10.358	1.05801	0.488838	Nr1H2
MA0608.1	3	1946	4.10959	3.892	1.05591	0.544377	Creb3l2
MA1504.1	3	1955	4.10959	3.91	1.05105	0.547533	HOXC4
MA0903.1	5	3261	6.84932	6.522	1.05019	0.521436	HOXB3
MA0891.1	7	4588	9.58904	9.176	1.04501	0.509746	GSC2
MA0484.2	7	4590	9.58904	9.18	1.04456	0.51022	HNF4G
MA1120.1	5	3284	6.84932	6.568	1.04283	0.527794	SOX13
MA0114.4	7	4608	9.58904	9.216	1.04048	0.514488	HNF4A
MA1466.1	2	1317	2.73973	2.634	1.04014	0.57635	ATF6
MA0892.1	5	3293	6.84932	6.586	1.03998	0.530272	GSX1
MA1145.1	3	1982	4.10959	3.964	1.03673	0.556925	FOSL2::JUND
MA0898.1	5	3315	6.84932	6.63	1.03308	0.536307	Hmx3
MA0093.3	6	3982	8.21918	7.964	1.03204	0.529645	USF1
MA0794.1	2	1334	2.73973	2.668	1.02688	0.583385	PROX1
MA1136.1	2	1336	2.73973	2.672	1.02535	0.584207	FOSB::JUNB
MA1113.2	5	3355	6.84932	6.71	1.02076	0.547195	PBX2
MA1140.2	2	1343	2.73973	2.686	1.02	0.587075	JUNB
MA0718.1	4	2701	5.47945	5.402	1.01434	0.56074	RAX
MA0865.2	2	1358	2.73973	2.716	1.00874	0.593173	E2F8
MA1478.1	3	2040	4.10959	4.08	1.00725	0.576715	DMRTA2
MA0600.2	3	2042	4.10959	4.084	1.00627	0.577388	RFX2
MA0488.1	6	4117	8.21918	8.234	0.9982	0.563168	JUN
MA1647.2	6	4124	8.21918	8.248	0.996506	0.564878	Prdm4
MA0825.1	3	2068	4.10959	4.136	0.993614	0.586075	MNT
MA0479.1	5	3453	6.84932	6.906	0.991792	0.573373	FOXH1
MA0711.1	1	691	1.36986	1.382	0.991218	0.638189	OTX1
MA0147.3	4	2766	5.47945	5.532	0.990501	0.579862	MYC
MA1119.1	6	4151	8.21918	8.302	0.990024	0.571445	SIX2
MA0078.2	6	4167	8.21918	8.334	0.986222	0.575315	Sox17
MA1111.1	7	4885	9.58904	9.77	0.981478	0.578459	NR2F2
MA0912.2	3	2094	4.10959	4.188	0.981277	0.594652	HOXD3
MA0132.2	2	1400	2.73973	2.8	0.978474	0.609896	PDX1
MA0612.2	2	1400	2.73973	2.8	0.978474	0.609896	EMX1
MA0893.2	2	1400	2.73973	2.8	0.978474	0.609896	GSX2
MA0900.2	2	1400	2.73973	2.8	0.978474	0.609896	HOXA2
MA0902.2	2	1400	2.73973	2.8	0.978474	0.609896	HOXB2
MA0601.1	6	4215	8.21918	8.43	0.974991	0.586827	Arid3b
MA0866.1	4	2810	5.47945	5.62	0.974991	0.592544	SOX21
MA1147.1	3	2111	4.10959	4.222	0.973375	0.6002	NR4A2::RXRA
MA0840.1	2	1408	2.73973	2.816	0.972914	0.613022	Creb5
MA1528.1	9	6346	12.3288	12.692	0.971381	0.589921	NFIX
MA0058.3	3	2116	4.10959	4.232	0.971075	0.601822	MAX
MA0087.2	5	3549	6.84932	7.098	0.964964	0.598276	Sox5
MA0515.1	9	6389	12.3288	12.778	0.964843	0.59843	Sox6
MA1951.1	2	1423	2.73973	2.846	0.962658	0.618834	FOS
MA0779.1	2	1429	2.73973	2.858	0.958617	0.621141	PAX1
MA0791.1	6	4311	8.21918	8.622	0.95328	0.609389	POU4F3
MA0142.1	7	5089	9.58904	10.178	0.942134	0.623062	Pou5f1::Sox2
MA1146.1	3	2182	4.10959	4.364	0.941702	0.622842	NR1H4::RXRA
MA0808.1	6	4376	8.21918	8.752	0.93912	0.624295	TEAD3
MA1984.1	6	4399	8.21918	8.798	0.93421	0.629495	ZNF667
MA0004.1	7	5150	9.58904	10.3	0.930975	0.635915	Arnt
MA0765.3	2	1475	2.73973	2.95	0.928721	0.638474	ETV5
MA0889.1	3	2224	4.10959	4.448	0.923918	0.635831	GBX1
MA1930.1	14	10481	19.1781	20.962	0.914898	0.690551	CTCF
MA1530.1	4	3022	5.47945	6.044	0.906594	0.650494	NKX6-3
MA1523.1	5	3811	6.84932	7.622	0.898624	0.662069	MSANTD3
MA1479.1	3	2296	4.10959	4.592	0.894945	0.657385	DMRTC2
MA1580.1	3	2305	4.10959	4.61	0.891451	0.660016	ZBTB32
MA0884.2	3	2306	4.10959	4.612	0.891064	0.660308	DUXA
MA0605.2	2	1539	2.73973	3.078	0.890099	0.661566	ATF3
MA0702.2	3	2309	4.10959	4.618	0.889907	0.661181	LMX1A
MA0726.1	2	1548	2.73973	3.096	0.884924	0.664719	VSX2
MA0028.2	2	1555	2.73973	3.11	0.880941	0.667155	ELK1
MA1133.1	2	1556	2.73973	3.112	0.880375	0.667502	JUN::JUNB
MA0763.1	2	1576	2.73973	3.152	0.869202	0.674379	ETV3
MA0897.1	4	3181	5.47945	6.362	0.861278	0.690327	Hmx2
MA0059.1	3	2414	4.10959	4.828	0.851199	0.690749	MAX::MYC
MA1148.1	5	4047	6.84932	8.094	0.846221	0.713832	PPARA::RXRA
MA0113.3	2	1631	2.73973	3.262	0.839891	0.692709	NR3C1
MA0764.3	2	1632	2.73973	3.264	0.839377	0.693035	ETV4
MA0046.2	4	3335	5.47945	6.67	0.821507	0.725836	HNF1A
MA1534.1	3	2504	4.10959	5.008	0.820605	0.714557	NR1I3
MA0475.2	2	1687	2.73973	3.374	0.812011	0.710507	FLI1
MA0656.1	2	1716	2.73973	3.432	0.798288	0.719387	JDP2
MA0759.2	2	1730	2.73973	3.46	0.791828	0.723592	ELK3
MA0158.2	2	1751	2.73973	3.502	0.782332	0.729803	HOXA5
MA1471.1	4	3522	5.47945	7.044	0.777889	0.764884	BARX2
MA0723.2	3	2642	4.10959	5.284	0.777742	0.748343	VAX2
MA0649.1	2	1775	2.73973	3.55	0.771754	0.736758	HEY2
MA0628.1	2	1783	2.73973	3.566	0.768291	0.739043	POU6F1
MA1498.2	3	2807	4.10959	5.614	0.732025	0.784549	HOXA7
MA0819.2	2	1879	2.73973	3.758	0.729038	0.765188	CLOCK
MA1420.1	2	1899	2.73973	3.798	0.72136	0.770345	IRF5
MA0890.1	3	2851	4.10959	5.702	0.720728	0.793462	GBX2
MA0492.1	4	3906	5.47945	7.812	0.701415	0.831638	JUND
MA0098.3	2	1966	2.73973	3.932	0.696777	0.786921	ETS1
MA0887.1	2	1976	2.73973	3.952	0.693251	0.789305	EVX1
MA1475.1	1	990	1.36986	1.98	0.69185	0.767987	CREB3L4
MA1126.1	2	1984	2.73973	3.968	0.690455	0.791195	FOS::JUN
MA0888.1	2	1987	2.73973	3.974	0.689413	0.7919	EVX2
MA0683.1	4	4058	5.47945	8.116	0.675142	0.853426	POU4F2
MA0468.1	4	4110	5.47945	8.22	0.6666	0.860323	DUX4
MA1718.1	2	2064	2.73973	4.128	0.663693	0.809302	ZNF8
MA1562.1	2	2077	2.73973	4.154	0.659539	0.812111	SOX14
MA1645.1	4	4168	5.47945	8.336	0.657324	0.867696	NKX2-2
MA0084.1	3	3184	4.10959	6.368	0.64535	0.851552	SRY
MA1940.1	2	2154	2.73973	4.308	0.635962	0.828016	ETV2::DRGX
MA0871.2	2	2189	2.73973	4.378	0.625794	0.834844	TFEC
MA0870.1	2	2205	2.73973	4.41	0.621253	0.837884	Sox1
MA0067.2	1	1125	1.36986	2.25	0.608828	0.81033	PAX2
MA0153.2	2	2308	2.73973	4.616	0.593528	0.856292	HNF1B
MA0894.1	2	2310	2.73973	4.62	0.593014	0.85663	HESX1
MA1421.1	4	4677	5.47945	9.354	0.585787	0.919415	TCF7L1
MA0680.2	3	3520	4.10959	7.04	0.583748	0.895438	Pax7
MA0725.1	2	2362	2.73973	4.724	0.579959	0.865174	VSX1
MA1129.1	1	1188	1.36986	2.376	0.576542	0.827386	FOSL1::JUN
MA1549.1	3	3591	4.10959	7.182	0.572207	0.903099	POU6F1
MA0635.1	1	1236	1.36986	2.472	0.554152	0.839357	BARHL2
MA0663.1	1	1245	1.36986	2.49	0.550146	0.841509	MLX
MA0875.1	2	2539	2.73973	5.078	0.539529	0.89092	BARX1
MA1963.1	2	2571	2.73973	5.142	0.532813	0.895065	SATB1
MA0160.2	3	3988	4.10959	7.976	0.515244	0.937434	NR4A2
MA0077.1	2	2677	2.73973	5.354	0.511716	0.907789	SOX9
MA1583.1	1	1415	1.36986	2.83	0.484051	0.877204	ZFP57
MA0821.2	1	1439	1.36986	2.878	0.475977	0.881557	HES5
MA1639.1	2	2940	2.73973	5.88	0.46594	0.93347	MEIS1
MA1476.2	2	3030	2.73973	6.06	0.4521	0.940606	Dlx5
MA0885.2	2	3121	2.73973	6.242	0.438918	0.94709	Dlx2
MA0780.1	1	1568	1.36986	3.136	0.436819	0.902475	PAX3
MA1505.1	1	1658	1.36986	3.316	0.413107	0.914866	HOXC8
MA0035.4	2	3331	2.73973	6.662	0.411247	0.959606	GATA1
MA0616.2	1	1804	1.36986	3.608	0.379674	0.931745	HES2
MA0620.3	1	1841	1.36986	3.682	0.372043	0.935469	MITF
MA0104.4	1	2059	1.36986	4.118	0.332653	0.953674	MYCN
MA0108.2	1	2136	1.36986	4.272	0.320661	0.958807	TBP
MA0722.1	1	2139	1.36986	4.278	0.320211	0.958995	VAX1
MA1481.1	1	2139	1.36986	4.278	0.320211	0.958995	DRGX
MA1099.2	1	2192	1.36986	4.384	0.312469	0.962183	HES1
MA1500.1	1	2280	1.36986	4.56	0.300409	0.966946	HOXB6
MA0692.1	1	2294	1.36986	4.588	0.298575	0.967647	TFEB
MA1501.1	1	2539	1.36986	5.078	0.269764	0.977789	HOXB7
MA0709.1	1	2958	1.36986	5.916	0.231552	0.98838	Msx3
MA0666.2	1	2958	1.36986	5.916	0.231552	0.98838	MSX1
MA0708.2	1	2958	1.36986	5.916	0.231552	0.98838	MSX2
MA0063.2	1	3068	1.36986	6.136	0.22325	0.990207	NKX2-5
MA0603.1	0	1728	0	3.456	0	1	Arntl
MA0615.1	0	327	0	0.654	0	1	Gmeb1
MA0636.1	0	1173	0	2.346	0	1	BHLHE41
MA0664.1	0	1202	0	2.404	0	1	MLXIPL
MA1464.1	0	1673	0	3.346	0	1	ARNT2
MA1495.1	0	1215	0	2.43	0	1	HOXA1
MA1497.1	0	2705	0	5.41	0	1	HOXA6
MA1502.1	0	2013	0	4.026	0	1	HOXB8
MA0864.2	0	661	0	1.322	0	1	E2F2
MA0469.3	0	376	0	0.752	0	1	E2F3
MA0594.2	0	334	0	0.668	0	1	HOXA9
MA0904.2	0	1215	0	2.43	0	1	HOXB5
MA0910.2	0	1549	0	3.098	0	1	HOXD8
MA0526.4	0	1427	0	2.854	0	1	USF2
MA0831.3	0	1428	0	2.856	0	1	TFE3

## Sheet: Figure 4A
gene	avg_log2FC (DivRod vs. Rod)	pct.1 (DivRod)	pct.2 (Rod)	p_val_adj (DivRod vs. Rod)	p_val (DivRod vs. Cone)	avg_log2FC (DivRod vs. Cone)	pct.1 (DivRod)	pct.2 (Cone)	p_val_adj (DivRod vs. Cone)
PEX5L	3.58003	0.873	0.181	0	0	-0.891636	0.873	0.993	0
SYNDIG1	3.71587	0.765	0.105	0	8.95974e-234	1.23154	0.765	0.703	3.27936e-229
ARR3	4.17858	0.61	0.089	0	0	-2.62852	0.61	0.956	0
PCDH15	-2.79484	0.206	0.687	0	0	-2.1195	0.206	0.662	0
NLGN1	-2.81355	0.208	0.675	0	3.22301e-30	-0.481917	0.208	0.313	1.17965e-25
ROBO2	2.42581	0.682	0.218	0	5.72341e-167	-0.54576	0.682	0.937	2.09483e-162
AC112206.2	3.17692	0.855	0.391	0	3.03027e-130	-0.651863	0.855	0.958	1.10911e-125
AC106798.1	2.92633	0.539	0.112	0	4.42575e-45	-0.224885	0.539	0.74	1.61987e-40
SERPINF1	2.00245	0.762	0.336	0	0.00734423	0.108977	0.762	0.912	1
SIX6	1.6763	0.658	0.238	0	3.08643e-131	-0.53247	0.658	0.893	1.12966e-126
RXRG	1.50518	0.686	0.282	0	1.33744e-62	-0.283682	0.686	0.907	4.89516e-58
LBH	1.46346	0.755	0.355	0	9.12092e-89	-0.336453	0.755	0.936	3.33835e-84
COX14	1.41372	0.719	0.325	0	8.27088e-97	-0.38499	0.719	0.933	3.02722e-92
THSD7A	2.19962	0.494	0.111	0	5.44737e-138	-0.572787	0.494	0.789	1.99379e-133
WWC1	1.39052	0.744	0.364	0	5.52012e-90	-0.362452	0.744	0.937	2.02042e-85
PDE6G	-2.63533	0.55	0.927	0	2.30951e-110	1.43445	0.55	0.451	8.45305e-106
DHRS7	1.51873	0.831	0.456	0	7.72566e-07	-0.0129315	0.831	0.936	0.0282767
MCC	1.24907	0.814	0.442	0	2.1762e-32	0.377574	0.814	0.89	7.96511e-28
NEDD4L	1.50149	0.876	0.505	0	5.03368e-289	-0.582307	0.876	0.995	1.84238e-284
NSMCE2	1.73494	0.849	0.496	0	0	1.82047	0.849	0.745	0
VTN	1.99435	0.789	0.437	0	3.33441e-254	1.42467	0.789	0.683	1.22043e-249
CADPS	1.88105	0.946	0.602	0	1.47068e-10	-0.00782467	0.946	0.993	5.38282e-06
FSD1L	1.29876	0.749	0.409	0	4.12345e-48	-0.273931	0.749	0.914	1.50922e-43
MT-ND1	-1.03703	0.616	0.956	0	6.05333e-160	-0.595334	0.616	0.843	2.21558e-155
MT-ND2	-1.47241	0.629	0.969	0	4.08388e-222	-0.808917	0.629	0.848	1.49474e-217
EDIL3	3.14609	0.379	0.045	0	1.69891e-142	-0.671775	0.379	0.677	6.21819e-138
VXN	5.77221	0.334	0.012	0	1.30975e-29	0.232893	0.334	0.511	4.79382e-25
TTR	5.56245	0.362	0.049	0	8.45864e-06	1.05581	0.362	0.459	0.309595
PHPT1	1.89608	0.864	0.553	0	4.5595e-108	0.876039	0.864	0.929	1.66882e-103
GNAT1	-1.74278	0.69	0.994	0	0	3.3468	0.69	0.245	0
CDH20	2.96658	0.367	0.063	0	3.06609e-109	1.57771	0.367	0.208	1.12222e-104
CNGB1	-1.71093	0.662	0.948	0	9.27992e-10	0.507851	0.662	0.786	3.39654e-05
MT-ND3	-1.1919	0.684	0.967	0	2.04277e-131	-0.523565	0.684	0.859	7.47675e-127
ANK3	-1.381	0.587	0.86	0	1.49302e-110	-0.474499	0.587	0.822	5.46461e-106
MT-ND4	-1.0705	0.713	0.976	0	1.90896e-233	-0.925613	0.713	0.88	6.98699e-229
YBX3	-1.59452	0.568	0.83	0	5.51516e-46	0.896607	0.568	0.566	2.0186e-41
CABP5	-1.72985	0.584	0.841	0	0	3.30123	0.584	0.156	0
GUCA1B	1.26412	0.843	0.588	0	0	-1.33339	0.843	0.994	0
CASC15	-1.4153	0.434	0.684	0	4.22796e-160	1.75231	0.434	0.246	1.54748e-155
PDE6H	2.67677	0.962	0.714	0	0	-1.83779	0.962	0.999	0
GNB1	-1.79206	0.699	0.944	0	1.50597e-236	1.49017	0.699	0.608	5.512e-232
PPP2R2B	-1.72332	0.683	0.927	0	0	-1.20432	0.683	0.983	0
AP000462.1	-1.3191	0.578	0.815	0	1.12181e-110	1.42398	0.578	0.53	4.10594e-106
DST	1.22047	0.935	0.699	0	1.16063e-197	-0.474736	0.935	0.995	4.24802e-193
MT-CO3	-0.985464	0.748	0.971	0	8.23478e-92	-0.406353	0.748	0.883	3.01401e-87
RGS9	-1.28603	0.582	0.803	0	0	-1.16906	0.582	0.937	0
GNGT1	-1.08755	0.769	0.99	0	0	2.10881	0.769	0.364	0
MT-CYB	-0.986714	0.744	0.964	0	9.38613e-149	-0.683906	0.744	0.876	3.43542e-144
ATP5ME	0.964933	0.922	0.705	0	4.35379e-53	-0.223084	0.922	0.99	1.59353e-48
NDUFV2	1.11708	0.934	0.719	0	1.86403e-111	-0.303226	0.934	0.995	6.82254e-107
GPR160	-1.19489	0.73	0.945	0	3.54447e-111	0.984047	0.73	0.791	1.29731e-106
MT-CO2	-0.86818	0.756	0.971	0	1.03696e-152	-0.696981	0.756	0.886	3.79539e-148
UQCR11	0.872857	0.912	0.702	0	0.000188707	-0.016499	0.912	0.984	1
TRAPPC5	0.944313	0.885	0.676	0	1.67369e-42	-0.196762	0.885	0.978	6.12588e-38
PRCD	-1.24943	0.572	0.765	0	0	-1.23738	0.572	0.88	0
BBS9	-1.24383	0.662	0.851	0	8.89651e-09	0.357781	0.662	0.753	0.000325621
PDCD4	-1.35928	0.616	0.804	0	4.45731e-75	0.877826	0.616	0.625	1.63142e-70
FAM161A	-1.25981	0.757	0.938	0	1.08806e-182	0.940078	0.757	0.654	3.9824e-178
PROM1	-1.17613	0.687	0.861	0	0	-1.2231	0.687	0.977	0
SGIP1	-1.29163	0.749	0.917	0	6.22446e-234	-0.623062	0.749	0.966	2.27821e-229
KIF5B	1.16064	0.969	0.801	0	0	1.01898	0.969	0.973	0
MT-ATP6	-1.26949	0.818	0.982	0	1.02449e-149	-0.629741	0.818	0.92	3.74973e-145
ATP5MPL	0.813614	0.96	0.796	0	4.55587e-06	0.0944627	0.96	0.994	0.166749
PPA1	0.774311	0.949	0.801	0	0	-0.850256	0.949	0.998	0
COBLL1	-1.08336	0.734	0.872	0	2.29996e-116	-0.418128	0.734	0.942	8.41808e-112
2024-03-01	-1.2369	0.851	0.977	0	6.65208e-05	0.15618	0.851	0.903	1
USH2A	-0.951036	0.786	0.911	0	0.0338781	0.0663377	0.786	0.896	1
SYNE2	-1.29727	0.676	0.801	0	1.25564e-55	-0.312803	0.676	0.869	4.59578e-51
TMEM108	-0.961599	0.82	0.927	0	6.8452e-251	-0.699172	0.82	0.972	2.50541e-246
PRPH2	-0.990503	0.837	0.944	0	0.0217475	0.0379956	0.837	0.946	1
COX8A	0.779584	0.958	0.854	0	0.0446872	0.0611376	0.958	0.997	1
PPFIA2	-0.939764	0.839	0.939	0	3.95939e-58	-0.235918	0.839	0.966	1.44918e-53
DMD	-0.971396	0.864	0.957	0	0.0115036	-0.0155792	0.864	0.932	1
COX6C	0.791676	0.966	0.874	0	9.50693e-28	-0.115687	0.966	0.999	3.47963e-23
MAK	-0.826447	0.828	0.914	0	1.19822e-164	-0.466312	0.828	0.975	4.38561e-160
PLCG2	0.812393	0.981	0.901	0	0	1.52312	0.981	0.954	0
ATP5F1E	0.870538	0.987	0.907	0	1.53076e-20	0.152307	0.987	0.999	5.60274e-16
RP1	-1.40223	0.921	0.998	0	1.15172e-59	0.415461	0.921	0.967	4.21542e-55
ROM1	-0.77181	0.93	0.999	0	0	2.46022	0.93	0.776	0
HSP90AB1	0.850923	0.981	0.92	0	1.24204e-24	0.253179	0.981	0.997	4.54598e-20
COX6A1	0.740677	0.975	0.922	0	8.97965e-06	-0.0242522	0.975	0.999	0.328664
NRL	-1.13846	0.95	1	0	0	3.17929	0.95	0.636	0
COX7A2	0.596878	0.983	0.936	0	1.03481e-14	-0.0664791	0.983	1	3.78751e-10
RIMS2	-0.799895	0.916	0.962	0	0	-1.00688	0.916	0.997	0
EPB41L2	-0.874021	0.951	0.992	0	0	1.01852	0.951	0.957	0
COX7C	0.647469	0.992	0.955	0	1.69847e-71	-0.195148	0.992	1	6.21656e-67
CADM1	-1.31608	0.962	0.998	0	4.13762e-230	1.05634	0.962	0.992	1.51441e-225
UQCRH	0.629052	0.996	0.964	0	2.19766e-74	-0.185234	0.996	1	8.04366e-70
AIPL1	-1.0008	0.969	1	0	0.000119903	0.16781	0.969	0.998	1
CPE	-1.04945	0.974	0.993	0	1.36902e-293	-0.483707	0.974	0.999	5.01077e-289
FSTL5	-0.714796	0.978	0.995	0	0	-0.744926	0.978	1	0
CADM2	-1.27385	0.986	1	0	1.48647e-189	-0.39359	0.986	1	5.44064e-185
EIF1	0.822389	0.999	0.992	0	0	0.696681	0.999	1	0
HMGN1	-1.10992	0.994	0.999	0	4.3998e-101	0.421179	0.994	0.999	1.61037e-96
RPL41	0.415515	1	0.998	0	6.12628e-308	0.400278	1	1	2.24228e-303
RPS2	0.514226	0.999	0.997	0	4.27121e-49	0.173136	0.999	1	1.56331e-44
FTL	0.860534	0.999	0.999	0	3.16943e-162	0.58395	0.999	1	1.16004e-157
PSMA7	0.773459	0.939	0.773	1.21872e-301	8.77753e-34	0.24384	0.939	0.987	3.21266e-29
GRIP1	1.68587	0.487	0.162	2.20439e-301	4.15042e-19	-0.230741	0.487	0.621	1.5191e-14
SEMA3A	-1.10307	0.636	0.816	9.9736e-301	1.97636e-82	1.01934	0.636	0.642	7.23369e-78
OSBP2	-1.03086	0.675	0.815	3.24213e-295	5.36435e-35	0.530169	0.675	0.736	1.96341e-30
SPCS1	0.674645	0.969	0.906	3.45596e-295	4.95583e-204	0.550515	0.969	0.994	1.81388e-199
NDUFB2	0.710386	0.943	0.84	9.54067e-286	1.62413e-56	-0.214727	0.943	0.993	5.94449e-52
NPM1	0.711448	0.958	0.834	4.72174e-284	8.19852e-72	0.340816	0.958	0.992	3.00074e-67
CHCHD10	0.833408	0.908	0.706	1.78111e-283	1.93273e-90	-0.324136	0.908	0.985	7.074e-86
CYCS	0.84612	0.902	0.707	1.44073e-282	3.40923e-48	-0.202479	0.902	0.989	1.24781e-43
ATP5MD	0.83421	0.911	0.716	1.94585e-282	0.820559	0.0600714	0.911	0.985	1
CRB1	-1.31818	0.495	0.699	1.48469e-279	7.79734e-130	-0.555927	0.495	0.789	2.85391e-125
MT-ND5	-0.707593	0.57	0.913	4.77165e-279	1.39246e-165	-0.57039	0.57	0.83	5.09653e-161
GNAI3	1.22254	0.663	0.314	1.16209e-278	1.12203e-92	-0.453759	0.663	0.878	4.10676e-88
NRXN3	2.23382	0.4	0.124	6.5205e-277	7.99469e-29	0.652611	0.4	0.337	2.92614e-24
NDUFA13	0.612682	0.961	0.897	1.09692e-275	2.25933e-17	-0.0969832	0.961	0.997	8.26938e-13
DCT	5.35898	0.203	0.014	5.09493e-275	4.36669e-64	2.28626	0.203	0.099	1.59825e-59
ZFAS1	0.898314	0.937	0.767	1.25816e-272	1.81429e-125	0.621886	0.937	0.968	6.64046e-121
KCNB1	-1.15921	0.614	0.757	1.36511e-271	0	-0.885984	0.614	0.912	0
RORB	-0.9244	0.696	0.835	8.9693e-271	0.426858	0.180004	0.696	0.834	1
NDUFA4	0.740129	0.97	0.936	3.07567e-266	6.87588e-174	-0.431501	0.97	0.997	2.51664e-169
LDHB	0.694422	0.946	0.821	4.79235e-266	1.40921e-18	0.18567	0.946	0.989	5.15783e-14
STXBP5L	1.39541	0.629	0.314	1.41389e-264	0	-1.08646	0.629	0.914	0
NME2	0.742511	0.923	0.763	9.69915e-263	0	-0.787946	0.923	0.997	0
RPS28	0.459905	0.997	0.974	3.36195e-262	8.6553e-07	0.0571137	0.997	1	0.0316792
ATP5MG	0.571004	0.974	0.888	3.9862e-261	9.68664e-39	-0.152393	0.974	0.999	3.54541e-34
ALDOC	-1.04528	0.627	0.778	6.37208e-261	5.40575e-05	0.0945916	0.627	0.777	1
FTH1	0.562589	0.998	0.997	1.50258e-260	2.14557e-05	0.13883	0.998	1	0.785299
HSPE1	0.882078	0.886	0.701	1.88742e-260	1.05205e-74	0.474081	0.886	0.955	3.8506e-70
ZNF326	0.754226	0.946	0.825	8.07273e-260	9.4436e-70	0.388219	0.946	0.984	3.45645e-65
NRCAM	0.976432	0.837	0.58	5.23625e-259	1.06364e-08	0.0344475	0.837	0.954	0.000389301
ELOVL4	-0.915429	0.716	0.822	7.82022e-259	4.09253e-116	-0.408269	0.716	0.936	1.49791e-111
ELOB	0.609591	0.962	0.858	3.72048e-258	6.00213e-12	0.126859	0.962	0.996	2.19684e-07
ABCA4	-0.771566	0.812	0.897	2.98236e-257	9.7684e-05	0.178439	0.812	0.904	1
GADD45A	1.28602	0.812	0.549	2.39558e-255	0	1.86004	0.812	0.645	0
DLG2	-0.855222	0.765	0.902	3.42985e-253	0	-1.0657	0.765	0.974	0
ZBTB20	-0.907073	0.749	0.853	6.5213e-253	2.91755e-17	0.356799	0.749	0.825	1.06785e-12
PPP3R1	-1.05271	0.581	0.739	5.12106e-252	4.44926e-117	-0.484589	0.581	0.847	1.62847e-112
MT-CO1	-0.504127	0.729	0.971	3.6803e-251	4.11107e-94	-0.38228	0.729	0.881	1.50469e-89
RPL36	0.489224	0.994	0.943	2.5347e-249	2.03039e-165	0.3711	0.994	0.999	7.43143e-161
CD63	0.541411	0.99	0.958	8.99814e-249	0.0432847	-0.0165502	0.99	1	1
GAS5	1.207	0.818	0.586	2.14842e-248	4.40206e-118	0.864904	0.818	0.864	1.6112e-113
COX4I1	0.551603	0.974	0.902	1.27654e-246	2.09812e-100	-0.258163	0.974	0.999	7.67934e-96
ATP5PO	0.829451	0.866	0.625	2.7393e-246	1.23833e-10	0.174643	0.866	0.948	4.5324e-06
COX5B	0.60477	0.958	0.886	2.67217e-245	6.40389e-65	-0.217721	0.958	0.998	2.34389e-60
HINT1	0.531579	0.972	0.897	4.06648e-238	0.240829	0.00903336	0.972	0.999	1
FABP7	2.02253	0.577	0.291	2.62948e-237	6.02976e-295	2.65815	0.577	0.352	2.20695e-290
NDUFAB1	0.771734	0.886	0.673	1.30954e-235	4.69905e-14	-0.0587189	0.886	0.979	1.7199e-09
PDE4D	-1.16928	0.535	0.703	5.62655e-234	9.01406e-157	-0.660436	0.535	0.827	3.29924e-152
RHEB	0.973131	0.746	0.427	1.99708e-233	1.14137e-91	0.624209	0.746	0.786	4.17751e-87
SNHG7	1.23155	0.653	0.352	3.8788e-233	4.35343e-33	0.62361	0.653	0.738	1.5934e-28
ATP5PF	0.554915	0.967	0.876	2.68003e-231	3.2199e-32	-0.136206	0.967	0.997	1.17852e-27
PRDX5	0.781892	0.88	0.696	1.08952e-225	0.486637	0.0708618	0.88	0.974	1
ENO2	-0.562601	0.934	0.965	2.34819e-225	4.09564e-184	-0.408743	0.934	0.994	1.49904e-179
NDUFC2	0.566509	0.957	0.872	1.11304e-224	0.0811313	0.00126725	0.957	0.996	1
ZNF385B	-0.68518	0.873	0.936	4.5758e-224	4.61683e-14	0.248845	0.873	0.932	1.6898e-09
NTM	-0.585672	0.931	0.974	1.46208e-222	8.81152e-94	-0.274142	0.931	0.994	3.2251e-89
ATP5F1C	0.695091	0.885	0.676	1.70698e-221	1.61843e-06	0.119762	0.885	0.957	0.0592362
TPM1	-1.04976	0.549	0.71	1.3512e-218	3.06376e-267	-0.804342	0.549	0.894	1.12137e-262
NRG1	-1.06272	0.594	0.773	1.35177e-218	0	-1.96571	0.594	0.967	0
C1orf122	0.828821	0.819	0.554	1.74705e-217	1.8706e-172	-0.467904	0.819	0.976	6.84658e-168
TOMM6	0.812933	0.858	0.637	2.13932e-217	1.02789e-84	0.47086	0.858	0.917	3.76218e-80
ADGRL2	-1.13522	0.521	0.692	4.40108e-216	1.59117e-233	-0.842748	0.521	0.836	5.82384e-229
C4orf48	1.47268	0.397	0.136	8.16471e-216	2.50089e-112	-0.511938	0.397	0.69	9.15352e-108
COX7B	0.582635	0.96	0.861	2.97962e-215	0.000110462	-0.0155841	0.96	0.997	1
FRMD4A	1.68894	0.334	0.096	4.31422e-215	1.05049e-175	-0.880391	0.334	0.646	3.8449e-171
CMSS1	0.913943	0.717	0.407	3.53576e-213	1.27292e-69	0.607149	0.717	0.76	4.65902e-65
NDUFS5	0.58362	0.944	0.839	4.74087e-212	3.56385e-26	-0.125189	0.944	0.994	1.3044e-21
CIAO2B	0.809991	0.854	0.642	6.30812e-212	2.27969e-51	0.405439	0.854	0.94	8.34388e-47
CYC1	1.05969	0.657	0.354	1.15013e-211	0.00131738	0.237058	0.657	0.795	1
NDUFS7	0.800183	0.831	0.58	9.93189e-210	5.61533e-13	-0.0804306	0.831	0.956	2.05527e-08
CRX	-0.543289	0.939	0.963	6.18163e-209	8.6958e-49	-0.167624	0.939	0.994	3.18275e-44
RAX	1.2105	0.569	0.279	6.00467e-208	5.65092e-263	-0.807181	0.569	0.91	2.06829e-258
MRPL15	0.898386	0.748	0.457	4.6753e-207	0.38189	0.0762671	0.748	0.892	1
EPB41	-0.726857	0.816	0.878	7.29501e-207	0.0010545	0.00293139	0.816	0.932	1
UQCR10	0.489181	0.98	0.932	1.5425e-205	7.00458e-61	-0.189885	0.98	0.999	2.56375e-56
LHFPL3	-1.40164	0.348	0.574	2.83057e-205	0	-1.56709	0.348	0.795	0
METTL9	0.792041	0.83	0.568	3.82701e-205	0.00320928	0.024527	0.83	0.953	1
ANAPC11	0.790913	0.832	0.589	2.05564e-204	8.87541e-18	0.25903	0.832	0.936	3.24849e-13
ATP5MC3	0.540917	0.955	0.875	4.26425e-203	1.63365e-86	-0.270216	0.955	0.997	5.97931e-82
MT-ATP8	-0.868999	0.426	0.689	3.08415e-201	1.65593e-83	-0.167391	0.426	0.694	6.06087e-79
LSM4	0.851055	0.778	0.51	2.92136e-199	5.19605e-08	0.218558	0.778	0.904	0.00190181
ADGRL3	2.37668	0.221	0.041	1.59136e-197	1.07357e-19	-0.231456	0.221	0.314	3.92938e-15
H2AFZ	0.509042	0.988	0.95	2.35714e-195	2.11918e-256	0.579573	0.988	0.998	7.75643e-252
ALK	1.60109	0.363	0.127	4.57451e-194	0	-2.01903	0.363	0.867	0
LINC00599	-0.740354	0.741	0.848	2.01852e-192	0	-0.874628	0.741	0.97	0
SCG3	0.884991	0.843	0.628	2.43066e-192	0	-0.870167	0.843	0.989	0
PRELID1	0.824909	0.787	0.536	4.69655e-192	7.74316e-09	0.208263	0.787	0.91	0.000283408
ATP6V0B	0.58442	0.934	0.802	4.85275e-192	1.56749e-07	0.129179	0.934	0.987	0.00573719
UQCC2	0.712412	0.895	0.731	6.80388e-192	4.48354e-118	-0.359569	0.895	0.991	1.64102e-113
GALNT13	0.989072	0.697	0.429	3.03572e-190	5.13576e-35	-0.192652	0.697	0.85	1.87974e-30
MIR124-2HG	-0.854636	0.667	0.791	1.92622e-189	1.08986e-36	-0.123191	0.667	0.877	3.98901e-32
BEX2	0.787281	0.868	0.671	4.13429e-189	0.0446772	0.14505	0.868	0.964	1
FHOD3	-1.12871	0.484	0.643	2.66381e-188	0	-1.67016	0.484	0.92	0
GNB3	0.529591	0.986	0.979	3.82978e-188	1.73658e-280	-0.479994	0.986	1	6.35607e-276
PRXL2A	0.813531	0.781	0.53	1.58122e-186	3.92096e-66	-0.32162	0.781	0.945	1.43511e-61
PRDM1	1.00178	0.655	0.383	6.14697e-186	1.90513e-90	0.889361	0.655	0.633	6.97297e-86
TRAK2	0.878697	0.708	0.424	2.51333e-185	0.00844927	0.0574617	0.708	0.868	1
ARL6IP1	-0.494732	0.94	0.956	5.36476e-185	5.05215e-09	-0.0660545	0.94	0.991	0.000184914
CACNB2	-0.709601	0.769	0.854	6.15428e-183	0	-0.956207	0.769	0.98	0
TMA7	0.488296	0.984	0.941	3.38956e-182	0.00056886	0.0808219	0.984	0.999	1
IFT57	0.779033	0.838	0.636	5.00494e-182	0.000134612	0.191815	0.838	0.944	1
COX6B1	0.540657	0.937	0.817	7.79387e-182	1.13286e-82	-0.269312	0.937	0.995	4.14639e-78
ATP5F1D	0.680322	0.866	0.689	1.07495e-181	5.42392e-12	-0.0685358	0.866	0.962	1.98521e-07
NDUFA1	0.571365	0.933	0.771	5.11632e-181	2.03384e-70	-0.258729	0.933	0.991	7.44404e-66
BRI3	0.652664	0.902	0.725	6.64932e-181	1.22823e-53	0.33743	0.902	0.962	4.49543e-49
SEC61G	0.841219	0.796	0.559	4.65335e-180	0.0203417	-0.00171515	0.796	0.932	1
ATP5MC1	0.682508	0.865	0.696	7.35324e-180	2.05078e-116	-0.373709	0.865	0.976	7.50606e-112
SARS	0.998292	0.638	0.354	1.26456e-179	2.7442e-23	0.469963	0.638	0.707	1.0044e-18
BTBD9	0.96246	0.576	0.294	1.87688e-178	0.0303058	0.113846	0.576	0.702	1
ATP5MF	0.638096	0.898	0.729	2.34586e-178	4.53241e-08	-0.0401802	0.898	0.978	0.00165891
POLR2L	0.778821	0.799	0.559	3.66847e-178	2.39607e-11	0.22752	0.799	0.89	8.76987e-07
CEP112	-0.870194	0.613	0.745	1.75771e-177	9.84816e-16	0.512166	0.613	0.685	3.60453e-11
CCSER1	-1.14332	0.588	0.716	1.39329e-175	0	-2.16775	0.588	0.963	0
UQCRB	0.436682	0.994	0.962	7.34714e-175	7.01627e-123	-0.300628	0.994	1	2.56803e-118
ADD1	-0.841717	0.64	0.736	1.15323e-174	1.52738e-216	-0.649302	0.64	0.912	5.59036e-212
CHCHD2	-1.81147	0.08	0.294	1.4083e-172	1.88058e-150	-1.84857	0.08	0.272	6.8831e-146
GADD45GIP1	0.7562	0.837	0.628	6.32794e-171	2.25976e-30	0.361753	0.837	0.935	8.27095e-26
MEIS1	-0.922636	0.618	0.73	1.29979e-170	3.81061e-20	-0.120652	0.618	0.798	1.39472e-15
TNRC6B	-0.609147	0.873	0.893	1.46165e-170	2.95253e-27	0.284006	0.873	0.944	1.08066e-22
TAFA4	0.651331	0.85	0.621	9.95019e-170	3.61312e-89	-0.331795	0.85	0.978	1.32244e-84
LSM3	0.815637	0.782	0.539	1.54637e-169	1.8735e-31	0.375529	0.782	0.885	6.85721e-27
MICOS10	0.768348	0.789	0.563	3.84973e-169	0.0543724	0.0512908	0.789	0.928	1
RAX2	-0.875177	0.613	0.756	2.81574e-168	3.18699e-36	-0.141813	0.613	0.824	1.16647e-31
COX5A	0.577214	0.908	0.771	4.89688e-168	1.23803e-27	-0.133439	0.908	0.989	4.53132e-23
ARL4D	-0.870637	0.663	0.778	1.70238e-167	1.86806e-55	-0.229781	0.663	0.881	6.83727e-51
C1QBP	0.674173	0.831	0.619	1.72307e-166	0.000816439	0.133711	0.831	0.942	1
MRPL51	0.803693	0.792	0.562	1.54009e-165	8.07262e-22	0.334783	0.792	0.908	2.95466e-17
MRPL34	0.855366	0.706	0.441	1.69115e-164	1.33792e-09	-0.0414624	0.706	0.887	4.89692e-05
SH3GL2	0.849405	0.612	0.33	2.02352e-163	3.99559e-114	-0.414532	0.612	0.885	1.46242e-109
ZEB2	1.45032	0.288	0.088	2.34258e-163	0.0642292	0.321597	0.288	0.346	1
OAZ1	0.535593	0.971	0.928	3.09927e-162	7.4742e-81	0.390768	0.971	0.991	2.73563e-76
MXRA7	-0.821594	0.622	0.726	1.94967e-161	3.47106e-87	-0.362256	0.622	0.874	1.27044e-82
SNHG29	0.457574	0.984	0.933	7.61045e-161	0.0102106	0.0728061	0.984	0.999	1
WDR83OS	0.713171	0.772	0.512	9.58498e-161	4.03103e-25	0.308657	0.772	0.875	1.4754e-20
EGR1	-2.18284	0.169	0.368	2.23688e-160	9.68794e-158	-1.45386	0.169	0.404	3.54588e-153
TOMM5	0.801771	0.762	0.52	5.6692e-160	8.59058e-05	0.164261	0.762	0.892	1
SPTBN1	-0.709906	0.735	0.812	3.58534e-159	1.17593e-102	0.849305	0.735	0.77	4.30402e-98
MRPL21	0.830984	0.705	0.44	3.78272e-156	6.56275e-26	0.408422	0.705	0.803	2.40203e-21
ROMO1	0.744541	0.74	0.484	1.12739e-154	0.00799334	0.0279332	0.74	0.896	1
NDUFS6	0.556467	0.916	0.804	1.93886e-154	4.52789e-05	0.124222	0.916	0.983	1
RPL7	0.450189	0.996	0.986	2.30648e-154	0.00450611	-0.0438647	0.996	0.999	1
EIF1B	0.584564	0.918	0.788	3.10638e-153	7.60108e-158	0.566688	0.918	0.957	2.78207e-153
AC069228.1	-0.791445	0.654	0.761	1.38387e-152	9.51962e-25	-0.0989595	0.654	0.854	3.48428e-20
RPS19BP1	0.777287	0.762	0.527	3.61682e-152	1.76531e-27	0.361628	0.762	0.866	6.46123e-23
NDUFB8	0.499921	0.947	0.852	5.09902e-152	2.22001e-72	-0.222298	0.947	0.995	8.12545e-68
HSPA8	0.735016	0.834	0.669	1.05344e-149	3.66801e-09	0.261768	0.834	0.929	0.000134253
UNC119	-0.349189	0.988	0.998	8.51029e-148	3.46018e-82	-0.227514	0.988	1	1.26646e-77
SMDT1	0.622267	0.861	0.665	1.0806e-147	0.100228	0.104721	0.861	0.963	1
MDH2	0.734567	0.716	0.448	9.43514e-147	1.28244e-46	-0.254982	0.716	0.92	4.69385e-42
NOP10	0.760902	0.711	0.462	1.29635e-145	6.46019e-17	0.331921	0.711	0.836	2.36449e-12
EXOC4	-0.732182	0.723	0.784	1.70162e-145	0.00103159	0.020195	0.723	0.858	1
UBE2S	0.760573	0.733	0.483	4.4081e-145	1.13878e-06	-0.00913681	0.733	0.897	0.0416806
MRPL52	0.886056	0.61	0.351	1.62656e-144	0.000121322	0.327467	0.61	0.742	1
MIR217HG	-1.00174	0.468	0.621	2.2825e-144	6.78854e-58	1.00035	0.468	0.403	2.48467e-53
RRAD	1.32764	0.39	0.171	4.93119e-144	0	-2.39821	0.39	0.749	0
MT-ND4L	-0.715801	0.425	0.654	1.36319e-143	3.26511e-96	-0.257391	0.425	0.707	1.19506e-91
FOS	-1.81766	0.239	0.424	3.21936e-143	1.35677e-64	-0.740108	0.239	0.395	4.96592e-60
EYS	-0.461178	0.975	0.99	1.60711e-142	2.70263e-128	-0.436094	0.975	0.997	9.89188e-124
OTX2-AS1	-0.584752	0.868	0.92	2.06281e-142	7.17248e-273	-0.677581	0.868	0.986	2.6252e-268
RPS26	0.63501	0.855	0.683	2.29579e-142	8.15795e-21	0.265174	0.855	0.947	2.98589e-16
UBB	0.483533	0.969	0.895	2.75865e-142	4.45844e-08	-0.0369493	0.969	0.989	0.00163183
PPP1R14B	0.951323	0.466	0.218	7.86754e-142	3.0328e-06	0.424223	0.466	0.532	0.111003
OST4	0.551154	0.89	0.716	1.43183e-141	0.240602	0.0210532	0.89	0.975	1
DNAJA1	0.614854	0.86	0.69	6.74268e-141	1.93022e-13	0.228347	0.86	0.958	7.0648e-09
STMN1	0.50365	0.959	0.89	9.11026e-141	0	-0.554221	0.959	0.999	0
TUBA1B	-0.608299	0.858	0.905	2.67469e-140	0	-0.885776	0.858	0.973	0
PSIP1	-0.32737	0.99	0.997	5.17268e-140	0	0.976157	0.99	0.996	0
EIF3K	0.548241	0.882	0.734	7.21441e-140	0.00227535	0.100458	0.882	0.964	1
AL451062.1	-0.731651	0.842	0.864	1.65639e-139	6.29797e-27	0.504284	0.842	0.902	2.30512e-22
LAPTM4B	-0.453224	0.926	0.943	2.31801e-139	1.9e-55	-0.200062	0.926	0.992	6.95419e-51
CKB	-0.548759	0.968	0.978	5.9104e-139	0	-1.27835	0.968	0.998	0
NEUROD1	-0.555905	0.882	0.911	1.29961e-138	2.45036e-13	0.230001	0.882	0.954	8.96855e-09
NDUFB5	0.665754	0.805	0.589	7.0636e-138	1.35057e-33	-0.17633	0.805	0.948	4.94322e-29
NDUFA6	0.727405	0.744	0.508	2.06613e-137	0.0116395	0.0577805	0.744	0.903	1
NME1	0.567598	0.882	0.731	6.61112e-137	0	-0.912192	0.882	0.989	0
MT-ND6	-0.732311	0.387	0.616	1.47916e-136	1.5344e-29	0.208976	0.387	0.601	5.61607e-25
SNHG8	0.795102	0.714	0.475	6.11016e-135	2.75469e-81	0.759621	0.714	0.753	1.00824e-76
SNRPE	0.701755	0.753	0.522	1.36131e-134	2.85949e-92	0.629937	0.753	0.817	1.0466e-87
BTF3	0.502974	0.919	0.789	3.59292e-133	2.21127e-66	0.35513	0.919	0.968	8.09346e-62
EIF3I	0.760326	0.697	0.449	5.45322e-133	1.99851e-21	0.399236	0.697	0.808	7.31475e-17
MAP4	0.724206	0.704	0.462	3.04664e-131	0	-1.09443	0.704	0.963	0
IMPG1	-0.607647	0.687	0.821	3.62948e-131	9.27055e-128	-0.515229	0.687	0.883	3.39311e-123
NDUFB7	0.494433	0.912	0.779	5.86525e-131	0.00103104	-0.0122608	0.912	0.976	1
SLIRP	0.637449	0.848	0.648	1.64324e-130	7.07636e-05	0.182207	0.848	0.949	1
PSMB7	0.809886	0.718	0.502	2.33543e-130	3.01315e-10	0.349491	0.718	0.831	1.10284e-05
PCSK1N	0.808681	0.655	0.42	1.6769e-129	0	-0.943907	0.655	0.956	0
LAMTOR4	0.711415	0.698	0.447	5.82421e-128	0.00220775	0.0322057	0.698	0.873	1
MORF4L2	0.6253	0.803	0.574	9.1512e-128	0.000930119	0.099714	0.803	0.902	1
GPX4	0.436209	0.962	0.897	1.65605e-127	1.84795e-61	-0.184515	0.962	0.999	6.76369e-57
KCNB2	0.705655	0.594	0.34	2.29534e-127	0	-2.72138	0.594	0.991	0
ARL6	-0.617711	0.771	0.822	2.93405e-127	1.00983e-31	0.389612	0.771	0.867	3.69606e-27
SLC25A3	0.502781	0.902	0.739	3.19351e-127	0.37025	0.0516667	0.902	0.975	1
YBX1	0.320387	0.998	0.991	4.51794e-127	8.09097e-239	-0.319905	0.998	1	2.96138e-234
SNAP25	-0.572823	0.81	0.848	1.01978e-126	1.59142e-75	-0.32246	0.81	0.955	5.82474e-71
MRPL20	0.671599	0.783	0.585	1.83604e-126	3.62531e-32	0.357417	0.783	0.888	1.3269e-27
TRMT112	0.622571	0.891	0.747	7.02091e-126	2.50076e-75	0.478989	0.891	0.956	9.15302e-71
NDUFS8	0.574877	0.827	0.62	1.05671e-125	1.21766e-73	-0.282044	0.827	0.971	4.45677e-69
C19orf53	0.598742	0.793	0.561	8.67467e-125	0.000157026	0.135354	0.793	0.921	1
ODC1	0.751107	0.636	0.377	9.82634e-125	5.84965e-15	0.38522	0.636	0.728	2.14103e-10
MGST3	0.550285	0.85	0.657	1.14075e-124	1.98673e-234	-0.548322	0.85	0.984	7.27164e-230
ANKRD33B	-0.582418	0.854	0.882	2.62981e-124	0	-0.853424	0.854	0.988	0
IGF2BP2	-0.850299	0.534	0.64	3.50323e-124	2.6265e-10	0.452752	0.534	0.61	9.61326e-06
MARCKS	-0.704227	0.726	0.8	9.09732e-124	2.78757e-122	-0.457459	0.726	0.939	1.02028e-117
EDF1	0.469652	0.913	0.777	3.20429e-123	0.00442571	0.0834801	0.913	0.98	1
AURKAIP1	0.598547	0.823	0.643	4.10891e-123	4.61048e-06	-0.0409868	0.823	0.958	0.168748
ATP5F1B	0.45829	0.923	0.8	5.91292e-123	1.89156e-13	-0.0907514	0.923	0.989	6.92331e-09
HSBP1	0.412631	0.94	0.826	7.92089e-123	7.81217e-28	-0.128652	0.94	0.993	2.85933e-23
SLC35F1	0.665052	0.742	0.497	1.43742e-122	1.98547e-99	0.730202	0.742	0.704	7.26704e-95
UQCRQ	0.529483	0.876	0.722	6.47006e-122	4.15115e-20	-0.113954	0.876	0.973	1.51936e-15
RWDD1	0.578247	0.82	0.606	9.91826e-122	0.00262419	0.122805	0.82	0.931	1
PAFAH1B1	0.645281	0.691	0.439	2.54286e-120	1.61438e-20	-0.14009	0.691	0.882	5.90879e-16
RBP3	-0.707478	0.595	0.711	3.32347e-120	1.3094e-06	0.0462576	0.595	0.762	0.0479255
RTN1	0.71625	0.464	0.235	5.90607e-120	2.31078e-202	-0.697829	0.464	0.819	8.45768e-198
MACF1	-0.713932	0.648	0.721	6.96123e-120	4.20465e-109	-0.459086	0.648	0.876	1.53894e-104
ENAH	0.698314	0.698	0.462	7.8624e-120	1.30781e-85	-0.406053	0.698	0.906	4.78672e-81
TOMM7	0.376337	0.976	0.898	1.25465e-119	0.00541447	-0.0103334	0.976	0.998	1
VOPP1	-0.796953	0.606	0.681	3.14143e-119	0	-1.67703	0.606	0.958	0
UCHL1	1.10178	0.427	0.216	6.25659e-119	1.07894e-167	-0.664204	0.427	0.745	3.94902e-163
PSMD8	0.58024	0.868	0.725	5.42235e-118	2.7945e-14	0.240633	0.868	0.959	1.02282e-09
TCF4	-0.779591	0.575	0.672	8.00111e-118	3.97407e-54	-0.302078	0.575	0.799	1.45455e-49
CKS2	1.42793	0.239	0.081	8.00524e-118	0.019561	0.34505	0.239	0.292	1
ARHGAP42	-0.591646	0.8	0.844	3.61328e-117	2.0936e-06	-0.044458	0.8	0.927	0.0766277
PPDPF	0.681502	0.83	0.643	3.32102e-116	8.8153e-12	-0.104726	0.83	0.952	3.22649e-07
NDUFA7	0.477704	0.897	0.758	3.90059e-115	2.17306e-44	-0.188194	0.897	0.989	7.95363e-40
CHMP2A	0.531861	0.855	0.685	8.60107e-115	1.72766e-08	-0.0440304	0.855	0.971	0.000632339
KRT10	0.635179	0.798	0.607	2.80973e-114	0.084115	0.0604125	0.798	0.92	1
EMC6	0.713076	0.713	0.486	3.2868e-114	1.22726e-11	0.298597	0.713	0.838	4.49188e-07
NDUFA12	0.615929	0.801	0.622	7.17693e-114	0.880042	0.074724	0.801	0.938	1
BTG1	-0.466766	0.935	0.948	3.74588e-113	0	1.2432	0.935	0.898	0
AP2S1	0.699419	0.618	0.371	5.00755e-113	9.43512e-40	-0.219202	0.618	0.852	3.45335e-35
ST13	0.540478	0.838	0.644	1.84453e-112	3.03722e-86	0.497685	0.838	0.904	1.11165e-81
RNASEK	0.447739	0.902	0.747	2.09415e-112	0.0119491	-0.00228154	0.902	0.978	1
ATP5IF1	0.414339	0.955	0.897	2.7583e-112	2.41996e-47	-0.168197	0.955	0.997	8.85731e-43
TMEM147	0.647417	0.723	0.497	3.73707e-112	0.000132205	0.193654	0.723	0.852	1
SERF2	0.478813	0.886	0.733	5.32764e-112	1.13037e-169	0.652117	0.886	0.912	4.13728e-165
POMP	0.444229	0.918	0.8	7.31545e-112	3.40881e-22	0.204841	0.918	0.981	1.24766e-17
METRN	1.01245	0.332	0.143	1.12734e-111	0.743967	0.442759	0.332	0.397	1
STX3	-0.459794	0.863	0.884	1.1923e-111	1.28025e-170	-0.421949	0.863	0.986	4.68584e-166
ARL6IP4	0.601818	0.787	0.58	4.00562e-110	8.07946e-13	0.257965	0.787	0.904	2.95716e-08
IMMP2L	-1.30295	0.305	0.458	4.493e-110	0.0432282	0.527783	0.305	0.326	1
SNF8	0.740326	0.635	0.41	7.58288e-110	0.478735	0.177812	0.635	0.768	1
CCT7	0.694518	0.616	0.376	6.26015e-109	4.46214e-52	0.658594	0.616	0.654	1.63319e-47
NEDD8	0.554	0.797	0.589	1.78579e-108	0.00196474	0.0106786	0.797	0.941	1
RNF150	-0.991635	0.441	0.561	4.63417e-108	9.97084e-261	-0.912051	0.441	0.8	3.64943e-256
DANT2	0.89117	0.377	0.181	6.36209e-108	0	-1.3272	0.377	0.794	0
CCT6A	0.639429	0.72	0.505	7.01481e-108	1.42751e-27	0.399578	0.72	0.824	5.22483e-23
ATP5PD	0.494239	0.868	0.72	1.82143e-107	0.0520178	0.0159025	0.868	0.961	1
HES6	1.28378	0.315	0.137	2.72265e-107	8.91969e-304	-1.45225	0.315	0.681	3.2647e-299
BICD1	0.7278	0.65	0.423	2.90606e-107	1.18508e-57	-0.383066	0.65	0.849	4.3375e-53
LINC00632	0.879647	0.424	0.218	6.01868e-107	4.93897e-05	0.124022	0.424	0.535	1
BEX3	0.521474	0.842	0.653	7.73095e-107	2.55611e-06	-0.0645141	0.842	0.947	0.0935563
DAD1	0.589433	0.794	0.606	1.31347e-106	7.21396e-11	0.233296	0.794	0.923	2.64038e-06
UBE2M	0.702258	0.626	0.388	1.55696e-106	2.90189e-07	0.304424	0.626	0.748	0.0106212
DYNLT1	0.570395	0.794	0.604	1.38356e-105	1.20075e-77	0.51308	0.794	0.851	4.39487e-73
HSPD1	0.593005	0.775	0.559	5.24834e-105	2.45381e-19	0.314979	0.775	0.88	8.9812e-15
COPS9	0.582632	0.784	0.588	3.84966e-104	0.409419	0.0643355	0.784	0.922	1
SNRPN	0.4791	0.882	0.734	7.26989e-104	0.000242896	-0.00962458	0.882	0.979	1
SEC11C	0.547092	0.838	0.694	1.17534e-103	2.96341e-05	-0.000906557	0.838	0.96	1
COX16	0.656314	0.635	0.39	7.02355e-103	0.000116713	0.26891	0.635	0.768	1
ATP6V1F	0.506312	0.867	0.701	1.50776e-102	1.73967e-212	-0.516272	0.867	0.985	6.36736e-208
SORBS2	-0.700426	0.647	0.716	1.85709e-102	1.04954e-101	-0.430074	0.647	0.879	3.84143e-97
RALA	0.57485	0.752	0.531	6.62224e-102	6.82812e-25	0.379388	0.752	0.863	2.49916e-20
PHB	0.619901	0.701	0.471	8.70367e-102	5.41421e-05	0.196189	0.701	0.831	1
PLEKHA5	0.46098	0.91	0.788	5.58761e-101	6.68963e-05	0.131276	0.91	0.97	1
CCT8	0.584496	0.742	0.514	5.77699e-101	2.124e-10	0.246846	0.742	0.867	7.77406e-06
POLR2I	0.624551	0.726	0.512	1.03338e-100	0.00310929	0.202834	0.726	0.877	1
CRABP2	1.04735	0.327	0.152	1.10969e-100	0	-2.05531	0.327	0.689	0
CCDC85B	0.652537	0.699	0.482	1.17821e-100	5.7307e-67	-0.292908	0.699	0.906	2.09749e-62
RASAL2	-0.571729	0.732	0.788	4.89725e-100	0.0648655	0.054849	0.732	0.869	1
NDUFS4	0.533866	0.815	0.613	1.61897e-99	0.0222624	0.12228	0.815	0.933	1
NEUROD4	0.791797	0.644	0.437	1.32796e-98	3.78867e-148	1.17213	0.644	0.526	1.38669e-143
ATP1B2	-0.609403	0.697	0.758	2.81941e-98	1.16352e-40	-0.213324	0.697	0.885	4.25859e-36
MRPS24	0.493381	0.836	0.665	3.24063e-98	4.69165e-09	0.170938	0.836	0.945	0.000171719
TUFM	0.584003	0.72	0.495	1.01103e-97	0.477918	0.0778667	0.72	0.875	1
DLEU2	-0.678282	0.664	0.723	1.42307e-97	3.34973e-40	0.586393	0.664	0.704	1.22603e-35
IQGAP2	-0.787447	0.544	0.63	2.15524e-97	3.82273e-266	-0.902433	0.544	0.868	1.39916e-261
NDUFB1	0.455945	0.899	0.784	2.25116e-97	9.81531e-64	-0.253784	0.899	0.985	3.5925e-59
GPM6A	-0.637448	0.652	0.745	4.84072e-97	9.73366e-227	-0.665417	0.652	0.929	3.56262e-222
TMX4	0.681378	0.698	0.491	1.58734e-96	2.28432e-60	0.655827	0.698	0.744	8.36083e-56
RCVRN	-0.337152	0.985	0.991	1.65187e-96	3.39913e-132	0.442376	0.985	0.984	1.24411e-127
UBL5	0.366508	0.948	0.861	3.30756e-96	9.95013e-36	-0.154089	0.948	0.995	3.64185e-31
RD3	-0.668224	0.63	0.711	4.97862e-95	0	-0.984391	0.63	0.937	0
GSTP1	-0.466943	0.977	0.983	5.85666e-95	2.16338e-125	0.48914	0.977	0.993	7.9182e-121
DDIT3	0.890634	0.743	0.583	9.02541e-95	0.903508	0.283289	0.743	0.893	1
SELENOW	0.434237	0.914	0.794	9.29365e-95	6.65088e-16	-0.0775312	0.914	0.982	2.43429e-11
COTL1	0.697554	0.586	0.36	1.07843e-94	0	-1.23129	0.586	0.926	0
TXNIP	0.948853	0.412	0.223	5.74729e-94	1.19439e-48	-0.0926268	0.412	0.635	4.37159e-44
PRDX6	0.543928	0.757	0.551	1.04311e-93	1.57002e-132	-0.496823	0.757	0.955	5.74643e-128
LYPLA1	0.571239	0.75	0.537	1.06461e-93	4.17476e-29	-0.139225	0.75	0.917	1.528e-24
RPS27L	0.916856	0.686	0.486	2.11388e-93	8.60281e-99	1.0024	0.686	0.709	3.14871e-94
MRPS36	0.578694	0.645	0.411	1.41208e-92	1.36023e-11	-0.0631455	0.645	0.832	4.97859e-07
PHC3	-0.732393	0.634	0.678	2.39155e-92	6.44256e-11	0.395774	0.634	0.737	2.35804e-06
SNRPD1	0.600144	0.706	0.489	2.9993e-92	2.10347e-25	0.406296	0.706	0.816	7.69891e-21
PHC2	-0.760712	0.529	0.613	3.28862e-92	0.0211441	0.336154	0.529	0.656	1
PTGES3	0.511079	0.87	0.736	4.83621e-92	2.5817e-187	0.739859	0.87	0.911	9.44927e-183
SYT1	-0.268178	0.995	0.998	8.84651e-92	9.10125e-52	-0.128865	0.995	1	3.33115e-47
PSMA6	0.555863	0.709	0.486	1.16962e-91	3.61533e-12	0.257107	0.709	0.844	1.32325e-07
PSMB6	0.50024	0.838	0.685	1.65835e-91	1.76048e-17	0.258263	0.838	0.932	6.44354e-13
SLC38A5	0.777993	0.476	0.277	1.85787e-91	1.82771e-26	-0.101078	0.476	0.666	6.68961e-22
MRPL41	0.525618	0.787	0.599	9.59357e-91	0.246847	0.042593	0.787	0.925	1
SLC24A2	1.72745	0.122	0.027	3.69493e-90	0	-4.1889	0.122	0.903	0
EIF5A	0.62056	0.632	0.408	2.39808e-89	0.141753	0.198774	0.632	0.778	1
MPPED2	0.547917	0.798	0.635	5.98323e-89	0.185	0.0616604	0.798	0.908	1
CCT5	0.589345	0.664	0.449	1.06237e-88	4.52837e-36	0.533691	0.664	0.754	1.65743e-31
CC2D2A	0.683327	0.832	0.709	1.5361e-88	0	-1.4519	0.832	0.993	0
EIF5	0.691995	0.848	0.722	3.24804e-88	8.70884e-131	0.811104	0.848	0.888	3.18752e-126
NDUFA8	0.55204	0.713	0.494	4.39409e-88	3.16884e-14	-0.0917086	0.713	0.889	1.15983e-09
ZNHIT1	0.583316	0.619	0.387	5.934e-88	1.64864e-13	-0.0688496	0.619	0.813	6.03419e-09
ERP29	0.526119	0.779	0.576	8.35806e-88	2.23633e-26	0.346038	0.779	0.877	8.18518e-22
HIGD2A	0.586434	0.569	0.343	1.0979e-87	5.12997e-26	-0.156873	0.569	0.789	1.87762e-21
GHITM	0.568367	0.742	0.528	1.69067e-87	0.599903	0.0758048	0.742	0.886	1
STRADB	0.614049	0.676	0.465	3.19663e-86	3.9598e-61	-0.395276	0.676	0.878	1.44933e-56
TTC3	0.376827	0.957	0.872	4.31165e-86	3.42887e-43	-0.1664	0.957	0.996	1.255e-38
SSBP1	0.557237	0.757	0.562	6.93635e-86	2.52251e-14	0.288654	0.757	0.884	9.23265e-10
IER3IP1	0.537672	0.705	0.468	7.82559e-86	0.728972	0.0681069	0.705	0.857	1
GNAS	0.37078	0.966	0.897	2.17812e-85	3.94335e-270	0.681834	0.966	0.952	1.4433e-265
PPIB	0.594834	0.644	0.418	4.05206e-85	0.540788	0.191364	0.644	0.801	1
LAMTOR5	0.438201	0.866	0.711	4.15284e-85	1.69067e-23	-0.136665	0.866	0.981	6.18802e-19
SRSF5	-0.355001	0.917	0.931	1.06641e-84	1.94033e-63	0.353293	0.917	0.973	7.10179e-59
NDUFB11	0.387889	0.895	0.763	1.28135e-84	2.5648e-06	0.122436	0.895	0.97	0.0938744
HNRNPF	-0.575728	0.706	0.736	1.53021e-84	5.22957e-17	0.309731	0.706	0.815	1.91408e-12
PARK7	0.360456	0.928	0.852	1.64531e-84	7.60743e-46	-0.174397	0.928	0.991	2.7844e-41
SSX2IP	-0.562132	0.697	0.749	2.96535e-83	1.09173e-28	0.449044	0.697	0.785	3.99583e-24
RASGRF2	-0.543575	0.752	0.79	4.4455e-83	4.63771e-258	-0.672676	0.752	0.962	1.69745e-253
CAMK2D	-0.447119	0.844	0.867	3.09986e-82	3.71609e-15	-0.0928348	0.844	0.955	1.36013e-10
TMEM256	0.57697	0.655	0.438	4.68157e-82	8.55804e-05	0.239087	0.655	0.792	1
MAP7	-0.554541	0.699	0.749	3.36372e-81	3.25719e-92	-0.36802	0.699	0.91	1.19217e-87
NEGR1	-1.31271	0.212	0.351	4.24385e-81	0	-2.09612	0.212	0.725	0
NDUFB10	0.449175	0.843	0.686	4.2971e-81	0.488674	0.0718241	0.843	0.954	1
ATXN1	-0.583523	0.691	0.736	5.94104e-81	1.20841e-84	-0.374288	0.691	0.894	4.4229e-80
NACA	0.284602	0.996	0.983	6.96179e-81	6.09014e-23	0.149473	0.996	1	2.22905e-18
TUBB2B	0.764123	0.538	0.343	1.90718e-80	4.72661e-61	0.619039	0.538	0.431	1.72999e-56
CISD1	0.543809	0.698	0.489	1.02359e-79	7.56533e-89	-0.358527	0.698	0.914	2.76899e-84
RPS29	0.267105	0.995	0.969	1.43762e-79	1.10237e-104	0.300866	0.995	0.998	4.0348e-100
CLTA	0.454639	0.807	0.631	4.82086e-79	3.99532e-20	-0.117236	0.807	0.951	1.46233e-15
ATP5PB	0.498833	0.724	0.521	6.05646e-79	0.00656831	0.0135451	0.724	0.884	1
HEBP2	0.536684	0.7	0.503	1.4279e-78	4.3084e-12	0.286435	0.7	0.818	1.57692e-07
CASZ1	-0.652178	0.602	0.669	2.13738e-78	3.00081e-08	-0.0113685	0.602	0.77	0.00109833
RABAC1	0.477303	0.766	0.571	3.42221e-78	0.244233	0.0726623	0.766	0.897	1
PHF20	0.532877	0.637	0.412	7.34649e-78	8.65714e-26	-0.16005	0.637	0.831	3.1686e-21
GTF3C6	0.533742	0.665	0.462	1.30013e-77	1.59816e-06	0.257785	0.665	0.798	0.0584944
VDAC2	0.347173	0.926	0.818	1.94794e-77	0.00101789	-0.0149314	0.926	0.99	1
GNGT2	0.350741	0.88	0.794	3.30801e-77	2.4507e-175	-0.516934	0.88	0.986	8.96982e-171
EFR3A	0.498979	0.778	0.587	3.61678e-77	0.857908	0.107423	0.778	0.896	1
CCNI	-0.289518	0.949	0.951	4.32147e-77	0.959626	0.0628068	0.949	0.987	1
CALM2	-0.312177	0.969	0.968	7.44058e-77	1.51085e-74	0.289368	0.969	0.996	5.52988e-70
EMC7	0.54186	0.737	0.546	9.34648e-77	0.0908071	0.129325	0.737	0.881	1
RPL39	0.311855	0.991	0.964	3.53532e-76	1.54978e-68	0.285633	0.991	0.998	5.67235e-64
MSI1	-0.83195	0.483	0.562	3.55804e-76	2.19907e-05	0.0823083	0.483	0.638	0.804882
MYL6B	0.541378	0.667	0.452	3.67252e-76	5.46822e-55	-0.274617	0.667	0.89	2.00142e-50
CNPY2	0.522334	0.699	0.498	6.38974e-76	0.000370492	0.196984	0.699	0.849	1
LDLRAD4	0.619795	0.602	0.4	1.4225e-75	0	-1.16271	0.602	0.929	0
SNHG6	0.283493	0.984	0.921	9.2169e-75	1.4091e-110	0.37146	0.984	0.995	5.15743e-106
SPAG16	0.497331	0.666	0.45	1.24899e-74	3.89186e-104	-0.535962	0.666	0.879	1.42446e-99
H3F3A	-0.238468	0.999	0.998	2.91909e-74	0.970977	0.0189218	0.999	1	1
ARL3	-0.345989	0.927	0.929	1.09611e-73	3.67312e-09	-0.0429709	0.927	0.99	0.00013444
LSM7	0.501354	0.743	0.559	2.58483e-73	1.1612e-45	0.462025	0.743	0.837	4.2501e-41
CCT4	0.499514	0.76	0.578	1.33616e-72	1.40252e-99	0.649556	0.76	0.82	5.13335e-95
TXNL4A	0.517633	0.659	0.443	5.13225e-72	9.36111e-31	-0.178809	0.659	0.879	3.42626e-26
SAP18	0.37848	0.885	0.755	1.07395e-71	3.30081e-68	0.378171	0.885	0.947	1.20813e-63
JTB	0.544255	0.7	0.508	2.14747e-71	0.151442	0.132628	0.7	0.834	1
SSR4	0.380517	0.876	0.742	3.44497e-71	0.0287023	0.0674657	0.876	0.965	1
RPL5	0.284129	0.999	0.987	4.64229e-71	1.38934e-63	0.238784	0.999	1	5.08511e-59
ANO2	-0.420877	0.804	0.853	1.41564e-70	0.250104	0.0258737	0.804	0.901	1
MZT2B	0.4371	0.831	0.647	2.79786e-70	5.31423e-05	-0.0183957	0.831	0.947	1
SF3B5	0.44731	0.759	0.552	6.2786e-70	5.30633e-05	0.1687	0.759	0.885	1
SRSF3	0.462291	0.821	0.687	8.33444e-70	6.18025e-139	0.735567	0.821	0.823	2.26203e-134
STRAP	0.510637	0.777	0.614	1.66012e-69	0.958988	0.107464	0.777	0.915	1
CANX	0.455253	0.732	0.534	2.28703e-69	4.91654e-23	-0.129222	0.732	0.907	1.7995e-18
REEP5	0.511927	0.603	0.391	4.00201e-69	4.70446e-32	-0.194565	0.603	0.82	1.72188e-27
PSMB1	0.334211	0.907	0.799	1.1844e-68	1.26476e-42	0.289166	0.907	0.97	4.62917e-38
DAPL1	0.640114	0.438	0.259	1.45829e-68	0.187613	0.274273	0.438	0.537	1
BNIP3L	-0.53432	0.691	0.73	1.71468e-68	1.26279e-06	0.0211934	0.691	0.849	0.0462195
PTTG1	1.06839	0.169	0.062	2.15767e-68	1.77519e-16	1.14761	0.169	0.126	6.49738e-12
AP2B1	0.463331	0.716	0.509	4.54034e-68	3.35196e-179	-0.541144	0.716	0.942	1.22685e-174
FZD3	-0.584755	0.642	0.682	9.74182e-68	1.30178e-80	-0.361694	0.642	0.875	4.76464e-76
MRFAP1	0.400994	0.889	0.782	1.00643e-67	7.85506e-33	0.301336	0.889	0.967	2.87503e-28
ZCRB1	0.457523	0.769	0.581	1.37715e-67	0.0513398	0.0564279	0.769	0.914	1
NUDC	0.504759	0.709	0.511	3.40824e-67	3.73088e-07	0.241322	0.709	0.846	0.0136554
ARGLU1	-0.451083	0.737	0.758	4.14057e-67	7.90968e-05	0.213797	0.737	0.858	1
BEX1	0.423727	0.809	0.635	4.28017e-67	1.8715e-17	0.27086	0.809	0.899	6.84987e-13
PGRMC1	0.447357	0.77	0.599	5.05676e-67	4.95345e-207	-0.562007	0.77	0.969	1.81301e-202
TXN	0.47276	0.777	0.602	5.88538e-67	1.89423e-23	0.328078	0.777	0.885	6.93308e-19
SCAND1	0.459851	0.75	0.561	6.0472e-67	1.93122e-05	-0.0127732	0.75	0.904	0.706846
RSL24D1	0.482194	0.683	0.475	6.12592e-67	1.56943e-13	0.299577	0.683	0.802	5.74426e-09
MAP2K2	0.457207	0.722	0.518	7.15692e-67	0.561211	0.0851325	0.722	0.872	1
EIF5B	0.460285	0.652	0.439	8.13132e-67	9.02415e-31	0.508528	0.652	0.726	3.30293e-26
NDUFA2	0.382445	0.856	0.707	9.12415e-67	2.17627e-51	-0.225189	0.856	0.973	7.96538e-47
NOL7	0.494007	0.767	0.605	5.96171e-66	3.59732e-46	0.433038	0.767	0.864	1.31666e-41
ACP1	0.489515	0.685	0.481	1.44537e-65	6.62176e-14	0.306994	0.685	0.801	2.42363e-09
RPL19	0.224398	0.998	0.993	1.65528e-65	3.56546e-144	0.327651	0.998	1	1.30499e-139
RPSA	0.276836	0.988	0.961	2.28061e-65	1.1512e-12	0.121251	0.988	0.999	4.21352e-08
PSMA2	0.452246	0.802	0.66	3.69932e-65	3.03592e-41	0.393063	0.802	0.901	1.11118e-36
PSAP	0.476878	0.657	0.448	3.93855e-65	3.22177e-05	0.243591	0.657	0.793	1
RAD23A	0.502205	0.673	0.482	2.88348e-64	4.16751e-35	0.489771	0.673	0.755	1.52535e-30
UGCG	0.589963	0.537	0.346	2.90921e-64	1.32985e-270	-0.886361	0.537	0.874	4.86737e-266
JUN	0.4239	0.674	0.476	3.52893e-64	3.71965e-16	0.436591	0.674	0.72	1.36143e-11
ATP6V1G1	0.284934	0.939	0.863	6.04236e-64	1.88236e-08	0.111626	0.939	0.991	0.000688964
PTMA	-0.252961	0.998	0.997	7.83667e-64	1.14499e-70	0.23654	0.998	1	4.19079e-66
TMSB10	0.460341	0.82	0.656	8.87574e-64	0	1.48037	0.82	0.592	0
RPL18	0.233237	0.998	0.993	9.68041e-64	1.50422e-22	0.133283	0.998	1	5.5056e-18
PFDN2	0.472872	0.798	0.661	9.68693e-64	7.92733e-12	0.242713	0.798	0.921	2.90148e-07
IER2	-1.03025	0.483	0.534	5.36647e-63	0.292365	0.108124	0.483	0.527	1
PRICKLE2	0.393752	0.692	0.488	1.44908e-62	6.84944e-88	-0.405106	0.692	0.903	2.50696e-83
HLTF	0.414468	0.705	0.509	5.82375e-62	3.64565e-33	-0.182225	0.705	0.897	1.33434e-28
LINC02506	0.43825	0.659	0.46	6.73222e-62	1.39789e-38	0.579658	0.659	0.58	5.11642e-34
RPL22	0.253363	0.994	0.975	8.07113e-62	4.80637e-67	0.267268	0.994	1	1.75918e-62
VDAC3	0.522014	0.571	0.372	1.03294e-61	5.03601e-17	-0.0655672	0.571	0.781	1.84323e-12
GABARAP	0.352241	0.878	0.734	1.14367e-61	7.23304e-49	0.335718	0.878	0.945	2.64737e-44
TMEM258	0.431805	0.699	0.49	1.33867e-61	1.80266e-12	0.273656	0.699	0.811	6.59792e-08
DNAJB6	0.445464	0.702	0.498	1.99761e-61	1.56757e-15	0.328113	0.702	0.802	5.73748e-11
SEM1	0.408639	0.733	0.531	2.71844e-61	0.0480358	0.118087	0.733	0.87	1
MEIS2	0.354816	0.884	0.759	4.02097e-61	2.42763e-07	0.178862	0.884	0.962	0.00888537
ATP5MC2	0.286012	0.942	0.852	4.39815e-61	5.4736e-49	-0.182979	0.942	0.995	2.00339e-44
SNRPD2	0.392191	0.789	0.604	6.16179e-61	0.13796	0.0281236	0.789	0.929	1
MRPS21	0.423526	0.686	0.472	8.10774e-61	5.421e-18	-0.118061	0.686	0.866	1.98414e-13
POLR2J	0.461414	0.698	0.504	1.30631e-60	1.93147e-17	0.332322	0.698	0.82	7.06937e-13
EEF1A1	-0.185962	0.993	0.997	1.76448e-60	1.71937e-98	-0.313368	0.993	1	6.29307e-94
HNRNPDL	0.38477	0.789	0.619	3.27619e-60	2.42169e-59	0.459332	0.789	0.847	8.86363e-55
ARPC2	0.466319	0.72	0.541	3.28427e-60	0.000821791	0.190406	0.72	0.854	1
ECI1	0.426289	0.754	0.566	5.62746e-60	1.25543e-28	-0.173124	0.754	0.923	4.59499e-24
RHOBTB3	-0.581276	0.649	0.668	7.53612e-60	5.28285e-51	0.609615	0.649	0.676	1.93357e-46
TCEA1	0.412035	0.816	0.645	2.48015e-59	1.07582e-18	0.255616	0.816	0.912	3.93762e-14
PIN1	0.485172	0.59	0.391	2.94081e-59	3.33843e-05	0.0529795	0.59	0.775	1
H2AFJ	0.464661	0.788	0.618	3.54455e-59	2.98989e-54	0.593764	0.788	0.857	1.09433e-49
ASIC2	1.13916	0.183	0.079	6.18908e-59	0	-3.8961	0.183	0.734	0
ENY2	0.381927	0.779	0.598	8.04635e-59	1.4362e-29	-0.223577	0.779	0.929	5.25663e-25
HSP90AA1	0.378877	0.999	0.999	8.40075e-59	5.90714e-110	0.46601	0.999	1	2.16207e-105
CLASP2	-0.383781	0.836	0.838	8.72604e-59	3.53895e-39	-0.1621	0.836	0.957	1.29529e-34
SEMA6D	0.871613	0.214	0.098	8.99004e-59	0	-2.64221	0.214	0.813	0
KPNA3	-0.539625	0.667	0.69	1.04425e-58	0.895709	0.115061	0.667	0.815	1
NSA2	0.44562	0.59	0.386	1.37171e-58	0.126361	0.214108	0.59	0.727	1
SQSTM1	0.641024	0.627	0.438	1.47895e-58	1.69976e-11	0.485567	0.627	0.717	6.22129e-07
VAMP2	-0.280725	0.962	0.963	2.58158e-58	5.19085e-231	-0.429596	0.962	0.997	1.8999e-226
TPT1	0.252478	0.997	0.983	2.75644e-58	0.00477183	0.0160775	0.997	1	1
NDUFC1	0.36214	0.839	0.674	3.52312e-58	5.32837e-17	-0.100067	0.839	0.961	1.95024e-12
KRTCAP2	0.426335	0.778	0.613	8.47911e-58	1.0198e-28	0.347794	0.778	0.881	3.73258e-24
TULP1	-0.363994	0.845	0.88	9.5971e-58	0	-0.740349	0.845	0.989	0
SRP9	0.397395	0.815	0.672	3.75294e-57	1.65438e-12	0.238841	0.815	0.927	6.05521e-08
MTPN	0.402756	0.726	0.528	7.10072e-57	0.211012	0.0923446	0.726	0.864	1
SLC8A1	-0.76133	0.38	0.487	1.55911e-56	0	-1.87742	0.38	0.889	0
KCNV2	-0.269919	0.931	0.959	1.79742e-56	2.0744e-158	-0.447199	0.931	0.993	7.5925e-154
MORF4L1	0.34046	0.868	0.729	1.80052e-56	6.34321e-16	-0.0785822	0.868	0.97	2.32168e-11
PBX3	-0.699594	0.514	0.576	2.36182e-56	2.18065e-168	-0.646379	0.514	0.826	7.98141e-164
UBE2E3	-0.430528	0.765	0.769	3.52068e-56	2.18323e-21	0.296919	0.765	0.867	7.99084e-17
BAZ2B	-0.299204	0.94	0.943	4.47165e-56	3.55837e-70	0.356355	0.94	0.973	1.3024e-65
RPL8	0.200605	0.999	0.996	5.60249e-56	3.39176e-12	0.0944688	0.999	1	1.24142e-07
SSBP3	0.478598	0.489	0.302	8.74459e-56	3.90705e-21	-0.102923	0.489	0.691	1.43002e-16
RPL9	0.18485	0.999	0.997	1.09476e-55	2.56795e-133	0.276787	0.999	1	9.39896e-129
SSBP2	-0.515493	0.665	0.693	1.10643e-55	2.0432e-07	0.00635351	0.665	0.831	0.0074783
RS1	-0.427223	0.704	0.772	2.35329e-55	0	-0.85107	0.704	0.962	0
RPLP2	0.232391	0.994	0.985	4.35495e-55	3.62269e-80	0.272861	0.994	0.999	1.32594e-75
ELOC	0.442885	0.705	0.513	5.2083e-55	0.882171	0.107879	0.705	0.856	1
EPS8	-0.302859	0.909	0.916	6.65233e-55	4.28985e-180	0.683586	0.909	0.934	1.57013e-175
YWHAB	0.406174	0.732	0.572	7.37067e-55	7.02654e-39	-0.220006	0.732	0.91	2.57179e-34
DDX17	-0.370638	0.838	0.833	9.70407e-55	0.186551	0.0578675	0.838	0.943	1
RBIS	0.417819	0.692	0.49	1.08643e-54	3.84132e-06	0.222548	0.692	0.829	0.140596
NBDY	0.390572	0.686	0.491	2.79178e-54	0.000936111	0.173566	0.686	0.815	1
MAP4K3-DT	-0.654425	0.552	0.59	4.13947e-54	1.12102e-90	-0.424305	0.552	0.809	4.10305e-86
RNF7	0.425021	0.717	0.512	4.63259e-54	6.28837e-52	-0.25933	0.717	0.911	2.30161e-47
TOMM20	0.434204	0.756	0.574	6.8528e-54	0.0922854	0.0584384	0.756	0.899	1
PRKN	0.52937	0.556	0.383	7.53574e-54	2.92531e-16	-0.0189576	0.556	0.736	1.07069e-11
GET1	-0.430329	0.793	0.803	8.99037e-54	7.09391e-09	0.198995	0.793	0.911	0.000259644
PSMB5	0.324201	0.831	0.672	1.16122e-53	6.40582e-10	0.174288	0.831	0.935	2.34459e-05
MDH1	0.422121	0.751	0.579	1.74346e-53	4.49937e-26	-0.147196	0.751	0.922	1.64682e-21
NDUFV3	0.42379	0.696	0.509	1.03924e-52	0.000282211	0.189251	0.696	0.834	1
NME7	-0.562924	0.601	0.639	1.08476e-52	5.97365e-06	0.30214	0.601	0.71	0.218642
RTBDN	-0.843532	0.411	0.494	1.29687e-52	0	-1.75772	0.411	0.859	0
ATRAID	0.433447	0.655	0.458	1.69404e-52	2.37984e-10	0.303691	0.655	0.767	8.71046e-06
PCNP	0.442171	0.716	0.543	1.95143e-52	6.27239e-44	0.484174	0.716	0.81	2.29576e-39
GLRX5	0.447405	0.573	0.376	3.43926e-52	1.53451e-23	-0.164308	0.573	0.786	5.61645e-19
ARL13B	-0.527092	0.674	0.683	7.27601e-52	0.0613089	0.0588766	0.674	0.816	1
NREP	-0.584045	0.539	0.588	1.01911e-51	0	-0.963109	0.539	0.872	0
PPP1R9A	-0.47025	0.716	0.737	3.73188e-51	0.0165275	0.0490142	0.716	0.862	1
EIF3M	0.40521	0.644	0.442	4.26214e-51	3.86935e-05	0.211643	0.644	0.767	1
SCARB2	0.360898	0.813	0.637	7.21467e-51	1.17258e-132	0.690003	0.813	0.847	4.29176e-128
EML1	-0.434389	0.761	0.77	1.14174e-50	4.38139e-05	0.19949	0.761	0.886	1
GRAMD1B	-0.529218	0.636	0.671	1.2409e-50	0	-1.00011	0.636	0.914	0
DCTN2	0.427584	0.595	0.403	1.6412e-50	0.933406	0.150836	0.595	0.746	1
CENPV	0.477652	0.492	0.318	2.51918e-50	0.824013	0.24445	0.492	0.618	1
RPL26	0.23513	0.998	0.991	3.00702e-50	5.71733e-30	0.184279	0.998	1	2.0926e-25
COX7A2L	0.381879	0.782	0.613	4.3444e-50	4.58537e-45	-0.234352	0.782	0.95	1.67829e-40
MAML2	-0.355123	0.897	0.9	7.6677e-50	1.13456e-265	-0.648013	0.897	0.989	4.15261e-261
CCNY	-0.556926	0.608	0.635	8.40825e-50	0.00161929	0.0798519	0.608	0.783	1
UBE2V2	0.39946	0.661	0.469	1.13766e-49	0.00254406	0.19109	0.661	0.809	1
ST5	-0.643837	0.534	0.583	1.27364e-49	1.39254e-99	-0.476516	0.534	0.795	5.09683e-95
PDE1C	0.305098	0.862	0.725	1.48521e-49	1.78436e-241	0.914359	0.862	0.827	6.53094e-237
DCTN3	0.352452	0.785	0.624	2.0555e-49	1.52295e-11	-0.0815182	0.785	0.943	5.57414e-07
MRPL54	0.380747	0.798	0.645	2.29825e-49	8.64192e-18	0.282468	0.798	0.906	3.16303e-13
OCIAD2	-0.439519	0.671	0.694	3.30609e-49	1.97761e-16	-0.0995798	0.671	0.861	7.23824e-12
STXBP1	-0.517749	0.64	0.668	3.85088e-49	2.01373e-102	-0.447389	0.64	0.876	7.37046e-98
UQCRC2	0.377864	0.753	0.572	7.90887e-49	0.0115161	0.0190403	0.753	0.899	1
ARF4	0.52135	0.523	0.345	1.38093e-48	7.60329e-18	-0.330455	0.523	0.693	2.78288e-13
EIF2S2	0.344535	0.772	0.586	1.76229e-48	0.000134564	0.172603	0.772	0.898	1
TXNL1	0.316901	0.863	0.728	1.90486e-48	0.0570923	0.0274435	0.863	0.967	1
MED13L	-0.466747	0.695	0.709	2.02637e-48	0.0263128	0.164238	0.695	0.826	1
AKAP13	0.423345	0.528	0.351	2.97091e-48	4.83485e-28	-0.21795	0.528	0.723	1.7696e-23
RAC1	0.374896	0.719	0.536	3.23306e-48	4.89825e-67	0.5475	0.719	0.781	1.79281e-62
RTRAF	0.371372	0.738	0.56	3.23443e-48	5.90634e-09	0.206232	0.738	0.869	0.000216178
GTF2A2	0.406564	0.749	0.595	7.64242e-48	6.54559e-06	0.201335	0.749	0.877	0.239575
ANK2	-0.765103	0.564	0.591	9.81521e-48	0	-1.473	0.564	0.938	0
NDUFA11	0.324928	0.787	0.63	1.10716e-47	0.0243264	0.00216046	0.787	0.902	1
EXT1	-0.644338	0.518	0.573	2.18865e-47	3.64938e-15	0.0518282	0.518	0.694	1.33571e-10
FRYL	-0.477944	0.652	0.674	2.25872e-47	1.75337e-40	-0.220837	0.652	0.851	6.41752e-36
CCT3	0.31151	0.851	0.733	4.92774e-47	7.93197e-07	0.139786	0.851	0.93	0.0290318
ADGRV1	-0.374417	0.812	0.817	5.25806e-47	2.61107e-48	-0.242212	0.812	0.942	9.55677e-44
BRWD1	-0.488139	0.627	0.647	1.19265e-46	0.00397898	0.12869	0.627	0.797	1
RPS4X	-0.210121	0.99	0.987	1.20766e-46	5.61274e-47	-0.217238	0.99	0.999	2.05432e-42
TRIR	0.359942	0.732	0.563	1.57267e-46	9.89184e-12	0.255283	0.732	0.852	3.62051e-07
RPL36AL	0.302365	0.881	0.723	2.4453e-46	0.000201632	-0.0133588	0.881	0.97	1
NDUFB9	0.371573	0.771	0.612	2.7128e-46	0.116104	0.118186	0.771	0.905	1
NDUFA3	0.376276	0.669	0.479	3.02449e-46	4.73112e-20	-0.130109	0.669	0.856	1.73164e-15
NDUFS2	0.365613	0.628	0.439	3.58771e-46	5.83917e-17	-0.110585	0.628	0.837	2.13719e-12
POLR2K	0.356828	0.764	0.591	3.87827e-46	0.812737	0.0808016	0.764	0.915	1
TAX1BP1	0.343666	0.812	0.669	3.91643e-46	0.233635	0.032265	0.812	0.934	1
UBE2E2	0.363748	0.641	0.455	4.20688e-46	5.20827e-30	-0.128472	0.641	0.834	1.90628e-25
TMEM59	0.284604	0.918	0.831	5.00203e-46	5.59235e-58	0.334576	0.918	0.972	2.04686e-53
NHP2	0.413925	0.507	0.325	5.11707e-46	8.49314e-79	-0.443112	0.507	0.769	3.10857e-74
LSM5	0.411576	0.571	0.383	6.33782e-46	2.85779e-05	0.308876	0.571	0.697	1
FAM133B	0.365306	0.628	0.435	7.81427e-46	2.05652e-29	0.526145	0.628	0.691	7.52708e-25
CD81	0.426221	0.558	0.373	8.3593e-46	2.85018e-11	0.437545	0.558	0.654	1.0432e-06
SND1	-0.482392	0.62	0.65	8.63117e-46	7.28019e-32	0.611236	0.62	0.675	2.66462e-27
PDIA6	0.393424	0.647	0.458	1.30826e-45	3.64457e-24	0.440227	0.647	0.724	1.33395e-19
SLC38A1	0.37109	0.693	0.512	1.3665e-45	8.21674e-107	-0.414729	0.693	0.92	3.00741e-102
HAGH	0.350753	0.717	0.543	2.30351e-45	9.65561e-12	-0.0726112	0.717	0.896	3.53405e-07
PFN1	0.40915	0.454	0.282	2.40101e-45	0.761539	0.279459	0.454	0.564	1
PPM1E	0.369763	0.639	0.461	2.90448e-45	0	-1.09214	0.639	0.944	0
RPS6	-0.233865	0.967	0.973	4.57781e-45	9.9036e-76	0.346938	0.967	0.989	3.62482e-71
MYL4	0.754478	0.303	0.178	5.27464e-45	0	-2.99584	0.303	0.925	0
KANK1	-0.560022	0.606	0.639	5.67557e-45	0.000757195	0.299645	0.606	0.716	1
FGD4	-0.431722	0.688	0.706	6.57179e-45	1.1069e-11	0.329639	0.688	0.787	4.05136e-07
UBXN4	-0.28439	0.949	0.944	7.15888e-45	2.40885e-56	0.291317	0.949	0.983	8.81662e-52
ADGRB3	0.338921	0.352	0.21	1.2335e-44	9.78141e-18	-0.0266168	0.352	0.479	3.58009e-13
EEF1B2	0.321809	0.828	0.684	1.34445e-44	0.0824593	0.0833505	0.828	0.93	1
PGRMC2	0.402254	0.685	0.511	2.02231e-44	0	1.53541	0.685	0.522	0
SNRPB	0.347785	0.617	0.425	2.23169e-44	1.20126e-29	0.525416	0.617	0.691	4.39672e-25
MYO3B	-0.476392	0.63	0.679	2.55398e-44	0	-1.44956	0.63	0.966	0
ATF4	0.447137	0.843	0.747	3.48794e-44	9.11424e-280	1.05323	0.843	0.78	3.3359e-275
ZCCHC7	0.352308	0.808	0.654	1.67614e-43	2.01723e-13	0.259128	0.808	0.895	7.38327e-09
ANKRD12	0.246078	0.923	0.812	3.03414e-43	1.3433e-75	-0.269989	0.923	0.99	4.91662e-71
SF3B6	0.371614	0.851	0.727	3.59546e-43	5.46011e-57	0.454031	0.851	0.939	1.99846e-52
FTX	-0.375878	0.887	0.864	4.54658e-43	1.37025e-05	0.141605	0.887	0.949	0.501525
GUCA1C	0.931396	0.142	0.062	5.11356e-43	0	-4.0885	0.142	0.902	0
PRDX2	0.207358	0.973	0.955	6.91241e-43	3.56578e-65	-0.216168	0.973	0.998	1.30511e-60
MPC2	0.341065	0.762	0.59	1.28916e-42	2.62641e-159	-0.49627	0.762	0.953	9.61293e-155
C18orf32	0.2793	0.894	0.796	1.82107e-42	2.02664e-47	-0.191133	0.894	0.983	7.41769e-43
DDB1	-0.511007	0.623	0.634	1.99345e-42	0.000610925	0.0395949	0.623	0.784	1
RPS15	0.176024	0.999	0.996	2.81505e-42	8.01962e-33	0.14827	0.999	1	2.93526e-28
CCDC82	0.407833	0.539	0.363	3.31318e-42	0	-0.972032	0.539	0.898	0
NSD3	0.350862	0.739	0.565	8.76262e-42	0.0117981	0.164005	0.739	0.871	1
BASP1	0.769341	0.347	0.219	9.47121e-42	6.48104e-45	-0.072567	0.347	0.543	2.37213e-40
CELF2	-0.424735	0.731	0.744	1.57955e-41	6.29119e-20	0.333826	0.731	0.808	2.30264e-15
SRP14	0.180109	0.993	0.984	1.7789e-41	0.00123854	-0.0225354	0.993	1	1
VBP1	0.389103	0.677	0.5	1.79532e-41	1.8785e-14	-0.0747686	0.677	0.875	6.87551e-10
SEC11A	0.357154	0.599	0.405	2.33252e-41	6.44781e-16	0.38998	0.599	0.696	2.35996e-11
FNIP1	0.372364	0.602	0.42	2.39334e-41	0.000208465	0.269474	0.602	0.707	1
DENND4A	-0.542684	0.59	0.614	2.45551e-41	5.2303e-10	0.376344	0.59	0.675	1.91434e-05
RPL37	0.234538	0.976	0.93	3.20447e-41	5.76473e-49	0.250953	0.976	0.996	2.10995e-44
HNRNPU	-0.358502	0.793	0.79	4.57162e-41	0.135449	0.111358	0.793	0.907	1
DDX18	0.327501	0.787	0.619	5.41061e-41	1.19896e-32	0.348377	0.787	0.867	4.3883e-28
UBXN1	0.340456	0.675	0.487	1.0429e-40	2.18492e-05	0.00984881	0.675	0.853	0.799704
CIRBP	0.268395	0.933	0.866	1.15603e-40	2.34288e-157	0.548129	0.933	0.969	8.57518e-153
CWC15	0.381668	0.684	0.511	1.23699e-40	2.36613e-20	0.370199	0.684	0.797	8.66028e-16
COPE	0.349439	0.725	0.562	1.52033e-40	1.15157e-41	-0.233372	0.725	0.922	4.21486e-37
ANP32E	-0.4065	0.723	0.724	1.8105e-40	7.58601e-15	-0.0830932	0.723	0.895	2.77656e-10
TMCO1	0.335066	0.778	0.614	3.51798e-40	4.93132e-24	-0.13426	0.778	0.937	1.80491e-19
SNRPF	0.335677	0.745	0.576	3.5634e-40	3.47191e-13	0.257536	0.745	0.864	1.27075e-08
CDON	0.480129	0.343	0.209	4.03772e-40	0.18966	0.364343	0.343	0.424	1
CHD7	-0.361749	0.789	0.786	4.87571e-40	0.0270561	0.118506	0.789	0.904	1
UBE2D2	0.33716	0.748	0.579	6.56847e-40	2.45789e-13	0.260134	0.748	0.868	8.99613e-09
TUBB4B	-0.225448	0.97	0.984	1.09707e-39	1.78132e-105	-0.385409	0.97	0.995	6.51981e-101
RPL35A	0.217849	0.997	0.985	1.43427e-39	2.04757e-13	0.123925	0.997	1	7.49429e-09
SNHG32	0.309915	0.867	0.743	1.5428e-39	0.0821987	0.100429	0.867	0.958	1
NDUFS3	0.302898	0.691	0.502	2.31247e-39	1.5969e-11	-0.104182	0.691	0.864	5.84482e-07
POLR2G	0.372597	0.664	0.489	2.83926e-39	1.60763e-48	-0.250765	0.664	0.882	5.88407e-44
MAGED2	0.355091	0.578	0.4	3.08744e-39	2.32756e-21	0.463516	0.578	0.64	8.51909e-17
TSPAN7	-0.57771	0.487	0.531	3.87385e-39	0	-1.08819	0.487	0.884	0
C1orf43	0.374387	0.724	0.561	3.98401e-39	0.986948	0.115648	0.724	0.88	1
SNRPG	0.296106	0.823	0.672	5.11196e-39	2.08776e-29	0.287856	0.823	0.923	7.6414e-25
UFC1	0.35886	0.59	0.408	5.2796e-39	2.22124e-30	-0.193761	0.59	0.809	8.12996e-26
PCDH7	0.835656	0.11	0.043	6.7366e-39	2.4729e-28	-0.463612	0.11	0.192	9.05106e-24
TUBA1A	-0.553693	0.63	0.649	1.01673e-38	1.45128e-174	-0.612128	0.63	0.89	5.31182e-170
ETFB	0.366379	0.695	0.526	1.27011e-38	1.17307e-05	0.00187448	0.695	0.858	0.429354
SH3BGRL3	0.348677	0.461	0.299	1.54023e-38	6.95584e-27	-0.159052	0.461	0.656	2.54591e-22
SSR2	0.350241	0.57	0.385	1.76233e-38	5.51904e-13	0.40039	0.57	0.652	2.02002e-08
RAN	0.264288	0.841	0.709	2.55004e-38	2.95286e-29	0.280135	0.841	0.937	1.08078e-24
CCDC34	0.327887	0.511	0.338	2.96916e-38	1.22763e-06	0.0591316	0.511	0.684	0.0449325
CHD9	-0.260801	0.936	0.927	2.99692e-38	0.126268	0.0563075	0.936	0.986	1
GPR137C	-0.650227	0.408	0.481	3.87742e-38	0.442991	0.364603	0.408	0.497	1
DNAJC1	-0.664411	0.481	0.519	4.50961e-38	3.26158e-16	-0.0261843	0.481	0.668	1.19377e-11
RPAIN	0.326414	0.754	0.593	5.39932e-38	1.63384e-09	0.225901	0.754	0.878	5.98002e-05
SPCS2	0.271088	0.841	0.704	5.92692e-38	5.92476e-27	0.26196	0.841	0.935	2.16852e-22
BRK1	0.342489	0.687	0.509	7.76434e-38	0.00472554	0.0324022	0.687	0.861	1
ARPC3	0.342803	0.64	0.456	8.15498e-38	0.0547924	0.0534669	0.64	0.802	1
NR2F6	0.315479	0.635	0.454	3.06635e-37	9.16307e-152	-0.6077	0.635	0.895	3.35378e-147
PRPF40A	0.319655	0.658	0.47	3.44193e-37	2.68054e-30	0.461731	0.658	0.725	9.81106e-26
FAM162A	0.314027	0.695	0.517	9.57236e-37	7.89411e-42	-0.236845	0.695	0.877	2.88932e-37
SNU13	0.274809	0.844	0.706	1.37458e-36	0.0272029	0.0074016	0.844	0.962	1
NDUFA5	0.27495	0.887	0.77	1.71883e-36	7.79336e-29	-0.132456	0.887	0.982	2.85245e-24
UBE2L3	0.353428	0.622	0.446	1.90877e-36	0.519157	0.155812	0.622	0.787	1
FAM13A	-0.523927	0.517	0.551	2.30384e-36	3.57624e-06	0.478826	0.517	0.596	0.130894
TCF25	0.317964	0.648	0.471	3.58855e-36	0.0177386	0.188716	0.648	0.791	1
TMEM14C	0.347899	0.729	0.574	4.78357e-36	0.00855883	0.161147	0.729	0.868	1
HCN1	-0.559525	0.621	0.647	5.61165e-36	0	-1.65984	0.621	0.969	0
DHPS	0.331924	0.711	0.538	5.62763e-36	1.56408e-11	0.27132	0.711	0.831	5.72471e-07
NDUFB6	0.344538	0.737	0.587	8.49684e-36	0.0172035	0.0453312	0.737	0.887	1
RPL27	0.180606	0.989	0.967	1.00134e-35	7.91891e-82	0.272548	0.989	0.999	2.8984e-77
RHOBTB1	0.455114	0.405	0.264	2.79243e-35	0	-2.22581	0.405	0.908	0
DAP3	0.317995	0.704	0.527	5.01103e-35	6.023e-10	0.266532	0.704	0.831	2.20448e-05
VIM	0.374443	0.576	0.4	1.05449e-34	5.4517e-96	0.991721	0.576	0.505	1.99538e-91
YAF2	0.30438	0.735	0.567	1.21932e-34	1.45949e-10	-0.040942	0.735	0.9	5.34189e-06
KDELR1	0.384204	0.552	0.384	1.44301e-34	0.646811	0.172653	0.552	0.696	1
RPS8	0.193746	0.998	0.99	2.17305e-34	4.30204e-22	0.144784	0.998	1	1.57459e-17
PNRC1	-0.362187	0.743	0.734	2.40786e-34	0.000491734	0.217988	0.743	0.861	1
KIF1B	-0.286577	0.861	0.856	2.54698e-34	2.534e-96	-0.31287	0.861	0.978	9.2747e-92
MTRNR2L12	-0.339269	0.425	0.54	2.6572e-34	8.5035e-38	0.0110232	0.425	0.639	3.11236e-33
RPL27A	-0.146363	0.996	0.996	3.69684e-34	0.905729	0.0325556	0.996	1	1
NAA38	0.271464	0.806	0.656	3.94315e-34	1.41675e-11	-0.0846149	0.806	0.939	5.18546e-07
SLC25A5	0.25397	0.848	0.724	5.71543e-34	0.0774189	0.0289556	0.848	0.951	1
HAX1	0.361706	0.719	0.573	6.4095e-34	8.49603e-28	0.396597	0.719	0.83	3.10963e-23
BAG1	0.304282	0.798	0.652	7.00651e-34	2.93357e-134	-0.459952	0.798	0.964	1.07372e-129
MYO9A	0.331784	0.908	0.961	7.65655e-34	0	2.54141	0.908	0.822	0
KPNA2	0.409075	0.236	0.131	9.17309e-34	7.69307e-51	-0.301583	0.236	0.415	2.81574e-46
RPS17	0.200665	0.981	0.941	1.16779e-33	1.89427e-152	0.416785	0.981	0.996	6.93322e-148
MRPL14	0.324043	0.606	0.423	1.25301e-33	1.08949e-51	-0.29054	0.606	0.841	3.98765e-47
RPLP1	-0.14378	1	0.999	1.46239e-33	4.5389e-150	0.338517	1	1	1.66128e-145
CDHR1	-0.365113	0.714	0.727	1.63455e-33	1.01548e-121	-0.443288	0.714	0.93	3.71675e-117
VPS28	0.28617	0.706	0.54	1.83709e-33	0.000501204	0.175561	0.706	0.83	1
JPT1	0.298474	0.493	0.327	2.14773e-33	2.87176e-35	-0.232296	0.493	0.716	1.05109e-30
ANP32A	-0.376528	0.739	0.727	2.31809e-33	0.000154111	0.00867405	0.739	0.895	1
TPD52	-0.369157	0.87	0.846	3.11621e-33	1.55536e-247	-0.596522	0.87	0.988	5.69278e-243
COX17	0.34303	0.873	0.797	3.41848e-33	2.71469e-37	-0.166042	0.873	0.978	9.93604e-33
AL161757.4	-0.343101	0.728	0.755	5.97513e-33	1.5455e-31	-0.111619	0.728	0.907	5.65668e-27
FRMPD1	-0.485857	0.627	0.637	7.71872e-33	7.37637e-37	-0.26931	0.627	0.811	2.69982e-32
RAB14	0.291257	0.728	0.552	8.1636e-33	0.000146041	-0.00561205	0.728	0.889	1
CAMLG	0.325036	0.63	0.456	1.53912e-32	0.0090653	0.0496545	0.63	0.793	1
IGFBP2	0.588615	0.242	0.14	1.90528e-32	2.8556e-36	1.42455	0.242	0.169	1.04518e-31
RPL36A	0.246962	0.916	0.811	2.10803e-32	6.07244e-29	0.255504	0.916	0.97	2.22257e-24
TOP2B	-0.57707	0.514	0.536	2.38381e-32	3.57715e-07	0.0256318	0.514	0.684	0.0130927
USP33	0.306472	0.599	0.424	3.26812e-32	3.88863e-18	-0.0779954	0.599	0.808	1.42328e-13
TECR	0.310845	0.695	0.527	5.26525e-32	0.000508981	0.0231997	0.695	0.86	1
DUT	0.336222	0.616	0.45	2.90425e-31	5.04252e-06	0.30766	0.616	0.733	0.184561
DARS	0.409833	0.623	0.471	4.06399e-31	3.00087e-09	0.489529	0.623	0.741	0.000109835
TULP4	0.299628	0.66	0.493	4.62517e-31	8.69029e-09	-0.0337897	0.66	0.835	0.000318073
PSD3	-0.774545	0.358	0.412	1.35093e-30	0	-1.35339	0.358	0.765	0
HACD3	0.227104	0.84	0.72	1.47638e-30	3.02584e-54	0.355881	0.84	0.918	1.10749e-49
EIF4A1	0.279932	0.818	0.694	1.48929e-30	3.67913e-34	0.366491	0.818	0.912	1.3466e-29
RPS14	0.183065	0.999	0.996	1.69281e-30	2.75148e-09	0.0926199	0.999	1	0.000100707
SLC16A1	-0.37239	0.698	0.702	4.07976e-30	1.56306e-13	0.363259	0.698	0.802	5.72096e-09
ARPP19	0.30365	0.731	0.568	4.1462e-30	0.0954896	0.1363	0.731	0.872	1
SRRM4	-0.28909	0.835	0.835	5.30274e-30	3.06931e-91	-0.362018	0.835	0.97	1.1234e-86
WSB1	-0.308034	0.819	0.807	7.07221e-30	3.11502e-242	-0.592216	0.819	0.972	1.14013e-237
TCTEX1D2	0.295324	0.565	0.398	8.17154e-30	7.71021e-21	-0.0958262	0.565	0.773	2.82202e-16
NDUFAF3	0.33575	0.706	0.571	9.17451e-30	0.480102	0.159336	0.706	0.871	1
HSP90B1	0.343368	0.747	0.605	2.48092e-29	0.542523	0.106087	0.747	0.876	1
PSMA3	0.283562	0.721	0.554	4.83083e-29	1.5907e-34	0.399817	0.721	0.811	5.82213e-30
ARF1	0.299241	0.691	0.526	5.86274e-29	0.428034	0.0518523	0.691	0.834	1
ATP2B1	0.209313	0.879	0.774	9.11042e-29	5.62751e-117	-0.357495	0.879	0.984	2.05972e-112
SIK2	-0.480192	0.627	0.643	9.57763e-29	3.90137e-11	0.33521	0.627	0.689	1.42794e-06
MRPL33	0.297361	0.704	0.549	1.07262e-28	0.261143	0.148583	0.704	0.863	1
PCBP2	-0.396399	0.683	0.667	1.17828e-28	2.43322e-06	-0.037453	0.683	0.856	0.0890581
SSB	0.253616	0.8	0.674	2.05796e-28	1.34839e-55	0.406683	0.8	0.89	4.93526e-51
SOD1	0.231705	0.912	0.819	2.20779e-28	2.81919e-17	0.206628	0.912	0.972	1.03185e-12
PKP4	0.231259	0.652	0.489	2.83047e-28	6.65424e-37	-0.170465	0.652	0.864	2.43552e-32
SLC4A7	-0.744127	0.359	0.409	6.74124e-28	0	-1.49569	0.359	0.759	0
CCT2	0.284795	0.69	0.545	8.57083e-28	0.681177	0.11223	0.69	0.846	1
GLO1	0.329552	0.581	0.422	8.98272e-28	0.0155771	0.127853	0.581	0.753	1
ZC3H15	0.221548	0.811	0.663	1.12873e-27	6.87261e-42	0.360323	0.811	0.892	2.51544e-37
EPB41L4A-AS1	0.366644	0.64	0.477	1.32557e-27	3.95099e-19	0.479525	0.64	0.719	1.4461e-14
TLCD3B	0.321081	0.841	0.759	1.63028e-27	0	-0.800965	0.841	0.991	0
HMGN2	-0.21215	0.981	0.981	1.70026e-27	0	0.934422	0.981	0.989	0
SRPK2	0.226368	0.825	0.684	2.0569e-27	0.747154	0.0684853	0.825	0.936	1
SAT2	0.312542	0.714	0.564	3.86323e-27	0.00717663	0.0503303	0.714	0.876	1
ARHGEF9	-0.379567	0.676	0.677	5.01508e-27	3.61077e-55	-0.26013	0.676	0.892	1.32158e-50
SNW1	0.287748	0.669	0.51	5.37145e-27	0.12332	0.078031	0.669	0.844	1
RNMT	0.299896	0.716	0.552	6.64827e-27	2.55686e-16	0.301669	0.716	0.8	9.35838e-12
AGAP1	-0.270136	0.833	0.841	7.15379e-27	0	-1.18282	0.833	0.988	0
LMCD1-AS1	-0.637501	0.499	0.527	1.09674e-26	8.7266e-115	-0.601809	0.499	0.757	3.19402e-110
C12orf57	0.318905	0.676	0.526	2.06703e-26	0.466281	0.181718	0.676	0.825	1
DYNLL1	0.17764	0.959	0.934	2.35105e-26	0.824861	0.0157402	0.959	0.99	1
DDX46	0.242283	0.79	0.662	2.3936e-26	9.62956e-65	0.465768	0.79	0.858	3.52451e-60
RPS7	-0.118389	0.999	0.997	2.45652e-26	1.26954e-21	-0.0904606	0.999	1	4.64663e-17
VPS36	-0.351974	0.723	0.704	2.83678e-26	4.61849e-22	-0.121654	0.723	0.907	1.69041e-17
SNRPB2	0.257447	0.594	0.425	3.18893e-26	7.51997e-33	0.541579	0.594	0.659	2.75238e-28
TUBB3	0.370542	0.606	0.478	3.55289e-26	5.45665e-180	-0.737777	0.606	0.871	1.99719e-175
KCNQ1OT1	-0.59559	0.513	0.553	3.72979e-26	6.01978e-82	-0.498191	0.513	0.742	2.2033e-77
NEAT1	0.680473	0.41	0.294	4.25003e-26	1.2773e-27	1.02061	0.41	0.372	4.67503e-23
PDIA3	0.279715	0.651	0.492	4.31328e-26	4.95949e-25	0.443067	0.651	0.732	1.81522e-20
PTPRD	0.48257	0.172	0.097	5.80229e-26	9.18792e-132	-0.881978	0.172	0.406	3.36287e-127
NHSL1	0.326115	0.352	0.233	6.81878e-26	1.23397e-27	-0.0739927	0.352	0.53	4.51646e-23
PDCD5	0.292308	0.659	0.503	7.62095e-26	5.70819e-08	0.293597	0.659	0.79	0.00208925
NBEA	-0.302458	0.791	0.789	9.13547e-26	0	-0.926274	0.791	0.981	0
PSMC6	0.276279	0.667	0.511	9.81901e-26	4.02253e-15	0.331844	0.667	0.781	1.47228e-10
COMMD6	0.245161	0.796	0.638	1.8517e-25	8.19833e-07	-0.0359085	0.796	0.935	0.0300067
SERBP1	0.204092	0.887	0.802	2.33414e-25	0.0736255	0.014518	0.887	0.981	1
LDHA	0.160197	0.844	0.705	3.20803e-25	2.48256e-41	0.445376	0.844	0.86	9.08642e-37
NDUFS1	0.237237	0.601	0.436	5.63796e-25	2.02571e-36	-0.215932	0.601	0.82	7.41429e-32
SKA2	0.254523	0.593	0.434	7.1511e-25	1.48318e-08	0.341881	0.593	0.704	0.000542858
RHOA	0.243759	0.688	0.527	7.33089e-25	7.2971e-26	0.407155	0.688	0.789	2.67081e-21
RAB28	-0.400278	0.647	0.638	1.00981e-24	2.04548e-09	-0.0246545	0.647	0.826	7.48667e-05
POU2F1	-0.412833	0.624	0.636	1.07438e-24	9.92495e-06	0.29865	0.624	0.74	0.363263
AC055733.2	0.301552	0.863	0.793	1.28906e-24	4.09381e-106	0.611852	0.863	0.862	1.49838e-101
CLTC	0.266175	0.614	0.45	1.29823e-24	1.45451e-34	-0.207474	0.614	0.828	5.32367e-30
SNX3	0.25956	0.68	0.515	1.76374e-24	0.636865	0.123612	0.68	0.84	1
RNH1	0.270227	0.666	0.508	2.20461e-24	0.099266	0.147616	0.666	0.817	1
EPRS	0.278001	0.656	0.501	2.26227e-24	3.13273e-07	-0.0130877	0.656	0.841	0.0114661
DAAM1	0.218979	0.885	0.789	2.972e-24	8.28552e-25	-0.107655	0.885	0.972	3.03258e-20
CALM3	0.267607	0.634	0.474	5.071e-24	2.54706e-16	-0.0864297	0.634	0.835	9.32251e-12
RPS19	0.17437	0.997	0.994	6.06843e-24	5.1691e-18	0.123948	0.997	1	1.89194e-13
DYNC1I2	-0.2777	0.856	0.83	7.45655e-24	1.59578e-90	0.485541	0.856	0.913	5.8407e-86
EIF3A	0.234212	0.551	0.392	8.86647e-24	0.725801	0.185432	0.551	0.691	1
PSMA4	0.247386	0.712	0.552	1.01529e-23	4.81649e-16	0.299484	0.712	0.821	1.76288e-11
TMEM244	-0.296281	0.794	0.795	1.37496e-23	6.01222e-89	0.595812	0.794	0.857	2.20053e-84
RPS9	0.117545	0.998	0.993	1.7038e-23	4.95607e-21	0.11087	0.998	1	1.81397e-16
RALGPS2	-0.263081	0.817	0.809	1.74198e-23	2.31384e-06	0.00725018	0.817	0.942	0.0846889
PCNX4	0.255836	0.549	0.397	2.32101e-23	1.6682e-24	-0.132743	0.549	0.747	6.10577e-20
DDT	0.241201	0.743	0.596	3.19328e-23	1.29441e-56	-0.258821	0.743	0.93	4.73767e-52
NCOA1	-0.307104	0.803	0.78	4.11164e-23	2.54815e-10	0.216368	0.803	0.898	9.3265e-06
VDAC1	0.206253	0.847	0.701	6.36842e-23	2.53375e-121	-0.363746	0.847	0.974	9.27378e-117
BCAS2	0.26707	0.683	0.527	7.599e-23	0.000619623	0.0235157	0.683	0.86	1
RPN2	0.262915	0.594	0.442	9.96064e-23	0.460695	0.1797	0.594	0.741	1
MAB21L1	-0.453667	0.595	0.602	1.0784e-22	0.425744	0.189847	0.595	0.719	1
PRDX1	-0.153538	0.981	0.985	1.08826e-22	3.44794e-06	-0.0533884	0.981	0.997	0.126198
CTBP2	0.237819	0.701	0.543	1.2634e-22	0.256076	0.0687953	0.701	0.858	1
GPM6B	-0.411321	0.623	0.629	1.99252e-22	0.270489	0.103519	0.623	0.754	1
JUND	0.225453	0.861	0.749	2.44466e-22	8.29722e-96	0.530501	0.861	0.891	3.03687e-91
UQCRFS1	0.246036	0.736	0.585	3.46207e-22	0.891867	0.0828903	0.736	0.885	1
METAP2	0.245455	0.656	0.5	3.86234e-22	1.42137e-05	0.242279	0.656	0.784	0.520236
CCDC144NL-AS1	0.157533	0.435	0.308	4.65651e-22	2.58909e-23	0.623016	0.435	0.38	9.47633e-19
MACROD2	-0.681532	0.406	0.447	7.44109e-22	2.71523e-82	-0.451704	0.406	0.637	9.93802e-78
SDK1	-0.705017	0.351	0.4	8.78813e-22	0.937855	0.342847	0.351	0.4	1
TMEM230	0.248032	0.765	0.633	1.18615e-21	0.417357	0.0818061	0.765	0.905	1
LRBA	-0.382512	0.657	0.644	1.19873e-21	1.77981e-68	-0.345061	0.657	0.865	6.51429e-64
DEK	0.203143	0.907	0.822	2.0527e-21	3.56123e-15	-0.0980288	0.907	0.98	1.30345e-10
UBC	0.169413	0.984	0.966	2.16665e-21	8.67926e-25	0.211991	0.984	0.998	3.1767e-20
SOX4	-0.298041	0.873	0.867	2.41758e-21	2.46845e-173	0.785575	0.873	0.879	9.03478e-169
SNAP25-AS1	-0.358305	0.704	0.684	2.94269e-21	0.293158	0.0652263	0.704	0.831	1
LYST	-0.330971	0.699	0.687	3.52504e-21	0.0475653	0.107998	0.699	0.855	1
MTX2	0.245856	0.633	0.48	3.96014e-21	4.19482e-05	0.0123904	0.633	0.816	1
CELF1	0.207967	0.525	0.374	4.2973e-21	1.2988e-11	-0.0309501	0.525	0.717	4.75373e-07
PFDN5	0.163277	0.966	0.935	4.35964e-21	1.07106e-101	-0.248022	0.966	0.999	3.9202e-97
OCIAD1	0.193927	0.862	0.734	4.59651e-21	2.16205e-14	0.196301	0.862	0.947	7.9133e-10
SERINC1	0.233822	0.68	0.52	5.23686e-21	0.0151598	0.0431342	0.68	0.841	1
RBM39	0.189618	0.929	0.866	5.28626e-21	1.32465e-64	0.343644	0.929	0.977	4.84836e-60
MALAT1	0.166485	1	1	5.42601e-21	0	0.62558	1	1	0
UXT	0.237306	0.64	0.478	5.47929e-21	0.0158598	0.0470942	0.64	0.818	1
NDUFV1	0.229151	0.628	0.464	5.96401e-21	2.53569e-13	-0.0741163	0.628	0.814	9.28088e-09
RTN3	0.209616	0.835	0.715	6.1506e-21	6.81134e-29	-0.142808	0.835	0.966	2.49302e-24
FXR1	0.233442	0.708	0.556	8.62502e-21	6.0951e-09	0.256741	0.708	0.832	0.000223087
RBX1	0.193324	0.859	0.753	9.61271e-21	1.43586e-10	0.179233	0.859	0.952	5.25539e-06
BCLAF1	0.242875	0.602	0.459	1.18804e-20	0.0347069	0.223243	0.602	0.74	1
MDK	1.08999	0.058	0.022	1.22735e-20	0.862574	0.67173	0.058	0.061	1
EIF3E	0.251292	0.853	0.739	1.56809e-20	1.13834e-12	0.231923	0.853	0.937	4.16645e-08
PSMD7	0.219778	0.714	0.554	1.9979e-20	2.7367e-27	0.367068	0.714	0.814	1.00166e-22
RERE	-0.236612	0.897	0.879	2.21656e-20	7.79396e-53	-0.223079	0.897	0.981	2.85267e-48
CTNND2	0.291807	0.404	0.288	2.59471e-20	3.9617e-50	1.1655	0.404	0.334	1.45002e-45
TIMM8B	0.218899	0.729	0.586	2.63101e-20	1.15236e-08	-0.0620819	0.729	0.893	0.000421776
KIAA1958	-0.419181	0.551	0.563	3.38606e-20	0.0596434	0.30501	0.551	0.666	1
IFT22	0.20281	0.64	0.481	3.9402e-20	2.74762e-138	-0.518197	0.64	0.888	1.00566e-133
CIR1	0.248393	0.64	0.482	4.17991e-20	1.32203e-22	0.433278	0.64	0.721	4.83875e-18
COA1	0.223431	0.738	0.59	4.51668e-20	0.00454055	0.14488	0.738	0.877	1
SCFD1	0.229521	0.597	0.443	4.79172e-20	0.00104603	0.0335214	0.597	0.761	1
DZIP3	-0.481392	0.522	0.525	6.74577e-20	0	-1.02932	0.522	0.865	0
PRKACB	-0.243797	0.858	0.839	7.01727e-20	0.105793	0.0661468	0.858	0.951	1
CAMK1D	0.266057	0.733	0.621	7.45876e-20	0	-1.33641	0.733	0.983	0
TLE5	0.230824	0.532	0.383	7.99873e-20	8.34236e-29	-0.165041	0.532	0.759	3.05339e-24
HNRNPA1	0.182479	0.871	0.761	1.93993e-19	7.79935e-08	0.17646	0.871	0.954	0.00285464
PDZD2	-0.429563	0.564	0.567	1.97325e-19	1.40862e-294	-0.898921	0.564	0.889	5.15569e-290
CFDP1	0.22137	0.74	0.583	2.32065e-19	0.413322	0.12609	0.74	0.876	1
DYNLRB1	0.204602	0.815	0.688	3.96957e-19	3.01313e-06	0.168014	0.815	0.923	0.110283
CNBP	0.205658	0.855	0.737	4.1103e-19	1.89271e-59	0.397475	0.855	0.921	6.9275e-55
SINHCAF	0.220029	0.498	0.354	6.10326e-19	2.6364e-05	0.35299	0.498	0.578	0.96495
RPL7A	0.137356	0.998	0.996	7.37096e-19	1.04626e-24	0.141909	0.998	1	3.82941e-20
TSPAN5	-0.341664	0.58	0.594	8.02312e-19	3.2971e-62	-0.260063	0.58	0.83	1.20677e-57
MLLT10	-0.454207	0.525	0.522	1.10453e-18	1.35813e-10	0.00137263	0.525	0.704	4.97089e-06
PPP2R5E	-0.29678	0.758	0.733	1.21615e-18	0.0739017	0.131715	0.758	0.888	1
SEC61B	0.176473	0.866	0.754	1.23407e-18	0.348931	0.0544203	0.866	0.966	1
SLC25A4	0.219117	0.814	0.722	1.53235e-18	7.62242e-87	-0.336932	0.814	0.967	2.78988e-82
AHCYL1	0.218785	0.606	0.457	1.59036e-18	4.64838e-88	-0.41072	0.606	0.858	1.70136e-83
SMAP1	0.171531	0.565	0.411	2.21605e-18	8.80944e-61	-0.310705	0.565	0.817	3.22434e-56
STRBP	-0.43296	0.569	0.564	2.67375e-18	7.59546e-33	-0.189372	0.569	0.789	2.78001e-28
PET100	0.18593	0.824	0.696	3.03178e-18	0.0596892	0.0941926	0.824	0.93	1
UPF3A	0.182654	0.591	0.44	3.20961e-18	0.552792	0.141072	0.591	0.746	1
SKP1	0.156802	0.916	0.836	3.2553e-18	1.08988e-14	0.171019	0.916	0.979	3.98907e-10
SYP	-0.253633	0.836	0.814	3.81346e-18	2.16324e-246	-0.565763	0.836	0.978	7.91766e-242
TPR	0.21098	0.711	0.575	5.4666e-18	2.12211e-07	0.249433	0.711	0.839	0.00776714
SARAF	0.177395	0.893	0.795	6.13714e-18	8.49087e-06	-0.0352816	0.893	0.98	0.310774
TERF2IP	0.136434	0.962	0.927	6.26665e-18	3.38157e-41	-0.146243	0.962	0.997	1.23769e-36
RPL10	0.162996	1	0.998	6.96005e-18	0.0258021	0.0386309	1	1	1
CEP57	0.194521	0.647	0.483	7.8616e-18	0.403297	0.134174	0.647	0.792	1
PSMB3	0.216091	0.717	0.585	1.18538e-17	0.615176	0.10555	0.717	0.873	1
FKBP3	0.197531	0.795	0.666	1.35211e-17	4.22762e-20	0.284948	0.795	0.892	1.54735e-15
YWHAE	0.148909	0.933	0.868	1.4908e-17	2.22501e-22	0.193958	0.933	0.984	8.14377e-18
RO60	-0.338732	0.687	0.663	2.13052e-17	1.79161e-26	-0.150382	0.687	0.882	6.55749e-22
GLS	-0.387732	0.59	0.58	2.37462e-17	7.79056e-85	-0.392117	0.59	0.837	2.85142e-80
BSG	0.172473	0.853	0.75	2.48533e-17	3.04503e-12	0.194663	0.853	0.945	1.11451e-07
THRB	-0.468745	0.533	0.543	2.51071e-17	0	-1.59571	0.533	0.927	0
CLASP1	-0.35477	0.646	0.631	2.91893e-17	1.86776e-08	-0.0111284	0.646	0.822	0.000683619
EIF4A2	0.203315	0.893	0.808	3.68957e-17	1.03599e-74	0.433542	0.893	0.946	3.79181e-70
DSTN	0.196635	0.826	0.707	4.1243e-17	2.13059e-29	-0.131317	0.826	0.963	7.79817e-25
SCAPER	-0.282764	0.752	0.735	4.12643e-17	2.68927e-85	-0.338846	0.752	0.939	9.84299e-81
TCEAL4	0.213908	0.713	0.566	4.23065e-17	0.892741	0.0875255	0.713	0.839	1
NUCB2	0.212622	0.63	0.486	4.81962e-17	5.06312e-70	-0.344177	0.63	0.863	1.85315e-65
NCKAP5	0.251367	0.794	0.7	6.27125e-17	0.0156265	0.141997	0.794	0.874	1
GSE1	0.172464	0.504	0.363	6.96742e-17	1.0204e-35	-0.209225	0.504	0.728	3.73475e-31
GPHN	-0.234302	0.858	0.846	7.05584e-17	0	-0.903936	0.858	0.988	0
MYL6	-0.127493	0.985	0.989	8.03753e-17	0	-0.601873	0.985	0.999	0
JARID2	-0.45038	0.544	0.543	8.99318e-17	3.47485e-79	-0.397728	0.544	0.797	1.27183e-74
ASPH	-0.381271	0.63	0.613	1.47783e-16	0	-0.852638	0.63	0.918	0
IQSEC1	-0.281271	0.772	0.749	1.55565e-16	0.000396704	0.188349	0.772	0.897	1
PKM	-0.114256	0.961	0.964	1.79016e-16	6.35529e-92	-0.240179	0.961	0.997	2.3261e-87
SET	0.155678	0.918	0.846	2.30575e-16	4.17726e-46	0.294994	0.918	0.973	1.52892e-41
TMSB4X	0.445837	0.886	0.819	2.49617e-16	0	1.60039	0.886	0.784	0
ATP1B1	0.234192	0.628	0.509	3.69647e-16	8.24284e-271	1.74645	0.628	0.436	3.01696e-266
LMAN1	0.200572	0.789	0.661	4.10699e-16	0.287571	0.0425285	0.789	0.919	1
THOC7	0.212995	0.691	0.545	5.11383e-16	4.42964e-06	-0.00477134	0.691	0.865	0.162129
DLG1	-0.348954	0.671	0.647	5.18167e-16	3.10301e-08	0.28445	0.671	0.776	0.00113573
SUMO1	0.191772	0.779	0.649	8.09826e-16	0.0654542	0.0384184	0.779	0.924	1
EPB41L5	-0.387384	0.601	0.584	9.63659e-16	1.42972e-44	-0.23425	0.601	0.82	5.2329e-40
MAP3K13	0.174965	0.841	0.736	1.52178e-15	0.0427453	0.112974	0.841	0.949	1
NR2E3	0.304112	0.808	0.895	2.11677e-15	0	3.61385	0.808	0.187	0
APEX1	0.142343	0.529	0.383	2.20772e-15	0.0176809	0.278745	0.529	0.648	1
EEF1D	0.210213	0.57	0.431	2.26266e-15	0.0382697	0.256937	0.57	0.707	1
CST3	0.206204	0.619	0.475	2.64331e-15	3.21506e-58	-0.336933	0.619	0.837	1.17674e-53
PEBP1	0.156788	0.96	0.924	2.73023e-15	5.66994e-16	0.17225	0.96	0.993	2.07525e-11
NFAT5	-0.369069	0.579	0.573	3.40743e-15	0.107186	0.139118	0.579	0.726	1
SOS1	0.180333	0.515	0.38	3.45571e-15	9.86622e-55	-0.306847	0.515	0.748	3.61113e-50
RPS18	0.131812	0.999	0.996	3.59361e-15	3.09429e-52	0.209895	0.999	1	1.13254e-47
PRKDC	0.18428	0.753	0.624	4.20201e-15	1.39612e-05	0.167732	0.753	0.875	0.510993
CDC42	0.165339	0.728	0.578	5.65838e-15	0.00779425	0.139235	0.728	0.861	1
FMN1	-0.231698	0.729	0.74	5.80962e-15	0	-1.02824	0.729	0.97	0
PCDH9	0.194011	0.245	0.168	6.61024e-15	2.1012e-128	-0.834897	0.245	0.489	7.6906e-124
GOLGA4	-0.191201	0.857	0.828	6.64304e-15	6.57869e-06	-0.0282548	0.857	0.954	0.240787
SCAF11	-0.284723	0.734	0.705	6.66068e-15	4.45036e-05	-0.00702103	0.734	0.89	1
TET1	-0.445713	0.514	0.521	7.06037e-15	1.13916e-13	0.53525	0.514	0.563	4.16942e-09
CUTA	0.191841	0.682	0.544	7.14914e-15	0.899073	0.0949248	0.682	0.845	1
TRA2A	-0.311917	0.682	0.656	7.42319e-15	5.90999e-08	0.253713	0.682	0.809	0.00216312
PPIA	0.143234	0.882	0.788	9.31378e-15	1.72065e-32	0.260401	0.882	0.951	6.29775e-28
AKAP9	-0.114912	0.992	0.993	1.42823e-14	0	-0.655296	0.992	1	0
DHX36	0.190019	0.693	0.549	2.13974e-14	1.32391e-05	0.214645	0.693	0.826	0.484564
NUCKS1	0.138595	0.971	0.939	2.24684e-14	2.25828e-170	0.455023	0.971	0.989	8.26551e-166
VAPA	0.193	0.644	0.496	3.07272e-14	2.94494e-08	0.266568	0.644	0.769	0.00107788
ILF2	0.152046	0.519	0.375	3.19035e-14	0.0797143	0.254032	0.519	0.633	1
GAPDH	0.144792	0.995	0.985	3.37249e-14	1.30496e-75	-0.266614	0.995	1	4.77627e-71
PABPC1	-0.424019	0.537	0.526	4.10922e-14	0.0244269	0.124584	0.537	0.692	1
COPB2	0.21325	0.632	0.49	4.32203e-14	3.89296e-13	-0.108162	0.632	0.824	1.42486e-08
SEPTIN2	0.167006	0.509	0.376	5.28995e-14	7.42787e-15	-0.0552885	0.509	0.709	2.71867e-10
SMARCE1	0.15925	0.483	0.352	5.85014e-14	0.238887	0.275288	0.483	0.6	1
PIK3R1	-0.235317	0.769	0.789	7.53126e-14	8.06025e-209	1.16255	0.769	0.667	2.95013e-204
SFRP2	0.154754	0.148	0.09	7.67169e-14	3.96947e-08	1.05873	0.148	0.124	0.00145287
STK33	-0.380057	0.656	0.628	8.70643e-14	5.52753e-46	-0.282599	0.656	0.843	2.02313e-41
RPS23	-0.0686858	0.997	0.996	1.06295e-13	1.42532e-30	-0.113801	0.997	1	5.21683e-26
SRSF9	0.171889	0.378	0.266	1.08989e-13	2.09802e-32	0.9561	0.378	0.34	7.67898e-28
CDH2	0.156007	0.849	0.748	1.37487e-13	2.26227e-11	0.20937	0.849	0.936	8.28015e-07
ANP32B	0.178399	0.647	0.491	1.4812e-13	5.84461e-38	0.504334	0.647	0.699	2.13919e-33
CLNS1A	0.176225	0.641	0.494	1.77003e-13	0.0013158	0.0228736	0.641	0.813	1
NLK	-0.213895	0.818	0.809	1.77689e-13	1.2141e-119	-0.447506	0.818	0.961	4.44373e-115
TCEAL9	0.183992	0.716	0.575	2.45423e-13	0.255404	0.0756368	0.716	0.854	1
AAK1	0.185964	0.808	0.689	2.63635e-13	2.38227e-23	-0.102363	0.808	0.949	8.71936e-19
SNHG5	0.145544	0.583	0.437	2.73285e-13	8.17046e-10	0.37109	0.583	0.666	2.99047e-05
TTC8	-0.275527	0.692	0.676	3.77125e-13	0.619548	0.104667	0.692	0.841	1
RBM4	0.200796	0.598	0.462	3.82736e-13	3.43002e-10	0.357085	0.598	0.712	1.25542e-05
RSF1	0.167051	0.652	0.523	4.86086e-13	0.0141008	0.0782781	0.652	0.827	1
PALLD	0.10693	0.358	0.256	6.6494e-13	0.0153086	0.442508	0.358	0.397	1
CLSTN1	-0.341323	0.617	0.597	6.88239e-13	2.44795e-242	-0.745547	0.617	0.903	8.95973e-238
CAMTA1	0.147993	0.828	0.709	8.34532e-13	7.41917e-52	-0.234473	0.828	0.961	2.71549e-47
NR2F1	-0.551246	0.404	0.42	1.06841e-12	7.76262e-114	-0.566142	0.404	0.693	2.8412e-109
CBX1	0.222737	0.731	0.607	1.0898e-12	0.0508359	0.167638	0.731	0.858	1
ENO1	-0.2302	0.855	0.831	1.19446e-12	4.91835e-07	-0.0540875	0.855	0.951	0.0180017
TALDO1	0.173548	0.6	0.458	1.39433e-12	0.00566728	0.242899	0.6	0.735	1
NCAM1	-0.257146	0.718	0.701	1.51141e-12	3.00307e-28	0.439762	0.718	0.805	1.09915e-23
SRGAP3	0.146088	0.461	0.338	1.63845e-12	8.82089e-129	-0.581164	0.461	0.761	3.22853e-124
PPP1CC	0.204111	0.678	0.543	1.80973e-12	1.37607e-120	-0.579967	0.678	0.896	5.03655e-116
CALR	0.151307	0.769	0.651	1.88847e-12	3.13294e-19	0.332693	0.769	0.863	1.14669e-14
CNTN1	0.130761	0.706	0.58	1.94444e-12	1.50118e-136	-0.503007	0.706	0.927	5.49445e-132
KIF21A	0.183525	0.628	0.502	2.11393e-12	0	-1.08133	0.628	0.945	0
CSTB	0.181089	0.768	0.637	2.42096e-12	0.00504976	0.148184	0.768	0.897	1
TTC19	0.155942	0.666	0.515	2.74384e-12	9.00006e-06	-0.00317681	0.666	0.839	0.329411
TAF15	0.160137	0.604	0.462	3.5623e-12	0.562829	0.133387	0.604	0.759	1
PGP	0.175831	0.559	0.424	3.9551e-12	5.52196e-133	-0.566663	0.559	0.85	2.02109e-128
RPL35	0.11716	0.994	0.979	4.41617e-12	8.24494e-46	0.214018	0.994	0.999	3.01773e-41
RDX	-0.285938	0.702	0.676	4.87255e-12	0.000324737	0.198611	0.702	0.832	1
PHLPP1	-0.464836	0.465	0.469	6.54311e-12	2.74137e-101	-0.475803	0.465	0.74	1.00337e-96
FER	-0.494987	0.443	0.449	7.86954e-12	6.01313e-45	-0.25157	0.443	0.658	2.20086e-40
RUFY3	0.159846	0.799	0.696	9.08122e-12	1.70295e-98	-0.339341	0.799	0.967	6.23298e-94
TRIM44	-0.349183	0.617	0.593	9.32398e-12	1.44792e-137	-0.54868	0.617	0.877	5.29954e-133
ATP6V0C	0.146985	0.835	0.735	1.88798e-11	2.37147e-14	-0.0829011	0.835	0.953	8.67981e-10
RCN2	0.181525	0.706	0.57	2.08365e-11	6.46242e-09	-0.0312963	0.706	0.886	0.000236531
LIMCH1	-0.297848	0.677	0.657	2.44598e-11	0.00234006	0.214029	0.677	0.785	1
KDM5B	-0.212395	0.845	0.822	2.67997e-11	5.27318e-19	0.288003	0.845	0.943	1.93004e-14
SMYD3	0.0983349	0.663	0.528	3.70486e-11	1.5043e-55	-0.311548	0.663	0.852	5.50587e-51
MAGI3	-0.505791	0.413	0.431	3.86474e-11	0.00654804	0.24151	0.413	0.523	1
VCP	0.138038	0.584	0.442	4.21727e-11	7.35857e-10	-0.0300196	0.584	0.769	2.69331e-05
APLP2	0.188967	0.799	0.688	4.33385e-11	2.58333e-07	-0.0423493	0.799	0.907	0.00945524
APP	0.128611	0.462	0.344	6.56388e-11	1.97663e-109	-0.538713	0.462	0.748	7.23468e-105
AGTPBP1	-0.247317	0.666	0.658	7.05077e-11	7.95075e-54	-0.23014	0.666	0.883	2.91005e-49
MYL12B	0.147203	0.675	0.536	8.32644e-11	8.08497e-40	-0.225677	0.675	0.882	2.95918e-35
DCLK1	0.189974	0.147	0.095	8.94217e-11	4.62604e-08	0.859584	0.147	0.119	0.00169318
DCBLD2	-0.305338	0.624	0.61	9.52753e-11	4.95349e-07	0.329699	0.624	0.717	0.0181303
HMGB2	0.222248	0.575	0.453	1.08339e-10	0.000628511	0.229885	0.575	0.647	1
RPL3	0.144218	0.999	0.998	1.11712e-10	6.94402e-55	-0.154204	0.999	1	2.54158e-50
FMC1	0.186854	0.596	0.47	1.20668e-10	2.9983e-26	-0.122741	0.596	0.814	1.09741e-21
CSRP2	0.150819	0.351	0.253	1.42603e-10	2.75574e-08	0.603313	0.351	0.359	0.00100863
PCMTD1	0.162636	0.59	0.457	1.42631e-10	4.0863e-20	0.472876	0.59	0.663	1.49563e-15
SELENOH	0.161161	0.568	0.44	1.48479e-10	0.0335242	0.0849907	0.568	0.711	1
CYP51A1	0.16017	0.699	0.56	1.75672e-10	3.35196e-44	-0.244133	0.699	0.895	1.22685e-39
HEG1	0.148839	0.467	0.358	2.04071e-10	0	-1.33519	0.467	0.892	0
HMGB1	-0.151275	0.982	0.973	2.34677e-10	1.40879e-13	0.130503	0.982	0.999	5.15632e-09
RPL13	-0.0613281	0.999	0.999	3.03805e-10	8.16862e-11	0.106769	0.999	1	2.98979e-06
EIF1AX	0.161499	0.781	0.664	3.85532e-10	0.000961833	0.136754	0.781	0.907	1
ITM2B	0.142684	0.861	0.743	3.89905e-10	5.1701e-112	-0.382065	0.861	0.974	1.89231e-107
HIST1H4C	-0.0643389	0.916	0.917	4.16356e-10	1.18809e-151	0.725169	0.916	0.937	4.34854e-147
TBCA	0.113344	0.897	0.818	4.79354e-10	4.0505e-115	-0.344206	0.897	0.983	1.48252e-110
IMPG2	0.164365	0.965	0.957	4.95067e-10	1.1645e-11	-0.0614679	0.965	0.996	4.26218e-07
ITM2C	0.160236	0.616	0.485	6.87282e-10	0	-1.13742	0.616	0.955	0
UBE2K	0.172853	0.597	0.464	7.98475e-10	0.402229	0.170193	0.597	0.761	1
ROCK1	-0.378041	0.535	0.515	7.99369e-10	4.14871e-17	-0.054198	0.535	0.733	1.51847e-12
RPL24	0.104972	1	0.996	8.22314e-10	1.00982e-16	0.119406	1	1	3.69604e-12
HMGA1	0.156967	0.461	0.344	1.16889e-09	2.3005e-54	-0.268804	0.461	0.709	8.42006e-50
MEGF9	-0.40311	0.616	0.6	1.28977e-09	0	-1.22717	0.616	0.932	0
SMAD2	0.140494	0.727	0.597	1.29922e-09	8.54373e-51	-0.283379	0.727	0.908	3.12709e-46
PPM1G	0.121694	0.574	0.438	1.34483e-09	0.0474559	0.102284	0.574	0.727	1
NGRN	0.123604	0.863	0.759	2.21585e-09	0.00668012	0.111873	0.863	0.961	1
LUC7L3	-0.169031	0.877	0.838	2.24188e-09	2.89711e-12	0.20489	0.877	0.951	1.06037e-07
SIX3	-0.464496	0.449	0.45	2.27588e-09	4.82115e-37	0.772347	0.449	0.408	1.76459e-32
AC104041.1	-0.030634	0.517	0.393	2.38505e-09	2.78059e-44	0.772694	0.517	0.45	1.01772e-39
GPC6	-0.12304	0.961	0.962	2.56397e-09	5.11806e-129	0.531704	0.961	0.971	1.87326e-124
KIAA1211	-0.301521	0.712	0.68	2.57403e-09	2.32811e-12	0.308943	0.712	0.813	8.52113e-08
RABEP1	0.138822	0.662	0.526	3.20114e-09	0.000294455	0.0152378	0.662	0.821	1
VEZT	-0.381544	0.535	0.511	3.83975e-09	3.2269e-07	0.0399634	0.535	0.707	0.0118108
H2AFV	0.153207	0.773	0.641	4.29623e-09	1.01178e-38	-0.199532	0.773	0.934	3.70321e-34
XRCC6	0.114987	0.578	0.442	4.45268e-09	0.373013	0.13833	0.578	0.728	1
CSRNP3	-0.355931	0.62	0.594	4.47876e-09	7.25991e-48	-0.241656	0.62	0.838	2.6572e-43
RPS13	0.112735	0.999	0.995	4.84122e-09	3.88578e-56	0.212455	0.999	1	1.42223e-51
PHIP	-0.269896	0.722	0.677	5.40011e-09	0.38297	0.0758744	0.722	0.868	1
RPS12	0.130972	0.993	0.99	5.92877e-09	2.19133e-11	-0.0688244	0.993	0.999	8.02048e-07
OXR1	-0.43446	0.526	0.509	5.96422e-09	1.53534e-120	-0.648706	0.526	0.787	5.6195e-116
TUBA4A	0.111397	0.464	0.354	6.49504e-09	0	-1.57178	0.464	0.884	0
PAPOLA	0.175765	0.731	0.605	6.93962e-09	8.4879e-10	0.248868	0.731	0.849	3.10666e-05
PUM2	-0.229581	0.725	0.695	7.64669e-09	0.760756	0.0961947	0.725	0.87	1
PRDX4	0.174291	0.657	0.526	7.77545e-09	8.39132e-17	0.37604	0.657	0.751	3.07131e-12
NDUFB3	0.207598	0.768	0.681	9.04373e-09	3.06294e-52	-0.231475	0.768	0.937	1.12107e-47
PIBF1	0.0809951	0.641	0.499	9.42336e-09	0.945396	0.0979565	0.641	0.779	1
HMGN3	0.118731	0.897	0.832	1.32742e-08	1.33333e-16	-0.0962139	0.897	0.984	4.88012e-12
CDKN1C	-0.296064	0.656	0.647	1.39557e-08	0	1.8698	0.656	0.435	0
MPP4	-0.329566	0.557	0.562	1.87708e-08	0	-1.98441	0.557	0.968	0
MAP1B	-0.0862389	0.967	0.972	2.09027e-08	0	-1.1693	0.967	0.999	0
CGGBP1	0.144338	0.651	0.512	2.12101e-08	2.28427e-17	0.379065	0.651	0.746	8.36067e-13
KCNIP4	-1.25246	0.247	0.277	2.1568e-08	5.56009e-96	-1.45214	0.247	0.433	2.03505e-91
IGF1R	-0.40016	0.502	0.49	2.31568e-08	4.87063e-05	0.0835036	0.502	0.652	1
SPTAN1	0.138372	0.71	0.576	2.40723e-08	1.85872e-15	-0.08694	0.71	0.88	6.80311e-11
HNRNPM	0.145967	0.721	0.624	2.4255e-08	2.71738e-20	0.354694	0.721	0.812	9.94587e-16
ARID2	-0.404071	0.478	0.472	2.6533e-08	6.06731e-06	0.0843698	0.478	0.637	0.22207
BANF1	0.112656	0.748	0.619	2.99941e-08	6.29657e-15	0.264592	0.748	0.871	2.30461e-10
TEAD1	0.160248	0.525	0.412	4.08287e-08	3.59601e-14	0.508616	0.525	0.579	1.31618e-09
EIF3F	0.198381	0.753	0.637	4.13979e-08	8.04567e-14	-0.0857323	0.753	0.911	2.94479e-09
NRN1	-0.244756	0.297	0.341	5.12366e-08	0	-1.1097	0.297	0.727	0
SCAMP1	0.15964	0.579	0.456	6.04032e-08	3.77269e-261	-0.782934	0.579	0.903	1.38084e-256
PAFAH1B3	0.0887796	0.494	0.375	6.63947e-08	7.13699e-14	-0.0352894	0.494	0.674	2.61221e-09
MARK3	0.130214	0.573	0.451	7.81355e-08	0.00721126	0.271667	0.573	0.704	1
ARHGAP5	-0.276817	0.617	0.59	8.23746e-08	6.29237e-14	-0.0495749	0.617	0.805	2.30307e-09
EID1	-0.121755	0.95	0.942	8.2466e-08	1.56152e-120	-0.307543	0.95	0.995	5.71531e-116
USP32	0.170078	0.693	0.579	8.60658e-08	3.57677e-26	-0.117225	0.693	0.866	1.30913e-21
SF1	-0.311834	0.602	0.567	1.01889e-07	0.00367598	0.225167	0.602	0.733	1
OSBPL8	0.0684797	0.502	0.383	1.14878e-07	1.62869e-143	-0.627376	0.502	0.799	5.96117e-139
ARID1B	-0.269705	0.697	0.66	1.45565e-07	6.5971e-50	-0.262342	0.697	0.887	2.4146e-45
BPTF	-0.222191	0.771	0.729	1.94836e-07	0.000362474	0.00498615	0.771	0.915	1
C11orf58	0.113095	0.894	0.829	1.99789e-07	0.000588939	0.106949	0.894	0.977	1
LMOD1	0.159131	0.528	0.424	2.12644e-07	0	-1.27179	0.528	0.887	0
ZFAND6	-0.20702	0.753	0.71	2.23872e-07	3.09421e-32	-0.16617	0.753	0.926	1.13251e-27
RAB11A	-0.283637	0.779	0.721	2.25295e-07	6.61023e-72	0.535484	0.779	0.822	2.41941e-67
AL157778.1	-0.731512	0.289	0.313	2.48222e-07	9.7442e-93	-0.69291	0.289	0.504	3.56648e-88
SCLT1	-0.000486922	0.454	0.342	2.60515e-07	2.0536e-38	-0.245623	0.454	0.659	7.51638e-34
RICTOR	0.164593	0.859	0.78	2.98211e-07	2.97749e-176	0.882437	0.859	0.873	1.08979e-171
DCAF7	0.100265	0.614	0.481	3.18842e-07	5.20404e-19	-0.11331	0.614	0.812	1.90473e-14
ARHGAP32	-0.34955	0.495	0.494	4.46608e-07	2.02437e-48	-0.228827	0.495	0.722	7.40941e-44
RNF145	0.111479	0.646	0.506	4.50964e-07	0.000186447	0.0106975	0.646	0.805	1
P4HA1	0.25475	0.377	0.297	5.08925e-07	2.06425e-11	0.24385	0.377	0.526	7.55536e-07
PDAP1	0.129152	0.712	0.578	5.11096e-07	0.392929	0.116305	0.712	0.861	1
CA2	0.132001	0.3	0.224	5.14215e-07	0	-2.53259	0.3	0.834	0
RPS27	0.10668	0.995	0.988	5.99108e-07	3.84991e-40	0.197668	0.995	1	1.4091e-35
IK	0.128566	0.617	0.488	6.7095e-07	0.559968	0.150641	0.617	0.786	1
TTLL7	-0.276135	0.62	0.584	7.54319e-07	2.26039e-06	0.0092027	0.62	0.789	0.0827324
RPL38	0.0987827	0.978	0.937	8.28723e-07	7.4468e-72	0.312785	0.978	0.994	2.7256e-67
GUK1	-0.152759	0.918	0.9	8.90077e-07	0	-2.05533	0.918	0.999	0
ACTB	0.125585	0.797	0.699	1.17003e-06	1.91954e-126	0.727464	0.797	0.799	7.02572e-122
PJA2	-0.257453	0.599	0.569	1.29628e-06	3.48174e-09	-0.0308561	0.599	0.782	0.000127435
ZEB1	-0.264192	0.648	0.621	1.43872e-06	5.11704e-50	-0.262724	0.648	0.858	1.87289e-45
RPS3A	0.108831	0.999	0.997	1.67803e-06	2.23472e-33	0.177957	0.999	1	8.17931e-29
PARD3	-0.287913	0.608	0.581	1.73988e-06	4.5627e-38	-0.208363	0.608	0.808	1.66999e-33
PLEKHB1	-0.220717	0.74	0.736	1.87567e-06	0	-1.06848	0.74	0.976	0
EIF4G2	0.122892	0.727	0.608	1.93701e-06	0.0021034	0.00540512	0.727	0.869	1
RBPJ	0.155586	0.725	0.609	1.94203e-06	5.29328e-21	0.377297	0.725	0.82	1.93739e-16
SUB1	0.125306	0.822	0.713	1.94874e-06	0.993074	0.0666949	0.822	0.944	1
SRRM1	0.126969	0.779	0.66	2.27105e-06	6.93096e-25	0.344735	0.779	0.879	2.5368e-20
MAP4K3	-0.283756	0.629	0.59	2.33388e-06	5.7812e-18	-0.101549	0.629	0.812	2.11598e-13
PCBP3	-0.195541	0.899	0.863	2.57861e-06	1.96637e-76	-0.325782	0.899	0.982	7.19713e-72
PSMB2	0.108048	0.565	0.443	2.77705e-06	6.94406e-12	-0.0135451	0.565	0.773	2.5416e-07
CFL1	0.0911218	0.819	0.72	3.49867e-06	1.53411e-17	-0.132444	0.819	0.942	5.61501e-13
ERH	0.113434	0.889	0.817	3.52167e-06	0.667005	0.0568044	0.889	0.974	1
RAP1GDS1	-0.236918	0.741	0.693	3.66097e-06	1.1393e-73	-0.313443	0.741	0.932	4.16996e-69
GTF2I	-0.173649	0.879	0.843	3.74635e-06	1.72285e-13	0.181944	0.879	0.958	6.30582e-09
RPS27A	0.0891613	0.998	0.993	4.75954e-06	0.00158286	0.0526753	0.998	1	1
SVBP	0.132081	0.7	0.573	4.77094e-06	5.10484e-05	0.221356	0.7	0.822	1
STMP1	0.102052	0.746	0.613	5.1337e-06	2.96106e-05	-0.0224457	0.746	0.896	1
SCP2	0.0839421	0.57	0.442	6.84886e-06	4.21686e-100	-0.444453	0.57	0.844	1.54341e-95
C9orf16	0.111862	0.649	0.54	6.90527e-06	1.49199e-31	0.570032	0.649	0.734	5.46082e-27
RPL6	0.10333	0.999	0.994	7.11555e-06	2.12027e-13	0.115722	0.999	1	7.76042e-09
BEX4	0.131493	0.811	0.703	1.07642e-05	0.667238	0.0801523	0.811	0.939	1
RFX3	-0.3282	0.552	0.529	1.08644e-05	0.027138	0.132073	0.552	0.696	1
DACH1	-0.151225	0.833	0.815	1.19824e-05	7.98514e-12	0.314197	0.833	0.926	2.92264e-07
QKI	0.0659073	0.418	0.321	1.37373e-05	0.0440243	0.262713	0.418	0.534	1
PSMA1	0.0918221	0.62	0.488	1.82949e-05	4.37752e-09	0.30666	0.62	0.735	0.000160222
PHF14	-0.369935	0.526	0.496	1.89977e-05	1.28143e-45	-0.264736	0.526	0.753	4.69017e-41
ZNF292	-0.199295	0.76	0.726	1.95305e-05	0.1006	0.140197	0.76	0.881	1
PAK2	0.0830406	0.563	0.44	2.24988e-05	1.84694e-13	-0.0654593	0.563	0.761	6.76e-09
ATXN10	0.0869395	0.55	0.428	2.34798e-05	1.31205e-11	-0.0204597	0.55	0.747	4.80222e-07
COX20	0.130948	0.811	0.719	2.59035e-05	3.22227e-84	-0.307621	0.811	0.962	1.17938e-79
RPL13A	-0.0453745	1	0.999	2.86449e-05	0.00784461	-0.00316003	1	1	1
TBC1D5	0.111785	0.84	0.753	2.94151e-05	0.596075	0.118397	0.84	0.941	1
ZFP36L1	0.191406	0.085	0.054	2.98087e-05	9.0626e-18	1.56448	0.085	0.047	3.317e-13
TOP2A	1.25481	0.018	0.006	3.08505e-05	0.246467	1.07579	0.018	0.016	1
WWOX	0.0310027	0.486	0.386	3.18208e-05	0.236117	0.184354	0.486	0.563	1
MPHOSPH8	0.115604	0.702	0.582	3.63163e-05	3.6335e-09	0.273725	0.702	0.825	0.00013299
LINC02315	-0.0566772	0.591	0.465	3.97923e-05	0.00234497	0.228896	0.591	0.627	1
CALM1	0.181814	0.832	0.776	4.00014e-05	5.30984e-19	0.324422	0.832	0.926	1.94345e-14
PRRC2C	0.131806	0.79	0.686	4.31258e-05	4.06044e-07	0.196778	0.79	0.908	0.0148616
NDRG3	-0.266265	0.607	0.575	4.84977e-05	8.68517e-99	-0.409391	0.607	0.868	3.17886e-94
CCDC91	-0.297164	0.649	0.599	5.58258e-05	2.33818e-06	0.00119496	0.649	0.817	0.0855799
PHYHIPL	0.115818	0.458	0.361	6.19073e-05	9.36259e-34	0.872552	0.458	0.448	3.4268e-29
SLC1A2	-0.376241	0.51	0.49	6.49248e-05	1.06984e-190	-0.70527	0.51	0.837	3.91573e-186
RBP1	0.0810514	0.518	0.414	6.59254e-05	1.72267e-38	0.70448	0.518	0.499	6.30513e-34
GTF2H5	0.0928242	0.629	0.503	6.71685e-05	4.95146e-33	-0.200698	0.629	0.833	1.81228e-28
RAD21	-0.224977	0.649	0.612	7.87598e-05	2.71344e-10	0.330506	0.649	0.758	9.93146e-06
NSD2	-0.324841	0.531	0.507	8.0654e-05	3.28774e-10	0.01655	0.531	0.718	1.20334e-05
MAP2	-0.12631	0.887	0.883	8.82323e-05	0	-1.2233	0.887	0.997	0
MBD5	-0.208652	0.789	0.745	8.93638e-05	1.51495e-118	-0.44262	0.789	0.951	5.54486e-114
HES1	0.131177	0.103	0.069	9.33054e-05	0.0082182	0.902699	0.103	0.093	1
HULC	0.07015	0.123	0.086	0.000101246	0	-3.10965	0.123	0.478	0
CUL3	0.0958876	0.641	0.512	0.000101327	1.38131e-08	0.295725	0.641	0.762	0.000505575
RPL29	0.114861	0.998	0.991	0.000105193	7.28044e-19	0.169599	0.998	1	2.66472e-14
IFT43	0.0892644	0.581	0.461	0.000105656	6.63739e-47	-0.269908	0.581	0.81	2.42935e-42
NRIP1	-0.26928	0.727	0.68	0.000120351	4.66468e-07	0.234679	0.727	0.843	0.0170732
OLA1	0.0713093	0.646	0.52	0.000121191	2.94843e-31	-0.189517	0.646	0.862	1.07915e-26
MAML3	-0.388554	0.478	0.473	0.00013782	0	-1.09259	0.478	0.837	0
RABGEF1	0.0717161	0.66	0.54	0.000143476	9.13631e-08	0.305728	0.66	0.765	0.00334398
ACYP2	-0.324016	0.56	0.533	0.00014688	7.96933e-20	-0.0971301	0.56	0.749	2.91685e-15
LSM14A	-0.198631	0.771	0.724	0.000147219	6.54569e-16	0.251623	0.771	0.876	2.39579e-11
UBE2B	0.105192	0.845	0.737	0.000150277	2.18934e-33	0.31572	0.845	0.934	8.01319e-29
RANBP1	0.0979328	0.635	0.503	0.000154363	1.45976e-16	0.360398	0.635	0.731	5.34288e-12
ZNF609	0.103331	0.669	0.56	0.000154734	1.93815e-22	-0.133352	0.669	0.849	7.09381e-18
SLTM	0.0953319	0.761	0.653	0.000186844	0.00148658	0.00244255	0.761	0.902	1
SLC25A13	0.0915839	0.629	0.507	0.000200021	0.00074759	0.269145	0.629	0.758	1
BIRC6	-0.23468	0.702	0.651	0.000203601	7.67823e-21	-0.137672	0.702	0.874	2.81031e-16
PAIP2	0.106909	0.747	0.633	0.000224751	1.13498e-09	-0.0365845	0.747	0.915	4.15415e-05
RPS24	0.0732591	0.996	0.993	0.00025097	5.74481e-37	0.166607	0.996	1	2.10266e-32
YWHAQ	0.0873703	0.794	0.683	0.000358622	1.51809e-14	-0.0952716	0.794	0.939	5.55637e-10
FAU	0.104634	0.996	0.993	0.000437514	1.40595e-26	-0.0970638	0.996	1	5.14591e-22
PPP3CA	-0.312949	0.541	0.514	0.000528589	3.42948e-75	-0.382294	0.541	0.79	1.25522e-70
MKLN1	-0.289451	0.588	0.55	0.000553921	1.62741e-05	0.0382498	0.588	0.763	0.595647
CHD2	0.0720955	0.674	0.556	0.000662086	1.06069e-06	0.23895	0.674	0.787	0.0388225
NDN	0.0438883	0.577	0.453	0.000824914	2.13729e-42	-0.26794	0.577	0.799	7.82269e-38
SEZ6L2	-0.162627	0.764	0.733	0.000944423	2.60567e-108	-0.383221	0.764	0.956	9.53701e-104
ANAPC16	0.0981051	0.895	0.813	0.00123044	9.45616e-174	0.630035	0.895	0.927	3.46105e-169
PUM1	0.0554197	0.58	0.468	0.00126521	6.01746e-05	0.0263686	0.58	0.753	1
ZNF428	0.0753764	0.694	0.576	0.0014517	6.13179e-12	-0.0751205	0.694	0.878	2.2443e-07
AFF1	0.0644308	0.709	0.595	0.00169184	4.79596e-250	-0.703103	0.709	0.942	1.75537e-245
TMEM50A	0.0897737	0.613	0.491	0.00175207	0.00190617	0.0415227	0.613	0.782	1
SELENOK	0.108876	0.955	0.931	0.00180956	4.56791e-60	0.336717	0.955	0.992	1.6719e-55
FOXO3	0.091576	0.737	0.635	0.0025154	1.4153e-09	0.22316	0.737	0.831	5.18013e-05
DDAH2	-0.33059	0.451	0.438	0.00287141	1.7634e-266	-0.935686	0.451	0.816	6.45423e-262
CNTN5	0.420428	0.033	0.017	0.00316701	0.0344116	0.945107	0.033	0.026	1
CCDC181	-0.166174	0.801	0.756	0.00371377	1.5191e-59	0.471572	0.801	0.866	5.56007e-55
SLC25A36	0.110874	0.613	0.499	0.00378379	0.0174247	0.254841	0.613	0.741	1
PIAS1	-0.261058	0.677	0.623	0.00421266	2.19769e-32	-0.207066	0.677	0.867	8.04377e-28
MRPL57	0.0831564	0.805	0.704	0.00421316	7.26872e-09	-0.0550651	0.805	0.943	0.000266043
AP2M1	0.0823825	0.775	0.674	0.00430938	9.57286e-67	-0.302586	0.775	0.94	3.50376e-62
UBA2	0.0454487	0.602	0.479	0.00436533	0.000291958	0.250139	0.602	0.726	1
ENSA	0.0746778	0.608	0.491	0.00437559	0.00777051	0.234197	0.608	0.744	1
TUT4	-0.182275	0.697	0.648	0.00448099	8.93908e-79	-0.349731	0.697	0.896	3.27179e-74
CDK13	0.01776	0.556	0.444	0.00492907	1.70732e-07	-0.00367258	0.556	0.726	0.00624896
STAG1	-0.235972	0.703	0.653	0.00501562	2.53715e-58	0.542394	0.703	0.741	9.28622e-54
SV2B	-0.235215	0.586	0.558	0.00526016	7.5788e-209	-0.673891	0.586	0.893	2.77392e-204
BCL2L1	-0.263952	0.574	0.546	0.00585241	1.71781e-46	-0.272496	0.574	0.795	6.28737e-42
TPI1	-0.148364	0.991	0.985	0.00611639	2.88801e-33	0.221673	0.991	0.998	1.05704e-28
PARD6B	0.0898115	0.702	0.591	0.0064669	7.01038e-64	-0.314423	0.702	0.902	2.56587e-59
ZFAND3	-0.18634	0.731	0.694	0.00653797	1.73805e-21	-0.121471	0.731	0.902	6.36144e-17
ZNF536	0.0328174	0.625	0.507	0.00662391	2.16622e-07	0.281015	0.625	0.715	0.00792858
SF3B2	0.0724204	0.604	0.487	0.00715576	0.00405405	0.0610006	0.604	0.78	1
TOGARAM1	0.0732945	0.589	0.478	0.00719084	5.01876e-11	-0.0190773	0.589	0.767	1.83692e-06
ADH5	0.0555704	0.565	0.451	0.00807843	0.000166827	0.0417492	0.565	0.744	1
SMIM26	0.0941424	0.653	0.531	0.00871732	0.668669	0.124334	0.653	0.8	1
NAP1L4	0.0756108	0.66	0.54	0.00882627	0.0040742	0.198906	0.66	0.8	1
TAF7	-0.114081	0.721	0.683	0.0100769	3.50693e-06	0.264513	0.721	0.86	0.128357
RSRC2	0.143378	0.73	0.627	0.011051	5.35829e-27	0.438258	0.73	0.838	1.96119e-22
ITSN1	-0.125337	0.739	0.731	0.0117402	4.79068e-127	0.944066	0.739	0.779	1.75344e-122
SBF2	-0.103902	0.738	0.683	0.0126364	0.790367	0.197074	0.738	0.852	1
DERA	-0.269465	0.596	0.549	0.0132986	0.000417544	0.0448674	0.596	0.758	1
KCNT2	-0.023302	0.211	0.164	0.0179449	0	-1.68938	0.211	0.64	0
KIAA0825	-0.380877	0.412	0.408	0.0185114	1.83967e-141	-0.789317	0.412	0.683	6.73337e-137
KLHL23	-0.28694	0.578	0.535	0.0189565	0.00293099	0.257882	0.578	0.702	1
EBPL	0.0631433	0.618	0.501	0.0194782	0.000330499	0.246979	0.618	0.752	1
RPL34	-0.0204314	0.992	0.985	0.019489	0.73094	0.0640684	0.992	0.999	1
RPL28	0.098644	0.991	0.99	0.024946	0.0838893	0.0198861	0.991	0.999	1
RAD23B	0.0572181	0.627	0.511	0.0251222	0.335551	0.107231	0.627	0.795	1
EIF4G3	0.0698841	0.703	0.596	0.0251883	2.76031e-86	-0.374348	0.703	0.908	1.0103e-81
ARFGEF1	-0.207734	0.679	0.633	0.0258973	3.09421e-91	-0.376802	0.679	0.908	1.13251e-86
RPS25	-0.0520806	0.996	0.988	0.025945	0.122557	0.051985	0.996	1	1
REV3L	0.0473942	0.663	0.55	0.0261147	3.4816e-16	-0.0926838	0.663	0.841	1.2743e-11
PDHA1	0.0462281	0.602	0.486	0.0320442	4.25414e-83	-0.404674	0.602	0.848	1.55706e-78
DYNC2H1	0.0604696	0.545	0.442	0.0328973	0.0585075	0.137746	0.545	0.685	1
YY1	0.0717339	0.673	0.551	0.037177	6.85178e-36	0.473777	0.673	0.742	2.50782e-31
HNRNPA2B1	0.0649512	0.94	0.904	0.0397115	2.17775e-55	0.311472	0.94	0.982	7.9708e-51
ARL5A	0.0552286	0.664	0.537	0.0432682	8.30606e-20	0.356715	0.664	0.76	3.0401e-15
UBR5	0.044291	0.54	0.435	0.049809	9.02866e-09	0.0288788	0.54	0.723	0.000330458
EAPP	0.0604262	0.74	0.624	0.0709868	6.71734e-71	0.535795	0.74	0.797	2.45862e-66
GNG5	0.128083	0.648	0.549	0.0745172	9.04957e-237	1.46158	0.648	0.49	3.31223e-232
MLF2	0.0579465	0.654	0.544	0.0852221	1.15618e-15	-0.103306	0.654	0.845	4.23174e-11
JAK1	-0.195533	0.658	0.607	0.0917424	1.98583e-24	0.42252	0.658	0.732	7.26835e-20
URI1	0.0625374	0.679	0.549	0.0937543	1.10197e-17	0.329497	0.679	0.779	4.03333e-13
TNRC6A	0.0665107	0.737	0.627	0.095966	5.86456e-24	-0.202839	0.737	0.901	2.14649e-19
MIF	0.133279	0.992	0.981	0.0980601	1.38431e-65	-0.251211	0.992	1	5.06671e-61
RAB2A	0.0652734	0.849	0.755	0.0989448	1.73123e-21	0.21956	0.849	0.939	6.33647e-17
EGFLAM	0.121378	0.847	0.786	0.106317	0	-0.674509	0.847	0.985	0
SKIL	-0.259197	0.611	0.56	0.10707	9.18725e-08	-0.0168867	0.611	0.776	0.00336262
UBE2D3	0.0617541	0.758	0.644	0.107829	1.98533e-11	0.232207	0.758	0.871	7.2665e-07
RPS21	0.085364	0.968	0.926	0.111095	7.22114e-58	0.296148	0.968	0.988	2.64301e-53
PKN2	-0.169004	0.754	0.696	0.117685	6.81457e-32	0.395726	0.754	0.83	2.4942e-27
DPYSL3	-0.104187	0.704	0.701	0.119319	0	-1.60238	0.704	0.995	0
YWHAZ	-0.154532	0.747	0.697	0.119808	7.03789e-35	-0.203359	0.747	0.916	2.57594e-30
HDGFL3	0.0633709	0.573	0.468	0.171573	2.30426e-48	-0.243673	0.573	0.815	8.43382e-44
ADCY1	-0.162111	0.746	0.709	0.192407	5.98034e-69	-0.28179	0.746	0.935	2.18886e-64
DRAP1	0.0408715	0.687	0.568	0.223931	1.891e-109	-0.438051	0.687	0.917	6.92125e-105
COG5	0.00892133	0.555	0.448	0.229845	6.25368e-09	-0.00267227	0.555	0.723	0.000228891
GSK3B	-0.235838	0.594	0.549	0.242725	8.86465e-61	-0.305326	0.594	0.832	3.24455e-56
DYNC1H1	-0.204588	0.662	0.612	0.263922	1.06667e-07	-0.0259248	0.662	0.844	0.00390411
GPBP1	-0.147788	0.776	0.707	0.265782	6.08628e-33	0.343004	0.776	0.863	2.22764e-28
KPNB1	-0.0135009	0.443	0.349	0.296771	1.61602e-26	-0.13587	0.443	0.647	5.91479e-22
SUPT3H	-0.303065	0.548	0.505	0.313606	1.19033e-120	-0.534381	0.548	0.816	4.35673e-116
ADK	-0.267721	0.655	0.594	0.322907	1.78566e-113	-0.480324	0.655	0.892	6.5357e-109
PCLO	0.0919782	0.66	0.567	0.359908	2.08191e-201	-0.641594	0.66	0.915	7.61998e-197
MYH10	-0.00564128	0.471	0.374	0.36007	2.21302e-59	-0.321893	0.471	0.716	8.09988e-55
SHROOM3	-0.275435	0.545	0.507	0.420731	1.7325e-78	-0.414318	0.545	0.792	6.34111e-74
RPL14	-0.0344898	0.978	0.978	0.426525	5.66378e-23	-0.0916233	0.978	0.998	2.073e-18
HNRNPH3	0.104925	0.835	0.756	0.504158	7.2438e-30	0.318863	0.835	0.919	2.6513e-25
CCPG1	0.0406568	0.675	0.564	0.523189	5.07519e-08	0.241609	0.675	0.793	0.00185757
H3F3B	-0.0089602	1	1	0.545428	0	0.564345	1	1	0
FCHSD2	-0.265499	0.54	0.509	0.552928	6.64801e-42	-0.194169	0.54	0.774	2.43324e-37
EPC1	0.0381337	0.777	0.667	0.671862	6.93801e-28	0.314025	0.777	0.868	2.53938e-23
MNAT1	0.0368023	0.61	0.5	0.736369	1.47243e-21	-0.137378	0.61	0.814	5.38925e-17
VCL	-0.0545871	0.381	0.307	0.746014	8.57321e-53	-0.269706	0.381	0.604	3.13788e-48
KIAA1217	-0.515531	0.357	0.354	0.853062	3.17594e-189	2.10111	0.357	0.145	1.16243e-184
OSBPL9	0.0262173	0.592	0.478	0.934199	3.66898e-31	-0.188178	0.592	0.797	1.34288e-26
ACTG1	-0.105768	0.962	0.945	0.945297	1.87532e-85	0.408613	0.962	0.983	6.86384e-81
RPL18A	-0.0290536	0.997	0.998	0.989692	7.66223e-20	0.13585	0.997	1	2.80445e-15
ZNF302	0.0721551	0.717	0.598	0.994942	2.01466e-13	0.285714	0.717	0.833	7.37385e-09
DOCK3	-0.07318	0.441	0.356	1	2.43521e-64	-0.370327	0.441	0.677	8.91313e-60
BBX	-0.194151	0.636	0.593	1	5.62682e-44	0.590922	0.636	0.669	2.05947e-39
SON	0.069568	0.951	0.904	1	2.61568e-101	0.38652	0.951	0.983	9.57365e-97
PRELID2	-0.0751731	0.428	0.347	1	0	-1.54496	0.428	0.83	0
SLC12A2	0.0239954	0.516	0.423	1	4.24716e-191	-0.691398	0.516	0.841	1.5545e-186
PPP4R4	0.160399	0.221	0.182	1	0	-2.90569	0.221	0.83	0
MAGI2	-0.286618	0.704	0.65	1	3.83177e-82	-0.400069	0.704	0.896	1.40247e-77
ECHDC2	0.0464509	0.662	0.556	1	3.31974e-115	-0.405454	0.662	0.916	1.21506e-110
UNC13B	-0.215288	0.624	0.574	1	3.29035e-09	-0.0590503	0.624	0.794	0.00012043
AL096803.2	-0.189108	0.696	0.662	1	2.50037e-29	0.497454	0.696	0.779	9.15159e-25
SECISBP2	0.0556324	0.696	0.583	1	1.03124e-11	0.292308	0.696	0.812	3.77445e-07
RC3H1	0.0211027	0.569	0.465	1	1.22002e-16	-0.0624212	0.569	0.769	4.4654e-12
ATRX	-0.155288	0.793	0.733	1	6.19324e-41	-0.211361	0.793	0.938	2.26679e-36
SNAP91	-0.204414	0.667	0.626	1	0	-0.834459	0.667	0.943	0
ZNF644	-0.220613	0.575	0.521	1	6.57813e-15	0.429402	0.575	0.655	2.40766e-10
OTX2	-0.135871	0.808	0.757	1	1.7758e-98	0.601337	0.808	0.833	6.49959e-94
TMBIM4	0.0374524	0.6	0.5	1	4.87328e-09	-0.00585699	0.6	0.781	0.000178367
BTG2	-0.942995	0.221	0.227	1	8.85753e-19	-0.518417	0.221	0.311	3.24194e-14
KDM2A	-0.0151619	0.564	0.452	1	8.68221e-11	-0.0262217	0.564	0.742	3.17777e-06
RPS3	-0.00319805	0.996	0.995	1	1.76067e-147	-0.353985	0.996	1	6.44425e-143
BACH2	0.00210588	0.684	0.686	1	1.2857e-11	0.529864	0.684	0.79	4.70579e-07
UBE2H	-0.0402708	0.535	0.431	1	2.56907e-68	-0.364373	0.535	0.792	9.40304e-64
RORA	0.0198031	0.925	0.855	1	2.55739e-109	-0.355121	0.925	0.989	9.36032e-105
NOP53	0.0536381	0.711	0.605	1	6.19408e-07	0.226494	0.711	0.834	0.0226709
MINDY2	-0.0139011	0.538	0.438	1	6.05772e-93	-0.447917	0.538	0.811	2.21719e-88
DENND5B	-0.246776	0.571	0.524	1	1.75446e-56	-0.297298	0.571	0.808	6.4215e-52
DDX24	0.0530777	0.847	0.763	1	2.59885e-17	0.226291	0.847	0.937	9.51207e-13
SMARCA1	-0.291787	0.444	0.42	1	1.1571e-88	-0.427096	0.444	0.715	4.2351e-84
PGAM1	-0.148391	0.752	0.69	1	6.93151e-68	-0.32103	0.752	0.928	2.537e-63
STAU2	-0.0107316	0.558	0.454	1	6.85558e-73	-0.361994	0.558	0.809	2.50921e-68
DPP10	-0.671373	0.103	0.12	1	0	-2.645	0.103	0.526	0
LINC01578	0.0721415	0.819	0.735	1	3.88077e-47	0.392293	0.819	0.89	1.4204e-42
GLCCI1	0.0683846	0.54	0.46	1	1.56177e-20	-0.0055568	0.54	0.738	5.71622e-16
WDFY3	-0.227975	0.567	0.519	1	4.23918e-19	-0.0841543	0.567	0.766	1.55158e-14
FUBP1	-0.211115	0.582	0.531	1	2.74934e-07	0.00799533	0.582	0.773	0.0100628
ESD	-0.194828	0.601	0.544	1	4.98679e-44	-0.243392	0.601	0.817	1.82522e-39
PCCA	-0.239191	0.577	0.53	1	1.21388e-07	0.00661673	0.577	0.752	0.00444291
SNHG14	0.0265855	0.791	0.687	1	4.83209e-60	-0.331613	0.791	0.941	1.76859e-55
NCOA2	-0.145376	0.721	0.672	1	1.89225e-23	-0.115207	0.721	0.899	6.92581e-19
ZNF385A	-0.157263	0.711	0.653	1	1.63502e-26	-0.168117	0.711	0.875	5.98435e-22
RALGAPA1	-0.170552	0.693	0.628	1	2.37771e-21	-0.143792	0.693	0.863	8.70265e-17
HNRNPR	0.0226859	0.814	0.721	1	9.24726e-18	0.231144	0.814	0.92	3.38459e-13
CUL1	0.00888076	0.568	0.468	1	1.48737e-21	-0.119701	0.568	0.779	5.44391e-17
RTN4	-0.0654504	0.978	0.966	1	5.24117e-40	-0.138982	0.978	1	1.91832e-35
SLC25A6	0.0654558	0.851	0.792	1	2.82761e-39	-0.19087	0.851	0.97	1.03493e-34
RACK1	0.0636461	0.993	0.983	1	4.11612e-59	0.262501	0.993	0.998	1.50654e-54
DDX5	-0.063359	0.927	0.908	1	2.04333e-124	0.484537	0.927	0.966	7.47879e-120
MAN1A2	0.0262155	0.556	0.466	1	1.35666e-11	-0.0177323	0.556	0.747	4.9655e-07
EML5	-0.19943	0.591	0.551	1	2.45166e-74	-0.365587	0.591	0.836	8.97332e-70
ZSWIM6	-0.0708998	0.406	0.333	1	2.92816e-23	-0.121775	0.406	0.574	1.07174e-18
RBMX	-0.148111	0.756	0.681	1	6.27892e-11	0.235275	0.756	0.861	2.29815e-06
TFDP2	-0.0260711	0.509	0.425	1	2.38559e-15	0.545875	0.509	0.549	8.73148e-11
PRPF4B	-0.205571	0.624	0.557	1	6.39459e-14	0.380865	0.624	0.714	2.34048e-09
PARP1	-0.099846	0.811	0.766	1	0	-0.838254	0.811	0.975	0
CDC42BPA	-0.175477	0.611	0.562	1	4.27012e-20	-0.101421	0.611	0.815	1.56291e-15
THUMPD3-AS1	-0.169501	0.689	0.624	1	7.29998e-75	0.676999	0.689	0.719	2.67187e-70
MYCBP2	-0.0712931	0.525	0.427	1	3.92497e-75	-0.414335	0.525	0.781	1.43658e-70
IFI27L2	-0.0612482	0.885	0.858	1	1.37841e-11	0.20342	0.885	0.958	5.04511e-07
NDFIP1	-0.092208	0.86	0.807	1	4.81157e-104	-0.329265	0.86	0.979	1.76108e-99
BNIP3	-0.340732	0.645	0.579	1	1.38987e-20	-0.186049	0.645	0.803	5.08705e-16
RPL11	0.0682835	0.998	0.998	1	8.62442e-24	0.157373	0.998	1	3.15662e-19
PTPRA	0.00207412	0.591	0.486	1	3.10654e-15	-0.0624324	0.591	0.783	1.13702e-10
PTMS	-0.0687775	0.988	0.987	1	2.12002e-289	-0.490619	0.988	1	7.7595e-285
FAM172A	-0.178312	0.677	0.616	1	7.6569e-26	-0.156496	0.677	0.87	2.8025e-21
H2AFY	0.0168918	0.747	0.639	1	1.89837e-27	-0.154149	0.747	0.92	6.94823e-23
C4orf3	0.0576746	0.758	0.654	1	1.08138e-35	-0.219071	0.758	0.915	3.95797e-31
FRMD4B	0.0602653	0.625	0.551	1	1.68555e-150	-0.56768	0.625	0.882	6.16929e-146
SEC62	-0.0627533	0.976	0.97	1	5.14564e-28	0.190415	0.976	0.997	1.88335e-23
MSI2	-0.128046	0.737	0.677	1	1.76215e-65	-0.308964	0.737	0.914	6.44963e-61
2024-03-07	0.0163407	0.606	0.505	1	9.96533e-14	0.381324	0.606	0.7	3.64741e-09
RNF130	-0.19759	0.611	0.555	1	3.41536e-37	-0.205735	0.611	0.823	1.25006e-32
PBX1	-0.020097	0.547	0.455	1	1.97883e-248	-1.03514	0.547	0.854	7.24271e-244
FAF1	0.0157766	0.733	0.638	1	2.80455e-14	-0.0924856	0.733	0.896	1.02649e-09
BLOC1S1	0.0297518	0.75	0.649	1	3.15266e-16	-0.0822461	0.75	0.916	1.1539e-11
EEF2	0.0443655	0.815	0.737	1	5.46665e-13	-0.0896449	0.815	0.948	2.00085e-08
KLC1	0.0169619	0.695	0.582	1	1.11051e-22	-0.131583	0.695	0.882	4.06458e-18
BMPR2	-0.0436376	0.546	0.454	1	2.1799e-130	-0.578843	0.546	0.816	7.97865e-126
SLC2A1	-0.483969	0.332	0.316	1	7.5026e-69	-0.331313	0.332	0.566	2.74603e-64
AC233296.1	-0.401732	0.427	0.404	1	7.87813e-120	-0.650008	0.427	0.685	2.88348e-115
BCAS3	-0.269985	0.506	0.467	1	8.69017e-13	0.000975081	0.506	0.678	3.18069e-08
VGLL4	-0.00568521	0.606	0.506	1	4.53251e-87	-0.394065	0.606	0.862	1.65895e-82
ARIH1	-0.00226966	0.637	0.529	1	5.05234e-19	-0.120128	0.637	0.819	1.84921e-14
ABHD14A	-0.0991415	0.809	0.757	1	1.11273e-36	-0.190817	0.809	0.942	4.07269e-32
PPIG	0.0325919	0.8	0.709	1	4.1146e-09	0.212956	0.8	0.901	0.000150599
CHD4	-0.091745	0.451	0.369	1	6.6884e-21	-0.0841833	0.451	0.647	2.44802e-16
KMT2C	-0.17091	0.635	0.578	1	2.30729e-12	-0.0541713	0.635	0.817	8.44492e-08
NRDC	-0.0220625	0.554	0.459	1	1.95099e-10	-0.0186937	0.554	0.744	7.14083e-06
PUM3	-0.0186736	0.725	0.703	1	2.31295e-129	-0.506358	0.725	0.919	8.46561e-125
OGA	-0.00825463	0.522	0.436	1	1.43332e-55	-0.280752	0.522	0.77	5.2461e-51
CCDC88A	-0.258735	0.489	0.452	1	1.13677e-14	0.543282	0.489	0.53	4.16068e-10
SRSF7	0.0406064	0.755	0.665	1	1.66308e-58	0.493863	0.755	0.825	6.08704e-54
CPLX4	-0.0708174	0.849	0.813	1	0	-0.645356	0.849	0.989	0
DBI	-0.0262794	0.573	0.475	1	1.83274e-25	0.553563	0.573	0.635	6.70803e-21
HNRNPA3	0.0274657	0.798	0.721	1	4.03532e-29	0.331308	0.798	0.898	1.47697e-24
TTC28	-0.0500346	0.58	0.492	1	3.10134e-08	0.374397	0.58	0.668	0.00113512
YPEL3	-0.103756	0.617	0.571	1	7.51856e-07	0.350482	0.617	0.729	0.0275187
TSPAN3	0.00981856	0.84	0.753	1	9.4916e-202	-0.508981	0.84	0.981	3.47402e-197
CHMP5	0.00908529	0.709	0.599	1	4.08296e-41	-0.222562	0.709	0.906	1.4944e-36
SPAG9	-0.0386032	0.559	0.461	1	4.29401e-38	-0.210219	0.559	0.781	1.57165e-33
CACNA2D1	-0.167633	0.677	0.624	1	5.21327e-115	-0.472924	0.677	0.901	1.90811e-110
YTHDC1	0.0111691	0.706	0.604	1	4.20597e-40	0.455729	0.706	0.777	1.53943e-35
GADD45G	-0.043717	0.684	0.658	1	3.79476e-34	0.55839	0.684	0.719	1.38892e-29
TLK1	0.0120834	0.668	0.571	1	2.28498e-32	0.490204	0.668	0.743	8.36326e-28
PKIB	-0.164325	0.666	0.6	1	2.45632e-185	-0.592561	0.666	0.923	8.99039e-181
PTEN	-0.018676	0.608	0.512	1	2.81188e-18	-0.10791	0.608	0.811	1.02918e-13
ESRRG	-0.20227	0.602	0.547	1	1.15897e-269	-0.795464	0.602	0.904	4.24195e-265
LCORL	-0.0105817	0.695	0.604	1	3.96922e-35	0.565519	0.695	0.762	1.45278e-30
SAMD12	-0.363095	0.347	0.333	1	0	-1.5923	0.347	0.825	0
H1FX	0.227366	0.699	0.634	1	3.16242e-09	0.430058	0.699	0.815	0.000115748
RPL31	-0.0435813	0.952	0.912	1	4.00689e-08	0.150408	0.952	0.986	0.00146656
DNAJC8	0.0153295	0.81	0.714	1	8.99659e-13	0.202147	0.81	0.905	3.29284e-08
POLR1D	-0.00272254	0.73	0.61	1	1.06282e-81	0.625221	0.73	0.777	3.89004e-77
MAGI1	-0.247737	0.53	0.484	1	1.25329e-179	-0.700685	0.53	0.832	4.58715e-175
R3HDM2	-0.152108	0.581	0.529	1	3.06443e-20	-0.101312	0.581	0.777	1.12161e-15
TOP1	-0.00630423	0.829	0.752	1	4.86244e-43	0.355499	0.829	0.913	1.7797e-38
N4BP2L2	-0.0633366	0.883	0.836	1	9.3799e-82	0.434223	0.883	0.932	3.43314e-77
RPGRIP1	0.0469405	0.515	0.46	1	1.23921e-266	-0.888547	0.515	0.844	4.53565e-262
ZSWIM5	-0.253698	0.492	0.449	1	2.0068e-141	-0.608371	0.492	0.786	7.34508e-137
MAP1LC3A	-0.082426	0.681	0.583	1	1.34306e-59	-0.28258	0.681	0.888	4.91572e-55
SEPTIN4	-0.0275682	0.854	0.847	1	0	-0.699227	0.854	0.985	0
ASH1L	-0.0193693	0.682	0.585	1	2.53848e-07	-0.0282412	0.682	0.847	0.0092911
RPS15A	0.0637402	0.998	0.991	1	1.30621e-27	0.187332	0.998	1	4.78086e-23
BRAF	-0.144635	0.642	0.575	1	9.12076e-23	-0.131607	0.642	0.827	3.33829e-18
LUC7L2	-0.0383866	0.641	0.537	1	2.02801e-08	0.274949	0.641	0.76	0.000742272
AUTS2	0.0963223	0.918	0.911	1	8.09027e-13	0.24749	0.918	0.976	2.96112e-08
NDUFB4	-0.0449008	0.948	0.922	1	7.39195e-13	-0.0901242	0.948	0.992	2.70553e-08
RPL37A	0.0335841	0.998	0.994	1	9.37725e-23	0.149612	0.998	1	3.43217e-18
CUX1	-0.0474443	0.535	0.45	1	2.11544e-34	-0.194804	0.535	0.74	7.74273e-30
TMEM14B	-0.0173842	0.967	0.956	1	5.45369e-55	-0.166178	0.967	0.999	1.9961e-50
PTPN13	0.0431012	0.965	0.962	1	4.56352e-123	0.484347	0.965	0.991	1.67029e-118
PPP1CB	-0.0595892	0.558	0.468	1	2.15614e-16	-0.0881739	0.558	0.764	7.89169e-12
ATP5F1A	0.0216792	0.901	0.839	1	7.53542e-50	-0.185874	0.901	0.986	2.75804e-45
STAG2	-0.0950182	0.694	0.62	1	1.25555e-06	0.245536	0.694	0.81	0.0459545
SMC4	-0.253515	0.247	0.209	1	1.01749e-12	0.885352	0.247	0.217	3.7241e-08
EVL	-0.0877093	0.504	0.425	1	4.14516e-224	-0.775122	0.504	0.843	1.51717e-219
WNK1	-0.058769	0.527	0.446	1	2.0726e-43	-0.23077	0.527	0.762	7.58594e-39
JPX	-0.0372564	0.801	0.7	1	4.63854e-08	0.161956	0.801	0.896	0.00169775
SRRM2	-0.0358339	0.92	0.888	1	2.18365e-27	0.239316	0.92	0.976	7.99237e-23
THOC2	-0.0828418	0.569	0.479	1	1.60867e-13	-0.0667408	0.569	0.764	5.88789e-09
ARL15	-0.0135468	0.577	0.506	1	9.36936e-108	-0.473428	0.577	0.82	3.42928e-103
FBXL17	-0.183858	0.624	0.558	1	8.41071e-184	-0.684306	0.624	0.885	3.0784e-179
ARMC9	-0.0215497	0.74	0.663	1	0	-0.88699	0.74	0.961	0
HIF1A	-0.0158278	0.605	0.512	1	5.47891e-12	0.408484	0.605	0.704	2.00534e-07
JMJD1C	-0.078847	0.893	0.827	1	2.53002e-09	-0.0589094	0.893	0.968	9.26013e-05
RPL23A	0.0203484	0.995	0.986	1	1.88302e-15	0.109939	0.995	1	6.89205e-11
THRAP3	-0.109599	0.735	0.653	1	2.22555e-18	0.297655	0.735	0.844	8.14574e-14
COMMD1	-0.155992	0.622	0.552	1	1.46221e-19	-0.112367	0.622	0.81	5.35182e-15
TMPO	-0.0950061	0.532	0.444	1	2.28037e-11	0.421775	0.532	0.613	8.34637e-07
HNRNPC	-0.0239535	0.966	0.937	1	1.17432e-12	0.145863	0.966	0.993	4.29813e-08
CXXC5	-0.0836999	0.591	0.5	1	1.14253e-26	-0.151936	0.591	0.809	4.18177e-22
TTC17	-0.0920139	0.551	0.465	1	1.8412e-07	0.0102347	0.551	0.714	0.00673897
USP34	-0.0218525	0.726	0.627	1	4.20363e-12	-0.0618996	0.726	0.893	1.53857e-07
UBAP1L	-0.121995	0.743	0.694	1	4.23391e-72	-0.301088	0.743	0.934	1.54965e-67
MBNL2	-0.0715814	0.721	0.668	1	6.51708e-52	0.563	0.721	0.786	2.38532e-47
CHRNA3	-0.115816	0.54	0.47	1	6.71188e-155	-0.696975	0.54	0.821	2.45662e-150
DNM1L	-0.138918	0.624	0.556	1	6.28204e-16	0.419223	0.624	0.718	2.29929e-11
MAZ	-0.156097	0.452	0.374	1	3.88038e-16	-0.0451477	0.452	0.643	1.42026e-11
LARGE1	-0.107844	0.683	0.635	1	5.70926e-110	-0.447003	0.683	0.91	2.08964e-105
RAB1A	-0.0523267	0.541	0.456	1	1.19889e-16	-0.073279	0.541	0.748	4.38806e-12
CAPZB	-0.0733793	0.593	0.497	1	7.69739e-07	0.00290872	0.593	0.772	0.0281732
RPL23	0.0430231	0.991	0.982	1	1.76517e-26	0.190029	0.991	0.999	6.46071e-22
ZNF385D	-0.318877	0.354	0.306	1	8.04781e-18	0.785367	0.354	0.323	2.94558e-13
U2SURP	-0.0226938	0.766	0.677	1	2.3983e-63	0.473365	0.766	0.835	8.77803e-59
HIPK2	-0.132968	0.582	0.524	1	1.16108e-189	-0.653005	0.582	0.878	4.24966e-185
SSH2	-0.160996	0.457	0.388	1	5.7632e-24	-0.106207	0.457	0.646	2.10939e-19
EEF1G	0.0382043	0.972	0.957	1	9.82172e-27	0.215812	0.972	0.994	3.59485e-22
MTFR1	-0.0741939	0.786	0.725	1	3.41067e-136	0.751564	0.786	0.801	1.24834e-131
SMARCA5	-0.0858382	0.659	0.6	1	1.79788e-08	0.29447	0.659	0.794	0.000658044
KIDINS220	-0.0724625	0.518	0.441	1	6.74687e-100	-0.451791	0.518	0.799	2.46942e-95
SIK3	-0.0996704	0.716	0.655	1	9.09504e-36	-0.200395	0.716	0.895	3.32887e-31
TCAF1	-0.191778	0.498	0.447	1	1.24872e-39	-0.191332	0.498	0.739	4.57045e-35
TUBB	-0.025035	0.667	0.605	1	2.53883e-28	-0.16732	0.667	0.859	9.29236e-24
PGK1	-0.0204477	0.844	0.775	1	3.35155e-58	-0.254196	0.844	0.968	1.2267e-53
PRH1	-0.132411	0.524	0.443	1	2.35165e-21	-0.100671	0.524	0.725	8.60728e-17
CCDC28B	-0.145449	0.527	0.475	1	3.48977e-305	-0.952737	0.527	0.872	1.27729e-300
NKTR	-0.0934957	0.623	0.557	1	5.25272e-54	0.674835	0.623	0.651	1.92255e-49
DDX50	-0.0774563	0.608	0.516	1	1.22347e-06	-0.0108766	0.608	0.794	0.0447802
FNDC3A	-0.166216	0.603	0.533	1	3.59055e-12	-0.0682261	0.603	0.782	1.31418e-07
KMT2A	-0.081254	0.532	0.449	1	5.67313e-13	-0.0344178	0.532	0.719	2.07642e-08
NAP1L1	-0.031473	0.687	0.589	1	1.79097e-07	0.254743	0.687	0.808	0.00655513
SUMO2	-0.00419667	0.975	0.949	1	3.02777e-18	0.138617	0.975	0.995	1.10819e-13
FUS	-0.106407	0.683	0.61	1	1.57777e-35	0.45325	0.683	0.764	5.7748e-31
PBRM1	-0.160061	0.61	0.54	1	4.95881e-08	0.324113	0.61	0.718	0.00181497
MTDH	-0.0232343	0.858	0.785	1	4.98936e-30	0.269591	0.858	0.93	1.82616e-25
RBM8A	-0.0598735	0.73	0.628	1	2.32648e-12	-0.0839664	0.73	0.891	8.51517e-08
GABPB1-AS1	-0.189132	0.541	0.473	1	8.25494e-22	-0.115722	0.541	0.742	3.02139e-17
ITFG1	-0.163736	0.599	0.527	1	4.92195e-32	-0.167892	0.599	0.809	1.80148e-27
RHOT1	-0.0781613	0.721	0.65	1	1.08689e-06	0.240731	0.721	0.844	0.0397812
EXOC6B	-0.207373	0.506	0.449	1	8.03811e-29	-0.148385	0.506	0.714	2.94203e-24
NCL	0.00730334	0.871	0.831	1	1.259e-29	0.289569	0.871	0.933	4.60808e-25
LGR4	-0.135056	0.425	0.369	1	2.93391e-07	0.115687	0.425	0.57	0.0107384
HNRNPK	-0.061114	0.862	0.805	1	8.51178e-16	0.201396	0.862	0.951	3.1154e-11
PDC	0.0103902	0.99	0.999	1	0	0.720972	0.99	1	0
GABARAPL2	-0.0351038	0.931	0.892	1	3.38355e-47	-0.184175	0.931	0.993	1.23841e-42
ABI2	-0.181082	0.476	0.421	1	9.7313e-28	-0.12459	0.476	0.693	3.56175e-23
PTP4A3	0.0677381	0.712	0.652	1	5.55148e-07	-0.0165162	0.712	0.875	0.020319
MEF2A	-0.11299	0.534	0.457	1	3.45967e-22	-0.122851	0.534	0.734	1.26627e-17
ERC2	-0.158667	0.403	0.352	1	1.21905e-204	-0.840388	0.403	0.734	4.46183e-200
HSPA4	-0.0494339	0.857	0.806	1	8.13436e-187	0.702684	0.857	0.854	2.97726e-182
MIB1	-0.210405	0.472	0.416	1	6.11546e-36	-0.225934	0.472	0.683	2.23832e-31
KIF1A	-0.0306965	0.702	0.62	1	2.93678e-55	-0.263416	0.702	0.904	1.07489e-50
RPL32	0.0306722	0.999	0.997	1	2.76662e-09	0.0919449	0.999	1	0.000101261
MLLT11	-0.156985	0.501	0.445	1	7.87452e-300	-0.97688	0.501	0.859	2.88215e-295
ERC1	-0.198839	0.47	0.417	1	1.59828e-23	-0.0851578	0.47	0.664	5.84987e-19
FAM155A	0.0282607	0.743	0.767	1	0	3.6819	0.743	0.141	0
PCM1	-0.08452	0.699	0.621	1	9.48928e-10	0.264002	0.699	0.813	3.47317e-05
PAK1	-0.106478	0.535	0.459	1	4.66891e-25	-0.135127	0.535	0.748	1.70887e-20
KIFAP3	-0.0478574	0.708	0.618	1	2.8007e-121	-0.440901	0.708	0.926	1.02509e-116
KIF2A	0.00335223	0.878	0.827	1	0	-1.07315	0.878	0.994	0
PSMB4	-0.0869941	0.673	0.594	1	2.46568e-11	0.297857	0.673	0.791	9.02465e-07
TMTC2	-0.324993	0.16	0.157	1	2.40306e-53	-0.35406	0.16	0.303	8.79544e-49
RSBN1L	-0.0581256	0.826	0.753	1	3.35148e-62	0.418919	0.826	0.898	1.22668e-57
ATP1A3	-0.084374	0.675	0.603	1	6.74216e-143	-0.522134	0.675	0.917	2.4677e-138
HNRNPD	-0.0369526	0.803	0.725	1	4.91583e-42	0.355233	0.803	0.884	1.79924e-37
ZMYM2	-0.102332	0.605	0.521	1	2.37302e-12	-0.0492573	0.605	0.795	8.68548e-08
RPS16	0.0257824	0.995	0.993	1	5.88343e-07	-0.0412763	0.995	1	0.0215339
ARL6IP5	-0.0104823	0.925	0.894	1	2.22864e-250	-0.488128	0.925	0.997	8.15703e-246
MAP1LC3B	-0.0425827	0.888	0.837	1	5.86878e-11	-0.0403502	0.888	0.977	2.14803e-06
CECR2	-0.073786	0.683	0.612	1	1.34333e-16	-0.108531	0.683	0.848	4.91672e-12
UMAD1	-0.137627	0.627	0.555	1	4.90944e-12	0.388314	0.627	0.713	1.79691e-07
WDPCP	-0.26039	0.513	0.448	1	7.54626e-40	-0.231554	0.513	0.731	2.76201e-35
HSPA5	-0.0425165	0.588	0.529	1	6.54528e-16	-0.0967132	0.588	0.762	2.39564e-11
SMC3	-0.0539514	0.926	0.88	1	5.63609e-26	0.206035	0.926	0.979	2.06286e-21
VPS13B	-0.183517	0.497	0.432	1	3.07475e-25	-0.153571	0.497	0.692	1.12539e-20
CBX3	-0.0541574	0.8	0.712	1	1.02591e-91	-0.330444	0.8	0.957	3.75493e-87
RPL4	-0.00387213	0.86	0.791	1	4.97966e-15	-0.0850187	0.86	0.963	1.82261e-10
SRSF10	-0.0284345	0.831	0.752	1	4.9794e-127	0.586843	0.831	0.868	1.82251e-122
KALRN	-0.32582	0.236	0.213	1	1.03e-63	-0.458426	0.236	0.424	3.76992e-59
SLC17A7	-0.113731	0.586	0.514	1	0	-1.13138	0.586	0.95	0
PPM1L	-0.238398	0.441	0.388	1	0	-1.16491	0.441	0.823	0
ATP6V1D	-0.0577685	0.64	0.562	1	4.06571e-39	-0.208569	0.64	0.861	1.48809e-34
RPL10A	0.00626449	0.981	0.966	1	8.03644e-39	0.22796	0.981	0.996	2.94142e-34
CBX5	-0.196296	0.496	0.421	1	8.30742e-34	-0.211418	0.496	0.709	3.0406e-29
TCF12	-0.0705185	0.703	0.623	1	3.24569e-130	-0.487445	0.703	0.92	1.18796e-125
KDM4C	-0.103416	0.524	0.462	1	1.15096e-66	-0.341485	0.524	0.77	4.21264e-62
TNKS	-0.127681	0.507	0.44	1	8.40511e-10	0.0106076	0.507	0.676	3.07635e-05
FNBP4	-0.132597	0.541	0.464	1	4.24956e-61	-0.3465	0.541	0.779	1.55538e-56
ALKBH7	-0.0366722	0.858	0.786	1	2.52707e-13	-0.0828232	0.858	0.966	9.24932e-09
AMER2	0.0925354	0.609	0.585	1	6.95755e-32	0.790235	0.609	0.692	2.54653e-27
RPS11	0.0300389	0.999	0.998	1	5.19811e-11	-0.0584446	0.999	1	1.90256e-06
SPIDR	-0.211627	0.461	0.401	1	4.4879e-91	-0.47935	0.461	0.712	1.64262e-86
HIBCH	-0.125191	0.59	0.511	1	1.73238e-52	-0.294607	0.59	0.82	6.34068e-48
RPL30	0.0363916	0.998	0.994	1	1.54663e-100	0.345796	0.998	1	5.6608e-96
AHI1	0.0368308	0.889	0.861	1	3.04959e-115	-0.346431	0.889	0.984	1.11618e-110
GOLGB1	-0.0799601	0.673	0.592	1	1.54768e-13	-0.0727549	0.673	0.852	5.66467e-09

## Sheet: Figure 7C
Gene Symbol	p_val	avg_log2FC (DivRod vs. Rod)	pct.1 (DivRod)	pct.2 (Rod)	p_val_adj	delta.pct
SYNDIG1	0	2.69098	0.817	0.185	0	0.632
PEX5L	0	2.36225	0.854	0.256	0	0.598
AC063980.1	0	4.96032	0.633	0.036	0	0.597
ARR3	0	2.63297	0.675	0.179	0	0.496
AC106798.1	0	2.89036	0.651	0.16	0	0.491
AC112206.2	0	2.59638	0.92	0.433	0	0.487
NEUROG1	0	2.62368	0.501	0.071	0	0.43
CACNA2D3	0	2.65087	0.521	0.11	0	0.411
LBH	0	1.43124	0.758	0.378	0	0.38
VTN	0	2.40476	0.871	0.504	0	0.367
SAG	0	-2.93677	0.203	0.566	0	-0.363
LINC02242	0	3.18835	0.404	0.059	0	0.345
TIGAR	0	1.3809	0.594	0.256	0	0.338
M1AP	0	3.64468	0.382	0.047	0	0.335
ACBD6	0	1.42629	0.576	0.242	0	0.334
CLUL1	0	-1.97827	0.253	0.581	0	-0.328
WWC1	0	1.28185	0.676	0.349	0	0.327
SIX6	0	1.27315	0.595	0.269	0	0.326
FBXO10	0	2.40785	0.409	0.086	0	0.323
STXBP5L	0	1.45857	0.695	0.372	0	0.323
COX14	0	1.13745	0.71	0.39	0	0.32
AC079467.1	0	2.76709	0.388	0.071	0	0.317
PHACTR2	0	1.91839	0.443	0.129	0	0.314
SAMD11	0	-1.59464	0.374	0.685	0	-0.311
GUCA1B	0	1.66157	0.941	0.632	0	0.309
GNAT2	0	2.67766	0.372	0.065	0	0.307
CADPS	0	1.14084	0.921	0.616	0	0.305
LHX4	0	1.81032	0.414	0.11	0	0.304
SERPINF1	0	1.27661	0.731	0.43	0	0.301
FAM174B	0	2.17493	0.415	0.116	0	0.299
CASC15	0	-1.68986	0.348	0.646	0	-0.298
NPTX1	0	2.45581	0.361	0.066	0	0.295
SLC29A4	0	2.98791	0.344	0.05	0	0.294
DHRS7	0	1.28216	0.821	0.533	0	0.288
NEDD4L	0	1.24309	0.821	0.534	0	0.287
KCNG4	0	2.28483	0.36	0.079	0	0.281
PLXNA4	0	2.40033	0.364	0.083	0	0.281
NSMCE2	0	1.28735	0.814	0.534	0	0.28
PHF19	0	1.58277	0.431	0.153	0	0.278
TTR	0	3.40024	0.437	0.163	0	0.274
IQCJ-SCHIP1	0	2.28084	0.343	0.077	0	0.266
MT-ND2	0	-1.14847	0.606	0.863	0	-0.257
AC092939.1	0	2.53824	0.312	0.056	0	0.256
SAMD5	0	2.3805	0.315	0.06	0	0.255
DST	0	1.0628	0.918	0.669	0	0.249
BMP7	0	1.87276	0.34	0.096	0	0.244
PYGB	0	1.88986	0.335	0.094	0	0.241
PILRA	0	2.607	0.294	0.053	0	0.241
EGF	0	2.64014	0.278	0.046	0	0.232
ABTB2	0	2.10733	0.309	0.078	0	0.231
PHPT1	0	1.2504	0.853	0.622	0	0.231
PDE6C	0	2.88818	0.268	0.041	0	0.227
CABP5	0	-1.28633	0.598	0.82	0	-0.222
ATP5ME	0	1.19557	0.927	0.707	0	0.22
AC091576.1	0	2.57507	0.255	0.042	0	0.213
MARCKS	0	-1.242	0.562	0.772	0	-0.21
ETNK2	0	2.14706	0.261	0.059	0	0.202
PDE6H	0	2.23876	0.988	0.787	0	0.201
AC092675.1	0	2.28572	0.252	0.052	0	0.2
AL033504.1	0	2.54683	0.239	0.042	0	0.197
CC2D2A	0	1.13188	0.886	0.696	0	0.19
CNGA3	0	2.9551	0.221	0.031	0	0.19
TRAPPC5	0	0.94941	0.886	0.697	0	0.189
UQCR11	0	1.01009	0.908	0.719	0	0.189
SLC24A4	0	2.16179	0.236	0.049	0	0.187
NDUFV2	0	1.01999	0.926	0.748	0	0.178
ATP5MD	0	1.0176	0.907	0.729	0	0.178
NDUFA1	0	0.864449	0.91	0.742	0	0.168
CHCHD10	0	0.900124	0.886	0.719	0	0.167
PDE6G	0	-1.74778	0.683	0.85	0	-0.167
GNAT1	0	-0.926168	0.789	0.947	0	-0.158
MT-ND4	0	-1.11837	0.746	0.902	0	-0.156
NDUFB1	0	0.875488	0.915	0.761	0	0.154
MAN1C1	0	2.982	0.179	0.025	0	0.154
WLS	0	3.32319	0.172	0.02	0	0.152
GNB1	0	-1.04286	0.738	0.882	0	-0.144
GNG12-AS1	0	3.47364	0.165	0.021	0	0.144
PEX5L-AS2	0	2.87978	0.164	0.021	0	0.143
KIF5B	0	1.02627	0.932	0.79	0	0.142
ATP5MPL	0	0.818566	0.926	0.797	0	0.129
ZNF326	0	0.817702	0.942	0.814	0	0.128
PPA1	0	0.880951	0.944	0.821	0	0.123
MT-CO3	0	-1.00641	0.792	0.912	0	-0.12
NDUFB2	0	0.844606	0.935	0.825	0	0.11
COX6C	0	0.938716	0.947	0.855	0	0.092
COX8A	0	0.787241	0.929	0.847	0	0.082
NDUFA13	0	0.683277	0.945	0.879	0	0.066
COX5B	0	0.687012	0.936	0.873	0	0.063
ATP5F1E	0	1.08842	0.958	0.899	0	0.059
MT-ATP6	0	-1.08654	0.877	0.934	0	-0.057
2024-03-01	0	-1.02043	0.891	0.947	0	-0.056
NDUFA4	0	0.979313	0.964	0.923	0	0.041
COX7A2	0	0.721986	0.948	0.908	0	0.04
COX7C	0	0.63	0.96	0.922	0	0.038
RP1	0	-1.14964	0.948	0.984	0	-0.036
CPE	0	-0.981421	0.95	0.984	0	-0.034
NRL	0	-0.705464	0.955	0.988	0	-0.033
AIPL1	0	-0.840063	0.96	0.989	0	-0.029
TMA7	0	0.713145	0.959	0.93	0	0.029
MYO9A	0	0.783246	0.962	0.935	0	0.027
CADM1	0	-0.808257	0.971	0.994	0	-0.023
HMGN1	0	-0.894782	0.97	0.989	0	-0.019
CADM2	0	-0.989406	0.987	0.991	0	-0.004
RPL41	0	0.477387	0.988	0.99	0	-0.002
UQCR10	1.48e-307	0.628554	0.941	0.908	8.08e-303	0.033
HLA-C	3.08e-307	1.17256	0.651	0.323	1.68e-302	0.328
ATP5MF	2.35e-306	0.850941	0.892	0.724	1.28e-301	0.168
UQCRQ	1.07e-304	0.80514	0.893	0.724	5.85e-300	0.169
ELOB	1.67e-296	0.648264	0.939	0.849	9.11e-292	0.09
GPATCH1	1.68e-294	2.12535	0.39	0.14	9.13e-290	0.25
SYN2	9.32e-294	1.58193	0.383	0.129	5.08e-289	0.254
AL590226.2	8.37e-293	2.76726	0.172	0.027	4.56e-288	0.145
POLR2L	6.43e-292	0.920772	0.838	0.588	3.5e-287	0.25
PROM1	1.16e-291	-1.03512	0.622	0.799	6.3e-287	-0.177
FAM161A	6.21e-289	-0.913358	0.771	0.882	3.39e-284	-0.111
UROS	1e-287	1.26817	0.627	0.327	5.46e-283	0.3
COX6A1	3.04e-287	0.666532	0.948	0.917	1.66e-282	0.031
RPS28	1.13e-284	0.520146	0.972	0.965	6.17e-280	0.007
NR3C1	6.31e-281	1.64228	0.549	0.274	3.44e-276	0.275
XIST	7.15e-279	2.78897	0.123	0.013	3.9e-274	0.11
KCND3	5.21e-277	3.10262	0.143	0.019	2.84e-272	0.124
PLCG2	2.45e-276	1.25769	0.781	0.602	1.33e-271	0.179
UQCRH	1.98e-275	0.516278	0.957	0.947	1.08e-270	0.01
CHCHD2	2.17e-271	-7.54847	0.004	0.286	1.18e-266	-0.282
MRPL15	8.07e-270	0.994528	0.762	0.489	4.39e-265	0.273
DPYSL5	3.33e-269	1.74942	0.328	0.104	1.81e-264	0.224
NEIL2	2.79e-267	1.56253	0.357	0.12	1.52e-262	0.237
AC010551.3	4.71e-266	2.28624	0.203	0.043	2.56e-261	0.16
ATP5PF	1.88e-265	0.586117	0.94	0.868	1.03e-260	0.072
SLIRP	4.59e-265	1.01747	0.858	0.63	2.5e-260	0.228
CNGB1	7.46e-261	-0.795155	0.781	0.896	4.06e-256	-0.115
IFT57	2.43e-259	0.868534	0.853	0.669	1.32e-254	0.184
COX7B	4.84e-258	0.658027	0.923	0.821	2.64e-253	0.102
MT-CYB	1.77e-257	-0.830755	0.799	0.901	9.62e-253	-0.102
AANAT	6.4e-257	-1.93578	0.21	0.5	3.49e-252	-0.29
LRTM1	2.23e-254	2.98472	0.125	0.016	1.22e-249	0.109
NRG1	6.55e-253	-1.39198	0.501	0.711	3.57e-248	-0.21
NDUFS5	3.46e-252	0.615967	0.926	0.835	1.89e-247	0.091
EPB41L2	7.96e-252	-0.589256	0.968	0.979	4.34e-247	-0.011
SGIP1	3.35e-251	-0.978362	0.686	0.831	1.82e-246	-0.145
NLGN1	5.68e-251	-1.56642	0.291	0.582	3.09e-246	-0.291
ISOC1	1.62e-249	1.18109	0.656	0.366	8.84e-245	0.29
EEF1A1	2.21e-248	-0.522744	0.974	0.987	1.2e-243	-0.013
UBL5	1.56e-247	0.605092	0.928	0.841	8.47e-243	0.087
RPL36	7.76e-247	0.508579	0.965	0.928	4.23e-242	0.037
LDHB	2.16e-246	0.874509	0.921	0.846	1.18e-241	0.075
MT-CO1	2.48e-245	-0.786088	0.768	0.908	1.35e-240	-0.14
PPFIBP2	1.36e-242	2.72542	0.144	0.023	7.41e-238	0.121
MT-CO2	2.47e-237	-0.745886	0.805	0.911	1.35e-232	-0.106
OST4	1.2e-236	0.723179	0.877	0.718	6.56e-232	0.159
PALMD	3.22e-236	1.59758	0.273	0.082	1.75e-231	0.191
PLA2G12A	1.63e-234	0.997758	0.66	0.371	8.9e-230	0.289
SEMA3A	1.98e-233	-1.06481	0.591	0.769	1.08e-228	-0.178
YBX3	4.02e-233	-1.12186	0.646	0.791	2.19e-228	-0.145
RPS26	6.77e-233	0.763979	0.876	0.702	3.69e-228	0.174
WFDC1	1.44e-231	1.53796	0.319	0.109	7.85e-227	0.21
ATP5MC1	7.83e-231	0.735356	0.872	0.707	4.26e-226	0.165
RPS4Y1	1.33e-227	-9.76163	0.001	0.245	7.25e-223	-0.244
ROMO1	1.41e-227	0.887624	0.756	0.5	7.7e-223	0.256
FSD1L	1.65e-223	0.997501	0.704	0.431	8.99e-219	0.273
CCDC172	2.37e-223	3.6863	0.093	0.009	1.29e-218	0.084
MICOS10	2.59e-223	0.805299	0.818	0.599	1.41e-218	0.219
GUCA1C	3.4e-220	2.07425	0.242	0.071	1.85e-215	0.171
GNAI3	3.75e-219	1.16457	0.624	0.343	2.04e-214	0.281
GPM6A	4.05e-219	-1.13895	0.49	0.694	2.2e-214	-0.204
PPP2R2B	5.29e-219	-0.959436	0.825	0.875	2.88e-214	-0.05
NDNF	3.33e-218	2.55454	0.143	0.025	1.81e-213	0.118
SPECC1	3.87e-217	1.41282	0.34	0.126	2.11e-212	0.214
OSBP2	4.2e-216	-0.920662	0.689	0.807	2.29e-211	-0.118
COPS9	9.23e-216	0.811898	0.811	0.597	5.03e-211	0.214
GRIK4	1.04e-215	1.3746	0.357	0.136	5.64e-211	0.221
AL357522.1	1.12e-215	3.91445	0.085	0.007	6.12e-211	0.078
LINC01483	3.97e-215	2.77861	0.127	0.02	2.16e-210	0.107
THSD7A	1.13e-214	1.22496	0.4	0.164	6.14e-210	0.236
BNIP3L	1.66e-213	-0.99834	0.612	0.753	9.02e-209	-0.141
PDCD4	2.09e-213	-0.987516	0.627	0.762	1.14e-208	-0.135
NDUFS6	4.06e-213	0.650678	0.908	0.803	2.21e-208	0.105
DISC1	4.16e-213	-1.67037	0.324	0.55	2.27e-208	-0.226
POLE4	5.92e-212	1.11211	0.577	0.31	3.23e-207	0.267
MT-ND1	2.27e-211	-0.692027	0.599	0.848	1.24e-206	-0.249
CEBPB	8.78e-210	1.29243	0.343	0.13	4.78e-205	0.213
HSPE1	1.6e-209	0.743148	0.875	0.727	8.74e-205	0.148
MT3	4.9e-209	1.86701	0.265	0.087	2.67e-204	0.178
BOLA3	9.45e-209	0.903041	0.713	0.452	5.15e-204	0.261
UQCC2	1.03e-208	0.742606	0.886	0.744	5.59e-204	0.142
UPP1	6.2e-208	1.78008	0.266	0.086	3.38e-203	0.18
SPCS1	7.38e-208	0.552681	0.941	0.906	4.02e-203	0.035
NDUFAF8	2.15e-206	1.07495	0.611	0.344	1.17e-201	0.267
PKM	7.58e-205	-0.595673	0.93	0.957	4.13e-200	-0.027
PDE6A	1.52e-204	-1.12401	0.228	0.525	8.29e-200	-0.297
CRB1	7.68e-204	-1.10554	0.473	0.669	4.18e-199	-0.196
CYCS	1.82e-203	0.700791	0.896	0.769	9.93e-199	0.127
GPR160	2.81e-203	-0.688963	0.802	0.902	1.53e-198	-0.1
RAP1GAP2	4.68e-203	2.18727	0.186	0.047	2.55e-198	0.139
TP53BP2	7.56e-200	1.05861	0.498	0.241	4.12e-195	0.257
RHO	1.18e-199	-8.17194	0.002	0.221	6.45e-195	-0.219
COX17	1.21e-198	0.666663	0.904	0.788	6.59e-194	0.116
PCDH15	6.58e-198	-1.4087	0.296	0.541	3.58e-193	-0.245
ZNF366	1.58e-197	4.25335	0.058	0.002	8.59e-193	0.056
ATP5IF1	2.86e-197	0.508421	0.934	0.883	1.56e-192	0.051
SEMA4F	3.75e-197	1.72781	0.252	0.082	2.04e-192	0.17
BBS9	1.31e-196	-0.857595	0.672	0.799	7.15e-192	-0.127
UQCRB	6.46e-195	0.446396	0.958	0.939	3.52e-190	0.019
GEM	4.03e-194	1.36211	0.381	0.162	2.2e-189	0.219
NME1	1.6e-193	0.619386	0.909	0.762	8.71e-189	0.147
NDUFAB1	3.04e-193	0.670475	0.872	0.713	1.65e-188	0.159
ATP5MG	7.49e-193	0.4981	0.932	0.874	4.08e-188	0.058
RORB	2.07e-192	-0.881796	0.615	0.762	1.13e-187	-0.147
LINC02528	5.33e-192	-1.52282	0.27	0.522	2.9e-187	-0.252
GCSH	9.77e-192	0.829732	0.723	0.471	5.32e-187	0.252
C4orf48	1.46e-191	1.26954	0.406	0.183	7.95e-187	0.223
STRIP2	2.55e-190	2.37091	0.132	0.025	1.39e-185	0.107
FSTL5	2.81e-190	-0.49306	0.983	0.987	1.53e-185	-0.004
TMEM108	3.54e-190	-0.706758	0.805	0.889	1.93e-185	-0.084
NDUFB7	3.06e-189	0.578105	0.902	0.77	1.67e-184	0.132
ABCC5	1.86e-186	1.28035	0.447	0.214	1.01e-181	0.233
MRPL21	4.98e-186	0.834733	0.734	0.486	2.71e-181	0.248
CCNJL	8.53e-186	1.82947	0.195	0.054	4.65e-181	0.141
MLXIP	1.55e-185	1.42927	0.317	0.123	8.45e-181	0.194
HINT2	1.57e-184	0.897764	0.646	0.386	8.57e-180	0.26
NPVF	2.78e-183	2.78881	0.096	0.013	1.52e-178	0.083
COX6B1	3.15e-183	0.552873	0.914	0.806	1.72e-178	0.108
RHEB	4.41e-183	0.815986	0.744	0.498	2.4e-178	0.246
C1QBP	1.4e-182	0.668558	0.842	0.668	7.61e-178	0.174
C1orf122	3.37e-182	0.696274	0.814	0.608	1.83e-177	0.206
LRRC4C	4.14e-182	-1.21693	0.404	0.607	2.26e-177	-0.203
KAZN	2.88e-181	1.38604	0.365	0.157	1.57e-176	0.208
ENO2	4.05e-181	-0.56297	0.896	0.941	2.21e-176	-0.045
SH3GL2	3.71e-180	0.880214	0.635	0.375	2.02e-175	0.26
CRX	5.43e-180	-0.593836	0.893	0.931	2.96e-175	-0.038
SYNE2	1.64e-178	-0.896363	0.676	0.779	8.91e-174	-0.103
SNHG12	3e-178	1.54869	0.332	0.138	1.63e-173	0.194
NDUFC2	3.18e-177	0.463165	0.941	0.884	1.73e-172	0.057
AL513164.1	4.2e-177	2.97947	0.094	0.013	2.29e-172	0.081
MCRIP2	6.27e-177	1.39386	0.294	0.111	3.42e-172	0.183
S100A13	3.26e-176	1.78341	0.206	0.062	1.78e-171	0.144
NDUFA7	6.49e-176	0.573115	0.89	0.771	3.54e-171	0.119
MPC1	5.39e-175	0.864007	0.674	0.432	2.94e-170	0.242
PSMA7	6.13e-175	0.544345	0.909	0.814	3.34e-170	0.095
OAZ1	7.9e-175	0.523743	0.941	0.911	4.31e-170	0.03
MTLN	8.53e-174	1.05225	0.496	0.259	4.65e-169	0.237
RPS29	4.86e-173	0.405828	0.965	0.946	2.65e-168	0.019
GADD45GIP1	1.11e-172	0.746804	0.825	0.649	6.03e-168	0.176
RPS4X	1.33e-172	-0.465575	0.965	0.976	7.24e-168	-0.011
MAK	1.38e-171	-0.584113	0.827	0.893	7.53e-167	-0.066
SURF1	2.99e-170	1.02609	0.483	0.249	1.63e-165	0.234
ZBTB20	8.71e-170	-0.781899	0.706	0.81	4.74e-165	-0.104
TOMM7	1.29e-169	0.471122	0.937	0.869	7.05e-165	0.068
NDUFA3	6.33e-169	0.789029	0.713	0.472	3.45e-164	0.241
LEMD1	1.71e-168	1.70581	0.194	0.057	9.29e-164	0.137
ACOT7	1.36e-167	1.60245	0.216	0.069	7.43e-163	0.147
KCNAB1	3.28e-167	2.14823	0.118	0.023	1.78e-162	0.095
C14orf39	7.21e-166	1.41174	0.265	0.097	3.93e-161	0.168
LRRC39	3.56e-165	0.973568	0.543	0.307	1.94e-160	0.236
RDH12	1.21e-163	-1.67799	0.238	0.448	6.61e-159	-0.21
HTRA1	2.03e-163	-0.885581	0.569	0.717	1.11e-158	-0.148
CITED2	2.24e-163	-1.42688	0.331	0.523	1.22e-158	-0.192
AC055733.2	1.54e-162	0.682163	0.899	0.778	8.38e-158	0.121
RORA-AS1	1.77e-162	1.07493	0.529	0.293	9.62e-158	0.236
PRTG	1.54e-161	1.36222	0.32	0.135	8.41e-157	0.185
RAB41	7.07e-161	3.2094	0.077	0.009	3.85e-156	0.068
EPHA10	3.26e-160	1.94753	0.158	0.041	1.78e-155	0.117
PET100	7.14e-160	0.605984	0.847	0.67	3.89e-155	0.177
LINC00276	1.27e-159	1.38243	0.28	0.111	6.94e-155	0.169
NPM1	1.7e-159	0.513018	0.925	0.849	9.28e-155	0.076
TRAPPC2L	6.98e-159	0.900335	0.559	0.316	3.8e-154	0.243
MRPS25	1.08e-158	0.968803	0.488	0.257	5.91e-154	0.231
TOMM5	1.21e-158	0.719064	0.782	0.58	6.61e-154	0.202
GABRR3	5.23e-157	-1.7191	0.229	0.443	2.85e-152	-0.214
CDH12	2.3e-156	-2.23133	0.108	0.323	1.25e-151	-0.215
MCC	1.52e-155	0.771354	0.741	0.517	8.27e-151	0.224
MT-ND3	1.57e-155	-0.487689	0.73	0.87	8.54e-151	-0.14
MAP4	4.8e-155	0.783209	0.715	0.486	2.61e-150	0.229
AC007349.2	1.76e-154	1.47176	0.231	0.081	9.61e-150	0.15
AL020995.1	2.29e-154	1.61889	0.262	0.099	1.25e-149	0.163
S100A16	3.51e-154	1.35268	0.256	0.095	1.91e-149	0.161
FHOD3	5.2e-154	-0.95207	0.491	0.647	2.84e-149	-0.156
GPATCH4	1.62e-152	1.35288	0.251	0.093	8.84e-148	0.158
USP9Y	4.35e-152	-7.68254	0.001	0.175	2.37e-147	-0.174
TFRC	1.56e-151	0.990578	0.424	0.209	8.49e-147	0.215
APLP2	5.06e-151	0.676387	0.837	0.684	2.76e-146	0.153
PHLDA3	1.02e-150	1.93712	0.174	0.052	5.55e-146	0.122
TMEM126A	1.26e-150	0.993313	0.511	0.286	6.84e-146	0.225
ADGRL2	2.95e-150	-1.03393	0.455	0.626	1.61e-145	-0.171
SOX4	5.07e-150	-0.763795	0.741	0.835	2.76e-145	-0.094
CDH20	6.9e-150	1.28522	0.279	0.113	3.76e-145	0.166
GYG1	3.09e-149	1.22169	0.289	0.118	1.68e-144	0.171
PSKH2	1.93e-148	1.55424	0.21	0.071	1.05e-143	0.139
SLC24A2	6.65e-148	1.58051	0.171	0.05	3.62e-143	0.121
ABLIM3	8.7e-148	-1.95157	0.151	0.354	4.74e-143	-0.203
CASP6	1.42e-147	1.06078	0.379	0.178	7.73e-143	0.201
SNTB2	1.47e-147	-1.49487	0.271	0.465	8e-143	-0.194
NDUFC1	1.5e-147	0.59826	0.847	0.669	8.16e-143	0.178
REEP6	1.86e-147	-1.01764	0.477	0.628	1.01e-142	-0.151
PDE4D	3.95e-147	-1.01946	0.47	0.627	2.15e-142	-0.157
MRPL20	4.86e-146	0.662496	0.813	0.633	2.65e-141	0.18
NREP	5.61e-146	-0.988326	0.45	0.606	3.06e-141	-0.156
BEX2	7.41e-146	0.651052	0.856	0.706	4.04e-141	0.15
MICOS13	1.3e-145	0.756329	0.676	0.457	7.07e-141	0.219
RCVRN	3.09e-145	-0.530139	0.97	0.983	1.68e-140	-0.013
NRN1	8.46e-145	-1.76886	0.169	0.379	4.61e-140	-0.21
ATP5PD	9.23e-145	0.551546	0.862	0.732	5.03e-140	0.13
NDUFB8	1.01e-144	0.446518	0.931	0.862	5.48e-140	0.069
RPL13	1.63e-144	-0.316127	0.984	0.99	8.86e-140	-0.006
ARL6	3.11e-144	-0.695538	0.718	0.798	1.69e-139	-0.08
CLCN4	8.6e-144	0.951229	0.47	0.252	4.68e-139	0.218
NEUROD1	1.23e-143	-0.610095	0.828	0.883	6.71e-139	-0.055
PRELID1	9.4e-143	0.658717	0.793	0.599	5.12e-138	0.194
SNRPE	2.29e-142	0.72486	0.742	0.544	1.25e-137	0.198
PCDH8	2.96e-142	2.91967	0.078	0.011	1.61e-137	0.067
MRPL52	5.61e-142	0.847632	0.608	0.379	3.06e-137	0.229
CCSER1	5.31e-141	-0.951129	0.577	0.697	2.89e-136	-0.12
MAPT	5.32e-141	1.13745	0.372	0.182	2.9e-136	0.19
MCF2L	1.98e-140	1.09892	0.4	0.201	1.08e-135	0.199
TOGARAM2	2.05e-140	1.46804	0.217	0.077	1.12e-135	0.14
ZNRF2	2.52e-140	0.972362	0.403	0.198	1.37e-135	0.205
MT-ND5	1.63e-139	-0.495992	0.561	0.796	8.86e-135	-0.235
CNGB3	5.61e-139	2.14442	0.145	0.04	3.06e-134	0.105
C8orf33	4.18e-138	0.984544	0.434	0.227	2.27e-133	0.207
SEC61G	1.85e-137	0.723588	0.779	0.597	1.01e-132	0.182
NR2E3	4.74e-137	0.467059	0.928	0.898	2.58e-132	0.03
NDUFA2	4.13e-136	0.540411	0.85	0.707	2.25e-131	0.143
METRN	5.82e-136	0.988451	0.381	0.185	3.17e-131	0.196
TUBB4B	1.03e-135	-0.58034	0.918	0.958	5.63e-131	-0.04
ATP5F1C	1.59e-135	0.513231	0.867	0.728	8.66e-131	0.139
LINC02802	6.03e-135	2.1306	0.103	0.021	3.28e-130	0.082
CD63	6.68e-135	0.387051	0.953	0.947	3.64e-130	0.006
TOMM6	2.14e-134	0.60036	0.834	0.677	1.17e-129	0.157
ZNF385B	4.09e-134	-0.576726	0.851	0.891	2.23e-129	-0.04
PCP4	6.27e-134	1.95299	0.218	0.082	3.41e-129	0.136
SPTSSA	7.9e-134	0.763683	0.637	0.414	4.3e-129	0.223
LMO4	1.42e-133	0.991423	0.433	0.23	7.71e-129	0.203
DOCK9	1.91e-133	0.965694	0.393	0.198	1.04e-128	0.195
ATP5PO	6.77e-133	0.577746	0.844	0.69	3.69e-128	0.154
CCDC85B	1.53e-132	0.683149	0.718	0.513	8.33e-128	0.205
UNC5C	2.16e-132	-1.39074	0.234	0.43	1.18e-127	-0.196
PPARGC1A	3.81e-132	1.20306	0.274	0.116	2.08e-127	0.158
PTGR1	4.58e-132	0.827627	0.505	0.281	2.5e-127	0.224
FLT1	4.92e-132	1.16788	0.294	0.127	2.68e-127	0.167
MRPL34	3.6e-131	0.702121	0.711	0.502	1.96e-126	0.209
TMEM132B	1.29e-130	1.18258	0.268	0.112	7.02e-126	0.156
NPAS1	1.38e-130	1.16914	0.312	0.143	7.52e-126	0.169
MGST3	1.99e-130	0.543299	0.842	0.678	1.08e-125	0.164
ATP5F1D	2.78e-130	0.536317	0.854	0.714	1.52e-125	0.14
ANK3	5.13e-130	-0.717601	0.677	0.771	2.79e-125	-0.094
NDUFA12	1.14e-129	0.63574	0.808	0.638	6.2e-125	0.17
SEC11C	3.15e-129	0.500384	0.871	0.732	1.72e-124	0.139
TAGLN2	4.26e-129	-1.19399	0.362	0.522	2.32e-124	-0.16
AP000820.2	5.23e-129	1.44225	0.214	0.08	2.85e-124	0.134
RPL18A	9.27e-129	-0.329794	0.967	0.983	5.05e-124	-0.016
PPFIA2	1.8e-128	-0.511237	0.863	0.896	9.81e-124	-0.033
LRIT3	2.27e-128	1.49332	0.181	0.061	1.24e-123	0.12
LINC01750	4.76e-128	3.5689	0.053	0.005	2.59e-123	0.048
ATP5MC3	1.03e-127	0.408446	0.927	0.879	5.59e-123	0.048
TIMM13	1.64e-127	0.7773	0.559	0.334	8.93e-123	0.225
AURKAIP1	1.83e-127	0.544961	0.833	0.685	9.98e-123	0.148
NOP10	3.06e-127	0.665362	0.721	0.518	1.67e-122	0.203
GCHFR	6.2e-127	1.03823	0.424	0.229	3.38e-122	0.195
GRIK3	2.19e-126	2.12113	0.12	0.03	1.19e-121	0.09
CCNI	4.5e-126	-0.450754	0.908	0.935	2.45e-121	-0.027
CAMK1D	6.09e-126	0.659908	0.811	0.625	3.32e-121	0.186
RXRG	6.27e-126	0.730494	0.569	0.338	3.42e-121	0.231
RAX2	9.16e-126	-0.762089	0.666	0.761	4.99e-121	-0.095
LYPLA1	1.23e-125	0.680582	0.743	0.556	6.71e-121	0.187
PTPRZ1	2.9e-124	-1.53489	0.251	0.433	1.58e-119	-0.182
SHB	3.71e-124	1.61651	0.165	0.053	2.02e-119	0.112
ARL4D	6.51e-124	-0.761292	0.654	0.762	3.54e-119	-0.108
TSTD1	9.25e-124	0.828667	0.463	0.256	5.04e-119	0.207
LSM3	2.32e-123	0.656157	0.768	0.585	1.27e-118	0.183
TMEM14B	1.17e-122	0.373569	0.982	0.948	6.38e-118	0.034
PRDX5	5.8e-122	0.510981	0.874	0.762	3.16e-117	0.112
NDUFA6	8.15e-122	0.710398	0.739	0.548	4.44e-117	0.191
VAMP2	9.11e-122	-0.429448	0.913	0.945	4.96e-117	-0.032
DYNC1I1	1.51e-121	1.80863	0.167	0.056	8.21e-117	0.111
PSIP1	5.83e-121	-0.344378	0.953	0.98	3.18e-116	-0.027
POLQ	5.88e-121	2.61633	0.075	0.012	3.21e-116	0.063
UBB	5.94e-121	0.39675	0.948	0.892	3.24e-116	0.056
AC084866.2	8.2e-121	1.0455	0.558	0.383	4.47e-116	0.175
NDUFB3	1.46e-120	0.549172	0.821	0.662	7.97e-116	0.159
MRPL51	1.61e-120	0.657357	0.78	0.605	8.77e-116	0.175
ANAPC11	1.67e-120	0.561519	0.817	0.647	9.09e-116	0.17
LSM4	2.04e-120	0.586342	0.78	0.594	1.11e-115	0.186
RIIAD1	5.32e-120	1.39182	0.177	0.061	2.9e-115	0.116
PIK3R1	5.7e-120	-0.882469	0.614	0.733	3.1e-115	-0.119
PPIC	1.02e-119	1.28647	0.207	0.078	5.55e-115	0.129
POLR2I	1.36e-119	0.696871	0.725	0.539	7.41e-115	0.186
EMC6	3.12e-119	0.66724	0.721	0.521	1.7e-114	0.2
GADD45A	5.09e-119	0.802734	0.756	0.585	2.77e-114	0.171
MSI1	3.68e-118	-0.984825	0.431	0.572	2.01e-113	-0.141
AGBL4	4.3e-118	1.62126	0.174	0.06	2.34e-113	0.114
RPS7	9.55e-118	-0.289843	0.972	0.985	5.21e-113	-0.013
ZBTB8OS	1.48e-117	0.679473	0.658	0.44	8.04e-113	0.218
PABPC4	2.3e-117	0.818206	0.457	0.252	1.26e-112	0.205
PTH2R	1.55e-116	2.1861	0.098	0.022	8.45e-112	0.076
METTL9	3.62e-116	0.585898	0.79	0.609	1.97e-111	0.181
RPS3	4.7e-116	-0.320093	0.97	0.983	2.56e-111	-0.013
TMEM256	5.12e-116	0.694034	0.643	0.432	2.79e-111	0.211
DLEU2	1.14e-115	-0.731276	0.599	0.71	6.19e-111	-0.111
CMSS1	1.15e-115	0.699312	0.635	0.425	6.24e-111	0.21
PTPRJ	1.95e-115	1.28289	0.227	0.093	1.06e-110	0.134
MB21D2	4.44e-115	1.9638	0.113	0.029	2.42e-110	0.084
SELENOM	5.79e-115	1.04239	0.327	0.16	3.15e-110	0.167
DCAF1	7.28e-115	0.769892	0.522	0.315	3.97e-110	0.207
LINC00599	1.61e-114	-0.630097	0.72	0.786	8.79e-110	-0.066
EFR3A	3.68e-114	0.594245	0.778	0.608	2e-109	0.17
SMIM36	4.24e-114	-1.35469	0.233	0.409	2.31e-109	-0.176
PEX5L-AS1	7e-114	2.69448	0.068	0.011	3.81e-109	0.057
IGF2BP2	9.15e-114	-0.841388	0.472	0.607	4.99e-109	-0.135
MRPS33	9.23e-114	0.784229	0.525	0.318	5.03e-109	0.207
AAK1	5.19e-113	0.542745	0.838	0.668	2.83e-108	0.17
RPS19BP1	8.04e-113	0.578183	0.787	0.606	4.38e-108	0.181
MIR217HG	1e-112	-0.966145	0.395	0.554	5.45e-108	-0.159
BTBD9	1.88e-112	0.745854	0.561	0.349	1.02e-107	0.212
PLEKHA5	2.31e-112	0.47335	0.923	0.807	1.26e-107	0.116
CROT	2.88e-112	0.850727	0.481	0.284	1.57e-107	0.197
RBP4	3.43e-112	1.65855	0.115	0.03	1.87e-107	0.085
TAFA4	4.43e-112	0.499148	0.828	0.637	2.41e-107	0.191
DMD	5.22e-112	-0.552868	0.918	0.928	2.84e-107	-0.01
ENO1	5.46e-112	-0.603032	0.821	0.858	2.97e-107	-0.037
RPL14	1.02e-111	-0.369903	0.932	0.963	5.55e-107	-0.031
RWDD1	3.25e-111	0.51229	0.824	0.656	1.77e-106	0.168
IARS	4.32e-111	0.769399	0.519	0.317	2.35e-106	0.202
EIF3K	4.54e-111	0.442559	0.877	0.773	2.47e-106	0.104
ABCA5	4.9e-111	-0.920651	0.405	0.557	2.67e-106	-0.152
TMEM208	4.98e-111	0.683354	0.641	0.432	2.71e-106	0.209
COTL1	5.61e-111	0.680583	0.66	0.446	3.06e-106	0.214
CHMP2A	5.53e-110	0.493269	0.847	0.717	3.01e-105	0.13
MT2A	6.27e-110	1.02349	0.433	0.244	3.42e-105	0.189
SPINK4	1.28e-109	0.72879	0.648	0.451	6.95e-105	0.197
UTY	1.83e-109	-8.15764	0.001	0.13	9.96e-105	-0.129
EIF1	2.14e-109	0.551091	0.971	0.98	1.16e-104	-0.009
FAM214A	2.51e-109	0.924044	0.36	0.186	1.37e-104	0.174
KIF21A	3.4e-109	0.637002	0.697	0.5	1.85e-104	0.197
TPI1	8.43e-109	-0.442569	0.955	0.971	4.59e-104	-0.016
AL031280.1	8.79e-109	2.95053	0.056	0.007	4.79e-104	0.049
NME2	1.69e-108	0.464349	0.887	0.791	9.22e-104	0.096
AP004147.1	8.68e-108	1.60527	0.149	0.049	4.73e-103	0.1
BUD31	9.39e-107	0.696225	0.639	0.431	5.11e-102	0.208
MRPL41	1.11e-106	0.559044	0.786	0.609	6.04e-102	0.177
ARL6IP1	1.28e-106	-0.420247	0.888	0.923	6.97e-102	-0.035
CREG1	3.93e-106	0.813372	0.519	0.322	2.14e-101	0.197
SMDT1	2.44e-105	0.502731	0.844	0.705	1.33e-100	0.139
KCNH2	3.26e-105	1.37931	0.158	0.054	1.77e-100	0.104
NDUFS7	1.4e-104	0.567831	0.799	0.633	7.6e-100	0.166
APRT	1.45e-104	0.834941	0.415	0.231	7.88e-100	0.184
PARL	5.29e-104	0.626415	0.715	0.519	2.88e-99	0.196
FTH1	5.94e-104	0.256209	0.991	0.99	3.24e-99	0.001
INSR	1.59e-103	0.749785	0.501	0.303	8.68e-99	0.198
CKB	1.97e-103	-0.476299	0.938	0.961	1.08e-98	-0.023
TRMT112	6.74e-103	0.602603	0.874	0.768	3.67e-98	0.106
NDUFB5	9.07e-103	0.572401	0.786	0.625	4.94e-98	0.161
DHRS3	1.29e-102	1.78264	0.094	0.023	7.01e-98	0.071
TRIO	1.93e-102	1.01453	0.346	0.185	1.05e-97	0.161
KCNB1	2.45e-102	-0.715576	0.65	0.721	1.34e-97	-0.071
MBNL1	3.49e-102	-1.25834	0.311	0.462	1.9e-97	-0.151
ELOVL4	5.73e-102	-0.641937	0.766	0.788	3.12e-97	-0.022
DGKD	5.94e-102	-1.09874	0.343	0.492	3.24e-97	-0.149
FRMD4A	6.83e-102	1.16372	0.287	0.14	3.72e-97	0.147
IMPG2	2.85e-101	0.368673	0.975	0.949	1.55e-96	0.026
CUTC	2.97e-101	0.719974	0.556	0.354	1.62e-96	0.202
PITPNA	9.1e-101	0.910457	0.342	0.177	4.96e-96	0.165
GSTP1	2.16e-100	-0.490919	0.942	0.964	1.17e-95	-0.022
MRPL42	2.27e-100	0.816731	0.399	0.221	1.23e-95	0.178
PUM3	2.91e-100	0.782398	0.804	0.656	1.59e-95	0.148
DDIT3	4.01e-100	0.730388	0.773	0.614	2.18e-95	0.159
AL157413.1	1.19e-99	2.61287	0.059	0.009	6.49e-95	0.05
ACTG1	2.49e-99	-0.445458	0.938	0.953	1.35e-94	-0.015
TRAK2	3.54e-99	0.645962	0.649	0.457	1.93e-94	0.192
REX1BD	4.04e-99	0.643042	0.646	0.456	2.2e-94	0.19
IGSF9	4.55e-99	-0.877788	0.469	0.584	2.48e-94	-0.115
SYCE1L	5.58e-99	-1.0659	0.324	0.477	3.04e-94	-0.153
SNAP25	1.08e-98	-0.55901	0.84	0.856	5.88e-94	-0.016
VWA3B	1.28e-98	1.95586	0.096	0.025	6.98e-94	0.071
PSMB6	8.79e-98	0.479162	0.856	0.725	4.79e-93	0.131
RAPGEF4	2e-97	0.664133	0.672	0.484	1.09e-92	0.188
SARS	2.19e-97	0.699923	0.615	0.422	1.19e-92	0.193
SURF2	2.79e-97	0.727085	0.444	0.256	1.52e-92	0.188
PRKG2	3.18e-97	2.79279	0.063	0.011	1.73e-92	0.052
TRG-AS1	3.65e-97	2.11669	0.078	0.017	1.99e-92	0.061
SNHG8	4.01e-97	0.649911	0.669	0.48	2.19e-92	0.189
ANTKMT	2.19e-96	0.638548	0.594	0.39	1.19e-91	0.204
AC093496.1	4.22e-96	-1.93733	0.107	0.26	2.3e-91	-0.153
MRPS15	4.44e-96	0.709655	0.537	0.341	2.42e-91	0.196
COBLL1	4.63e-96	-0.518352	0.782	0.821	2.52e-91	-0.039
HSPH1	7.83e-96	0.88168	0.322	0.164	4.26e-91	0.158
CEP112	1.24e-95	-0.656532	0.618	0.713	6.78e-91	-0.095
MRPL11	1.71e-95	0.756395	0.439	0.255	9.34e-91	0.184
KRTCAP2	4.1e-95	0.496678	0.794	0.621	2.24e-90	0.173
EEF1G	7.16e-95	-0.368808	0.899	0.935	3.9e-90	-0.036
AC119673.2	1.25e-94	1.14751	0.21	0.09	6.82e-90	0.12
SNHG7	1.94e-94	0.725869	0.605	0.425	1.05e-89	0.18
SNRPF	2.84e-94	0.535516	0.728	0.536	1.55e-89	0.192
PPP3R1	4.89e-94	-0.680065	0.564	0.663	2.67e-89	-0.099
BTG1	1.01e-93	-0.461458	0.911	0.933	5.5e-89	-0.022
ANK1	1.04e-93	1.7593	0.107	0.031	5.68e-89	0.076
FAM117A	1.06e-93	1.10675	0.233	0.105	5.78e-89	0.128
SNRPD1	1.13e-93	0.618671	0.714	0.533	6.17e-89	0.181
APMAP	1.43e-93	0.84614	0.339	0.18	7.8e-89	0.159
FDX2	2.13e-93	0.919759	0.305	0.155	1.16e-88	0.15
PRCD	2.22e-93	-0.639757	0.647	0.739	1.21e-88	-0.092
LAMTOR4	5.18e-93	0.576294	0.7	0.504	2.82e-88	0.196
GNB3	9.49e-93	0.292808	0.969	0.974	5.17e-88	-0.005
MTHFD2	1.56e-92	1.02787	0.224	0.099	8.52e-88	0.125
HSP90AB1	1.68e-92	0.390782	0.944	0.927	9.16e-88	0.017
LAPTM4B	1.88e-92	-0.42038	0.924	0.938	1.02e-87	-0.014
MT-ND6	1.9e-92	-0.79303	0.331	0.513	1.03e-87	-0.182
HINT1	2.08e-92	0.323789	0.941	0.9	1.13e-87	0.041
WAPL	6.04e-92	-0.710963	0.61	0.696	3.29e-87	-0.086
COX4I1	6.44e-92	0.320192	0.936	0.901	3.51e-87	0.035
WSCD1	6.81e-92	0.896419	0.264	0.127	3.71e-87	0.137
RD3L	8.36e-92	2.32623	0.073	0.016	4.55e-87	0.057
SNF8	9.93e-92	0.579745	0.675	0.49	5.41e-87	0.185
GTF3A	1.06e-91	0.655505	0.509	0.315	5.75e-87	0.194
RNF8	1.13e-91	0.615346	0.565	0.365	6.17e-87	0.2
VXN	1.22e-91	1.19355	0.162	0.062	6.67e-87	0.1
MRPS36	3.12e-91	0.581025	0.643	0.451	1.7e-86	0.192
LINC00348	3.79e-91	2.1042	0.074	0.016	2.07e-86	0.058
HES2	4.34e-91	2.16031	0.068	0.014	2.36e-86	0.054
AP1S3	4.94e-91	1.5705	0.122	0.039	2.69e-86	0.083
GLMN	6.69e-91	0.782027	0.543	0.356	3.65e-86	0.187
SSBP1	9.67e-91	0.547377	0.766	0.603	5.27e-86	0.163
AMER2	1.69e-90	-0.811443	0.471	0.593	9.21e-86	-0.122
SEC62	2.11e-90	0.31503	0.952	0.945	1.15e-85	0.007
PSMB10	2.37e-90	1.04315	0.236	0.109	1.29e-85	0.127
EPB41L3	2.63e-90	0.79368	0.428	0.254	1.44e-85	0.174
TMEM237	2.89e-90	-0.859411	0.467	0.574	1.57e-85	-0.107
GPX4	4.51e-90	0.329277	0.933	0.904	2.45e-85	0.029
SELENOW	9.24e-90	0.363499	0.91	0.831	5.04e-85	0.079
BRIX1	1.42e-89	0.741572	0.444	0.266	7.72e-85	0.178
GRIP1	1.82e-89	0.87225	0.374	0.211	9.9e-85	0.163
ITGAE	2.37e-89	0.673522	0.477	0.29	1.29e-84	0.187
TJP2	3.97e-89	-2.05719	0.08	0.222	2.16e-84	-0.142
RTN1	5.49e-89	0.6546	0.481	0.295	2.99e-84	0.186
USH2A	7.59e-89	-0.49921	0.81	0.854	4.13e-84	-0.044
POMP	1.04e-88	0.379281	0.892	0.813	5.64e-84	0.079
NRCAM	2.16e-88	0.52645	0.776	0.602	1.17e-83	0.174
MRPS18C	2.33e-88	0.679388	0.588	0.397	1.27e-83	0.191
FILIP1L	2.79e-88	0.746875	0.526	0.336	1.52e-83	0.19
LARP6	3.44e-88	1.31268	0.163	0.064	1.87e-83	0.099
UNC13C	3.53e-88	-5.12349	0.006	0.117	1.92e-83	-0.111
EPB41	4.36e-88	-0.467263	0.816	0.843	2.37e-83	-0.027
NDUFA8	4.69e-88	0.533021	0.72	0.543	2.56e-83	0.177
FIBP	5.79e-88	0.57325	0.545	0.345	3.15e-83	0.2
KCNB2	1.19e-87	0.51153	0.569	0.363	6.5e-83	0.206
TRIAP1	1.46e-87	0.832539	0.401	0.235	7.94e-83	0.166
PCBD1	2.45e-87	0.621101	0.569	0.373	1.34e-82	0.196
EIF1AY	3.52e-87	-8.27162	0	0.105	1.92e-82	-0.105
AP2B1	3.55e-87	0.536128	0.689	0.492	1.93e-82	0.197
NEURL1	9.3e-87	-1.12383	0.272	0.415	5.07e-82	-0.143
EIF1B	1e-86	0.408306	0.89	0.81	5.46e-82	0.08
AC105254.1	1.13e-86	3.29142	0.035	0.003	6.14e-82	0.032
SERP2	1.26e-86	1.05125	0.206	0.09	6.89e-82	0.116
ZCRB1	1.42e-86	0.510729	0.748	0.579	7.75e-82	0.169
PTMA	1.48e-86	-0.303001	0.962	0.979	8.07e-82	-0.017
CDC37L1	2.07e-86	0.717102	0.431	0.255	1.13e-81	0.176
RASL10B	2.91e-86	2.0548	0.073	0.017	1.58e-81	0.056
FAM24B	3.2e-86	1.59576	0.102	0.03	1.74e-81	0.072
HLA-B	3.24e-86	1.13537	0.214	0.097	1.77e-81	0.117
RPL13A	3.88e-86	-0.275211	0.977	0.985	2.11e-81	-0.008
SNRPG	5.41e-86	0.458651	0.823	0.668	2.95e-81	0.155
SHTN1	5.86e-86	0.709624	0.505	0.322	3.19e-81	0.183
NAA25	6.62e-86	0.652703	0.477	0.291	3.61e-81	0.186
MRPL40	1.42e-85	0.534255	0.692	0.5	7.75e-81	0.192
TAX1BP1	1.46e-85	0.472995	0.82	0.682	7.94e-81	0.138
PLXDC2	1.59e-85	-1.13168	0.3	0.441	8.68e-81	-0.141
TIMM10	2.22e-85	0.775313	0.334	0.179	1.21e-80	0.155
TSPAN7	2.34e-85	-0.833901	0.444	0.55	1.27e-80	-0.106
NFE2L3	2.97e-85	1.0882	0.305	0.162	1.62e-80	0.143
GTF3C6	3.2e-85	0.51966	0.688	0.512	1.74e-80	0.176
AC097654.1	5.27e-85	0.915641	0.335	0.183	2.87e-80	0.152
MEIS1	6.62e-85	-0.678034	0.556	0.655	3.61e-80	-0.099
HSPA1A	7.24e-85	0.939065	0.257	0.126	3.94e-80	0.131
PRPH2	7.71e-85	-0.403808	0.895	0.909	4.2e-80	-0.014
MLLT11	1.05e-84	-0.923603	0.4	0.516	5.74e-80	-0.116
GAR1	1.17e-84	0.845697	0.357	0.202	6.39e-80	0.155
MARCKSL1	1.54e-84	-0.912433	0.376	0.511	8.41e-80	-0.135
KRT10	2.37e-84	0.496048	0.794	0.645	1.29e-79	0.149
SLC3A2	5.8e-84	0.74971	0.607	0.434	3.16e-79	0.173
DMAC1	6.29e-84	0.608822	0.508	0.32	3.42e-79	0.188
SRP14	7.72e-84	0.2526	0.963	0.968	4.2e-79	-0.005
RSPH1	2.11e-83	1.04356	0.202	0.089	1.15e-78	0.113
TSPAN9	2.4e-83	1.00493	0.234	0.111	1.31e-78	0.123
BAZ2B	3.25e-83	-0.374202	0.906	0.925	1.77e-78	-0.019
STC1	3.97e-83	-1.34127	0.181	0.33	2.16e-78	-0.149
PARK7	9.93e-83	0.337034	0.917	0.856	5.41e-78	0.061
METTL26	1.15e-82	0.63884	0.513	0.33	6.24e-78	0.183
TOX	1.56e-82	-1.36919	0.166	0.314	8.5e-78	-0.148
ARL2	1.7e-82	0.648617	0.513	0.325	9.26e-78	0.188
PLAAT1	1.85e-82	0.810397	0.294	0.153	1.01e-77	0.141
LINC00592	2.3e-82	0.941035	0.291	0.154	1.25e-77	0.137
CIAO2B	2.48e-82	0.51184	0.803	0.68	1.35e-77	0.123
SORCS3	3.19e-82	2.64644	0.056	0.011	1.74e-77	0.045
AC090572.3	3.43e-82	2.94662	0.05	0.008	1.87e-77	0.042
CDH4	4.28e-82	-2.33938	0.049	0.176	2.33e-77	-0.127
RACGAP1	8.15e-82	0.723803	0.323	0.173	4.44e-77	0.15
CYC1	8.86e-82	0.577668	0.644	0.456	4.83e-77	0.188
PDE4DIP	9.38e-82	-0.686821	0.576	0.653	5.11e-77	-0.077
KCNIP4	2.02e-81	-2.15697	0.187	0.325	1.1e-76	-0.138
NDUFB10	2.12e-81	0.414461	0.831	0.695	1.16e-76	0.136
DDX21	3.39e-81	0.664542	0.462	0.286	1.84e-76	0.176
MAP6	3.78e-81	1.14855	0.211	0.098	2.06e-76	0.113
ATOX1	4.05e-81	0.617117	0.462	0.282	2.21e-76	0.18
MMP2	4.35e-81	0.818964	0.379	0.224	2.37e-76	0.155
DCXR	9.5e-81	0.793553	0.419	0.255	5.17e-76	0.164
RPS6	1.35e-80	-0.336852	0.943	0.962	7.35e-76	-0.019
NOL7	1.35e-80	0.475859	0.778	0.632	7.37e-76	0.146
ECI1	3.31e-80	0.493813	0.752	0.583	1.8e-75	0.169
TMSB4X	5.19e-80	-0.551963	0.799	0.847	2.83e-75	-0.048
DDX1	7.39e-80	0.578621	0.56	0.373	4.03e-75	0.187
GALNT13	7.67e-80	0.493843	0.579	0.379	4.18e-75	0.2
SMIM4	1.85e-79	0.653362	0.433	0.262	1.01e-74	0.171
VAV3	2.46e-79	1.04381	0.237	0.117	1.34e-74	0.12
RPL29	2.74e-79	-0.272818	0.964	0.976	1.49e-74	-0.012
EIF5B	3.52e-79	0.511084	0.62	0.43	1.92e-74	0.19
FMN2	3.62e-79	0.96454	0.277	0.146	1.97e-74	0.131
CCT6A	3.99e-79	0.483478	0.738	0.574	2.17e-74	0.164
PSMD8	4.97e-79	0.440045	0.857	0.756	2.71e-74	0.101
HNRNPF	7.12e-79	-0.547763	0.674	0.738	3.88e-74	-0.064
MTUS1	7.4e-79	1.44673	0.113	0.038	4.03e-74	0.075
MAB21L1	9.89e-79	-0.77143	0.514	0.601	5.39e-74	-0.087
TMEM126B	1.01e-78	0.619527	0.494	0.313	5.48e-74	0.181
GPR137B	1.91e-78	-0.723226	0.467	0.577	1.04e-73	-0.11
TIMM44	2.56e-78	0.732668	0.362	0.207	1.39e-73	0.155
EIF3J	2.64e-78	0.560583	0.529	0.342	1.44e-73	0.187
SYP	5.06e-78	-0.455923	0.799	0.823	2.76e-73	-0.024
SERF2	5.42e-78	0.387308	0.873	0.77	2.96e-73	0.103
ECHS1	5.57e-78	0.605198	0.544	0.365	3.04e-73	0.179
CACNA2D3-AS1	5.58e-78	3.26246	0.036	0.004	3.04e-73	0.032
SAMD7	5.83e-78	-0.71562	0.455	0.586	3.18e-73	-0.131
AK6	6.3e-78	0.62635	0.55	0.368	3.43e-73	0.182
NDUFS8	7.13e-78	0.431602	0.809	0.67	3.89e-73	0.139
B2M	7.49e-78	0.448836	0.651	0.461	4.08e-73	0.19
PBX3	1.38e-77	-0.819916	0.425	0.534	7.52e-73	-0.109
SSBP2	2.48e-77	-0.596177	0.603	0.68	1.35e-72	-0.077
ANKRD28	2.62e-77	0.727274	0.494	0.323	1.43e-72	0.171
HRAS	3.09e-77	0.590279	0.497	0.318	1.69e-72	0.179
MAPRE2	6.7e-77	0.74786	0.373	0.22	3.65e-72	0.153
SUPT16H	6.93e-77	0.621664	0.613	0.419	3.77e-72	0.194
BLOC1S2	9.98e-77	0.691462	0.418	0.256	5.44e-72	0.162
LINC01497	1.25e-76	3.95184	0.025	0.001	6.84e-72	0.024
CENPX	1.27e-76	0.643482	0.54	0.362	6.9e-72	0.178
TP53INP2	1.62e-76	-1.07157	0.275	0.408	8.85e-72	-0.133
KCNQ1OT1	4.97e-76	-1.00029	0.433	0.539	2.71e-71	-0.106
ABCA4	5.87e-76	-0.421827	0.822	0.848	3.2e-71	-0.026
MRPL27	7.14e-76	0.617715	0.516	0.337	3.89e-71	0.179
DDX18	7.22e-76	0.4761	0.782	0.619	3.93e-71	0.163
HIST1H4C	7.82e-76	0.634142	0.904	0.837	4.26e-71	0.067
SNHG15	1.04e-75	0.968536	0.289	0.157	5.65e-71	0.132
EEF1AKMT4	1.11e-75	1.53555	0.106	0.035	6.06e-71	0.071
MAMLD1	1.49e-75	1.17035	0.156	0.064	8.12e-71	0.092
NRXN3	1.55e-75	0.903361	0.311	0.176	8.45e-71	0.135
TMEM147	2.7e-75	0.514006	0.712	0.553	1.47e-70	0.159
COX5A	3.03e-75	0.369244	0.882	0.802	1.65e-70	0.08
NPL	4.67e-75	0.978904	0.206	0.096	2.54e-70	0.11
JADE1	5.36e-75	0.708597	0.341	0.192	2.92e-70	0.149
MRPS28	5.95e-75	0.576115	0.666	0.488	3.24e-70	0.178
PDZRN3	1.02e-74	0.818903	0.292	0.158	5.53e-70	0.134
DDX3Y	1.49e-74	-9.37474	0	0.09	8.12e-70	-0.09
NDUFB9	1.67e-74	0.463231	0.794	0.658	9.08e-70	0.136
GIHCG	1.74e-74	0.634978	0.546	0.371	9.47e-70	0.175
PEG10	2.17e-74	0.68355	0.418	0.257	1.18e-69	0.161
STUB1	3.14e-74	0.496887	0.677	0.501	1.71e-69	0.176
ARHGDIG	3.31e-74	1.22847	0.145	0.058	1.8e-69	0.087
FTCD	3.78e-74	1.66282	0.093	0.029	2.06e-69	0.064
SNHG6	5.8e-74	0.242442	0.94	0.897	3.16e-69	0.043
TXN	7.38e-74	0.483716	0.764	0.62	4.02e-69	0.144
TMEM141	9.65e-74	0.620151	0.436	0.27	5.26e-69	0.166
CISD1	9.82e-74	0.491945	0.695	0.518	5.35e-69	0.177
PAK1IP1	9.97e-74	0.71476	0.308	0.167	5.43e-69	0.141
C7orf50	1.12e-73	0.564223	0.57	0.391	6.12e-69	0.179
MRPS10	2.14e-73	0.762497	0.502	0.339	1.17e-68	0.163
PSME2	2.51e-73	0.703206	0.343	0.196	1.37e-68	0.147
ROM1	2.63e-73	-0.277851	0.955	0.981	1.43e-68	-0.026
ADAMTSL1	2.66e-73	1.27002	0.151	0.063	1.45e-68	0.088
AC026689.1	8.66e-73	1.27614	0.126	0.047	4.72e-68	0.079
DGUOK	9.06e-73	0.644525	0.638	0.466	4.94e-68	0.172
RPS2	9.72e-73	0.245516	0.983	0.989	5.29e-68	-0.006
SLC12A1	1.16e-72	2.19559	0.062	0.014	6.31e-68	0.048
LINC02506	1.16e-72	0.403425	0.658	0.439	6.34e-68	0.219
RPL4	1.39e-72	-0.433196	0.79	0.824	7.58e-68	-0.034
COX16	2.15e-72	0.557214	0.605	0.425	1.17e-67	0.18
MAGOHB	2.16e-72	0.690362	0.358	0.208	1.17e-67	0.15
HSPA9	2.75e-72	0.596801	0.654	0.482	1.5e-67	0.172
EDIL3	3.85e-72	0.936747	0.204	0.097	2.1e-67	0.107
NIFK	5.17e-72	0.594541	0.505	0.329	2.82e-67	0.176
LINC02511	5.22e-72	4.06762	0.029	0.002	2.84e-67	0.027
AC104938.1	5.32e-72	0.628342	0.487	0.319	2.9e-67	0.168
TCEA1	5.71e-72	0.462361	0.798	0.66	3.11e-67	0.138
NDUFV3	5.98e-72	0.529307	0.681	0.506	3.26e-67	0.175
GPR137C	9.17e-72	-0.819237	0.354	0.482	5e-67	-0.128
COX19	1.03e-71	0.6765	0.365	0.214	5.59e-67	0.151
LINC00467	1.12e-71	0.612339	0.427	0.262	6.11e-67	0.165
PAM16	1.71e-71	0.546166	0.56	0.38	9.33e-67	0.18
MRPL33	2.39e-71	0.491217	0.713	0.55	1.3e-66	0.163
NDUFB4	2.54e-71	0.288534	0.931	0.902	1.38e-66	0.029
C19orf81	2.66e-71	0.724485	0.325	0.184	1.45e-66	0.141
SMIM40	2.87e-71	-0.815387	0.301	0.445	1.57e-66	-0.144
ZBTB7C	3.53e-71	-1.74209	0.075	0.198	1.92e-66	-0.123
MRPS12	4.02e-71	0.654518	0.361	0.21	2.19e-66	0.151
KRT222	4.03e-71	1.55812	0.099	0.032	2.2e-66	0.067
STMN1	4.64e-71	0.319816	0.934	0.891	2.53e-66	0.043
TANC1	7.51e-71	0.77204	0.296	0.164	4.09e-66	0.132
LIN7B	8.13e-71	0.544505	0.557	0.378	4.43e-66	0.179
ASMT	1.06e-70	2.64941	0.052	0.01	5.79e-66	0.042
ATP2C1	1.16e-70	0.675727	0.591	0.419	6.35e-66	0.172
STK32B	1.28e-70	0.94399	0.168	0.073	6.98e-66	0.095
PCSK1N	1.34e-70	0.516582	0.653	0.484	7.31e-66	0.169
CFD	1.62e-70	0.945665	0.218	0.108	8.81e-66	0.11
EIF5A	1.78e-70	0.476634	0.669	0.489	9.7e-66	0.18
CALM1	2.18e-70	0.372118	0.87	0.777	1.19e-65	0.093
LMNB1	2.21e-70	-1.47028	0.126	0.254	1.21e-65	-0.128
LSM7	2.62e-70	0.487844	0.713	0.554	1.43e-65	0.159
ADAL	2.84e-70	0.673369	0.367	0.216	1.55e-65	0.151
ARL6IP4	3.43e-70	0.424883	0.792	0.652	1.87e-65	0.14
AFG3L2	3.57e-70	0.672209	0.343	0.197	1.95e-65	0.146
UBE2E3	3.76e-70	-0.460357	0.73	0.773	2.05e-65	-0.043
TUBA1B	4.02e-70	-0.453163	0.856	0.878	2.19e-65	-0.022
DNAJB6	4.17e-70	0.462827	0.713	0.543	2.27e-65	0.17
MRVI1-AS1	4.45e-70	2.58369	0.044	0.007	2.42e-65	0.037
WDR83OS	4.79e-70	0.449	0.743	0.584	2.61e-65	0.159
SCG3	5.3e-70	0.504961	0.799	0.669	2.89e-65	0.13
EPHA3	7.21e-70	-1.09811	0.23	0.363	3.93e-65	-0.133
SLC9A3R2	7.49e-70	1.33684	0.106	0.037	4.08e-65	0.069
SELENOK	7.74e-70	0.291925	0.939	0.922	4.22e-65	0.017
KCTD12	8.35e-70	1.70667	0.079	0.023	4.55e-65	0.056
ADAMTS3	9.05e-70	-1.17578	0.16	0.293	4.93e-65	-0.133
PFDN1	1.41e-69	0.586759	0.495	0.325	7.68e-65	0.17
MMP9	1.43e-69	1.38942	0.11	0.039	7.81e-65	0.071
GAPDH	1.46e-69	-0.387981	0.971	0.978	7.98e-65	-0.007
DTYMK	3.3e-69	0.697411	0.341	0.198	1.8e-64	0.143
NCAM1	7.42e-69	-0.54759	0.601	0.679	4.04e-64	-0.078
RGS9	1.27e-68	-0.513429	0.674	0.725	6.91e-64	-0.051
RRP15	1.36e-68	0.656053	0.317	0.178	7.4e-64	0.139
COA8	1.36e-68	0.619543	0.414	0.256	7.4e-64	0.158
PFDN2	1.49e-68	0.484801	0.789	0.662	8.09e-64	0.127
TSPAN15	1.78e-68	1.07142	0.157	0.067	9.72e-64	0.09
MYDGF	1.92e-68	0.57057	0.552	0.383	1.04e-63	0.169
MRPL22	2.49e-68	0.583246	0.535	0.361	1.36e-63	0.174
ATP1B2	3.71e-68	-0.524725	0.652	0.717	2.02e-63	-0.065
NRXN1	3.83e-68	-1.49851	0.149	0.279	2.09e-63	-0.13
THOC7	4e-68	0.440599	0.746	0.584	2.18e-63	0.162
REXO4	4.14e-68	0.748404	0.296	0.164	2.26e-63	0.132
ARHGAP24	4.3e-68	-1.52147	0.136	0.262	2.34e-63	-0.126
TMCO1	4.3e-68	0.415311	0.791	0.638	2.34e-63	0.153
MRPS34	4.49e-68	0.531161	0.624	0.452	2.44e-63	0.172
RPS27L	4.87e-68	0.702372	0.65	0.493	2.65e-63	0.157
GET1	5.04e-68	-0.477913	0.779	0.81	2.75e-63	-0.031
C19orf53	6.02e-68	0.458803	0.747	0.593	3.28e-63	0.154
PITPNM2	7.22e-68	0.956139	0.23	0.117	3.93e-63	0.113
SPAG16	1.11e-67	0.560776	0.667	0.5	6.03e-63	0.167
ZFAS1	1.6e-67	0.457351	0.872	0.759	8.73e-63	0.113
YPEL2	1.86e-67	-0.790892	0.427	0.53	1.01e-62	-0.103
PFKP	2.71e-67	-0.681302	0.503	0.591	1.47e-62	-0.088
ATP6V0B	3.91e-67	0.305775	0.912	0.845	2.13e-62	0.067
NEDD8	3.99e-67	0.393133	0.801	0.655	2.17e-62	0.146
SLC8A1	4.68e-67	-1.01099	0.326	0.44	2.55e-62	-0.114
MRPL18	4.98e-67	0.509366	0.663	0.501	2.72e-62	0.162
TAFA3	5.5e-67	1.54517	0.083	0.025	2.99e-62	0.058
AL162231.1	5.58e-67	0.791552	0.246	0.128	3.04e-62	0.118
EXOC4	7.28e-67	-0.486997	0.711	0.751	3.97e-62	-0.04
OPRD1	9.52e-67	1.8623	0.072	0.02	5.19e-62	0.052
MIR3976HG	9.76e-67	2.85461	0.041	0.007	5.32e-62	0.034
RIMS2	1.01e-66	-0.30886	0.944	0.934	5.51e-62	0.01
CACNB2	1.12e-66	-0.387095	0.774	0.816	6.1e-62	-0.042
NSF	1.19e-66	0.504814	0.578	0.399	6.48e-62	0.179
RPL10	1.43e-66	-0.246449	0.98	0.987	7.79e-62	-0.007
CCS	1.46e-66	0.627407	0.398	0.245	7.93e-62	0.153
RRAGD	1.62e-66	0.665766	0.359	0.214	8.8e-62	0.145
MT1E	1.95e-66	1.0638	0.355	0.218	1.06e-61	0.137
MORN2	3.13e-66	0.540545	0.533	0.359	1.7e-61	0.174
HLTF	3.34e-66	0.422359	0.694	0.524	1.82e-61	0.17
ALG5	5.71e-66	0.591738	0.441	0.281	3.11e-61	0.16
FABP12	5.93e-66	-1.64079	0.106	0.225	3.23e-61	-0.119
RACK1	6.27e-66	-0.25999	0.953	0.968	3.41e-61	-0.015
TMEM160	7.12e-66	0.527258	0.517	0.345	3.88e-61	0.172
RPL6	7.49e-66	-0.226426	0.971	0.984	4.08e-61	-0.013
ZNF749	7.86e-66	0.696786	0.304	0.172	4.28e-61	0.132
CKLF	1.41e-65	0.679497	0.319	0.183	7.67e-61	0.136
FMC1	1.44e-65	0.479936	0.649	0.478	7.87e-61	0.171
ANXA4	1.65e-65	-0.76759	0.387	0.498	9.01e-61	-0.111
DDX27	2.01e-65	0.715505	0.312	0.179	1.1e-60	0.133
EGFL7	2.75e-65	1.76952	0.071	0.02	1.5e-60	0.051
TMEM258	3.44e-65	0.460962	0.662	0.486	1.88e-60	0.176
MRPS22	3.94e-65	0.615869	0.428	0.27	2.15e-60	0.158
PHB	4.99e-65	0.453539	0.699	0.53	2.72e-60	0.169
CBR1	5.53e-65	0.730928	0.289	0.162	3.01e-60	0.127
RPF2	8.81e-65	0.740309	0.306	0.175	4.8e-60	0.131
UBE2N	9.94e-65	0.500417	0.614	0.443	5.42e-60	0.171
RNF145	1.12e-64	0.457135	0.655	0.469	6.08e-60	0.186
RPS5	3.48e-64	-0.260542	0.949	0.965	1.9e-59	-0.016
FGF12	3.92e-64	1.74552	0.087	0.028	2.13e-59	0.059
ASB13	4.53e-64	0.736605	0.34	0.204	2.47e-59	0.136
ADAMTS6	7.1e-64	0.855406	0.265	0.147	3.87e-59	0.118
ARID3B	8.06e-64	0.489487	0.589	0.419	4.39e-59	0.17
MFAP3L	9.8e-64	0.612572	0.42	0.269	5.34e-59	0.151
REXO2	1.14e-63	0.76182	0.277	0.154	6.19e-59	0.123
MRPS17	1.22e-63	0.639868	0.326	0.188	6.62e-59	0.138
AASS	1.33e-63	1.17346	0.123	0.049	7.23e-59	0.074
REXO5	1.38e-63	0.936392	0.232	0.122	7.53e-59	0.11
AL445123.2	1.45e-63	2.20651	0.049	0.01	7.87e-59	0.039
NLGN4Y	1.61e-63	-8.15475	0.001	0.078	8.75e-59	-0.077
MZT2B	2e-63	0.392516	0.803	0.658	1.09e-58	0.145
DANT2	2.1e-63	0.656905	0.39	0.245	1.15e-58	0.145
PPP2R5E	2.12e-63	-0.496958	0.701	0.737	1.16e-58	-0.036
EXOSC5	2.46e-63	0.814946	0.222	0.113	1.34e-58	0.109
NAA38	4.14e-63	0.376457	0.796	0.648	2.26e-58	0.148
EXOSC8	5.56e-63	0.591932	0.432	0.276	3.03e-58	0.156
A1BG	5.75e-63	0.732066	0.277	0.154	3.13e-58	0.123
TNFRSF10B	6.46e-63	1.61834	0.091	0.031	3.52e-58	0.06
ATF4	6.67e-63	0.509144	0.801	0.7	3.63e-58	0.101
BICD1	7.02e-63	0.524474	0.624	0.456	3.82e-58	0.168
PSMB1	8.42e-63	0.285067	0.896	0.815	4.59e-58	0.081
C18orf32	8.8e-63	0.305922	0.891	0.813	4.8e-58	0.078
AC087854.1	9.33e-63	1.12017	0.197	0.097	5.08e-58	0.1
GSTO2	1.06e-62	1.09213	0.143	0.061	5.8e-58	0.082
AC244090.1	1.09e-62	0.761116	0.246	0.131	5.96e-58	0.115
CEBPZ	1.12e-62	0.497244	0.589	0.417	6.08e-58	0.172
TXNDC17	1.5e-62	0.503781	0.495	0.324	8.15e-58	0.171
AMD1	1.52e-62	0.557783	0.455	0.295	8.3e-58	0.16
ESRRB	1.56e-62	-1.76004	0.074	0.186	8.52e-58	-0.112
MRPL47	1.95e-62	0.559994	0.572	0.403	1.06e-57	0.169
FDFT1	1.95e-62	0.745337	0.275	0.153	1.06e-57	0.122
HR	2.14e-62	0.994079	0.155	0.069	1.17e-57	0.086
CLASP2	2.69e-62	-0.419763	0.779	0.802	1.47e-57	-0.023
SORBS2	3.67e-62	-0.501515	0.614	0.687	2e-57	-0.073
AEN	5.64e-62	1.52833	0.089	0.03	3.07e-57	0.059
SCOC-AS1	5.9e-62	0.806617	0.195	0.096	3.21e-57	0.099
PLD4	6.38e-62	-2.70511	0.033	0.13	3.48e-57	-0.097
AL139317.5	8.57e-62	0.805161	0.338	0.206	4.67e-57	0.132
SLC4A5	1.53e-61	0.872622	0.356	0.221	8.32e-57	0.135
ASTN2	1.69e-61	0.932244	0.257	0.142	9.2e-57	0.115
IFI6	2.25e-61	0.697705	0.272	0.152	1.22e-56	0.12
SNHG9	2.51e-61	0.698131	0.313	0.182	1.37e-56	0.131
PCBP3	4.04e-61	-0.398053	0.881	0.878	2.2e-56	0.003
AHCYL2	4.73e-61	0.617483	0.364	0.222	2.58e-56	0.142
NDUFA5	4.96e-61	0.340428	0.87	0.775	2.7e-56	0.095
CCDC167	5.23e-61	0.545937	0.468	0.308	2.85e-56	0.16
CCNY	5.62e-61	-0.596133	0.611	0.658	3.06e-56	-0.047
RPS17	5.68e-61	0.278365	0.935	0.877	3.09e-56	0.058
EBNA1BP2	9.06e-61	0.533019	0.492	0.324	4.94e-56	0.168
CASZ1	9.47e-61	-0.574998	0.54	0.624	5.16e-56	-0.084
FHIT	1.14e-60	0.470663	0.418	0.263	6.21e-56	0.155
PPEF2	1.19e-60	-0.868603	0.439	0.537	6.47e-56	-0.098
MXRA5	1.37e-60	-1.5034	0.066	0.176	7.45e-56	-0.11
INPP5K	1.42e-60	1.05892	0.144	0.063	7.73e-56	0.081
AL353784.1	2.3e-60	-0.77953	0.146	0.273	1.25e-55	-0.127
BCL7A	2.34e-60	0.642664	0.303	0.175	1.27e-55	0.128
SOCS2	2.62e-60	1.31508	0.096	0.034	1.43e-55	0.062
PRKDC	2.85e-60	0.387428	0.755	0.609	1.55e-55	0.146
VOPP1	2.94e-60	-0.509928	0.592	0.649	1.6e-55	-0.057
NOL4	3.28e-60	-1.87108	0.062	0.167	1.79e-55	-0.105
ATG5	4.54e-60	0.66331	0.487	0.333	2.47e-55	0.154
ZSCAN16-AS1	5.93e-60	0.556577	0.458	0.301	3.23e-55	0.157
VASH1	8.51e-60	-1.55009	0.104	0.217	4.63e-55	-0.113
ALDOC	8.52e-60	-0.413849	0.649	0.731	4.64e-55	-0.082
OGFRL1	8.66e-60	0.507701	0.486	0.325	4.72e-55	0.161
AC079841.2	8.78e-60	2.34516	0.039	0.007	4.78e-55	0.032
SOX5	8.86e-60	-1.73689	0.057	0.161	4.82e-55	-0.104
IER3IP1	9.85e-60	0.430973	0.703	0.537	5.36e-55	0.166
NDUFA11	1e-59	0.337589	0.814	0.668	5.45e-55	0.146
AC092040.1	1.31e-59	0.623546	0.317	0.185	7.11e-55	0.132
LYN	1.45e-59	1.07292	0.135	0.058	7.89e-55	0.077
PRKAA2	1.53e-59	-0.94428	0.295	0.4	8.35e-55	-0.105
PSMB7	2.01e-59	0.447403	0.729	0.582	1.09e-54	0.147
CHN2	2.34e-59	1.17295	0.114	0.045	1.28e-54	0.069
ZCWPW1	2.63e-59	1.1306	0.126	0.052	1.43e-54	0.074
WDR43	2.81e-59	0.543268	0.382	0.236	1.53e-54	0.146
RPS3A	4.63e-59	-0.218161	0.978	0.987	2.52e-54	-0.009
AMPD3	5.96e-59	1.0985	0.104	0.039	3.24e-54	0.065
CEBPG	6.33e-59	0.658764	0.315	0.187	3.45e-54	0.128
PLS1	6.64e-59	0.694167	0.312	0.184	3.61e-54	0.128
DNAJA1	9.12e-59	0.39185	0.84	0.742	4.97e-54	0.098
ENO4	9.17e-59	0.968203	0.197	0.099	4.99e-54	0.098
AP000787.1	9.93e-59	0.833579	0.217	0.113	5.41e-54	0.104
DGCR6L	1.06e-58	0.571699	0.394	0.249	5.75e-54	0.145
LHFPL3	1.09e-58	-0.716116	0.491	0.571	5.95e-54	-0.08
IDH3B	1.9e-58	0.612845	0.371	0.231	1.04e-53	0.14
NARS	2.21e-58	0.475739	0.58	0.416	1.2e-53	0.164
NDUFS4	2.26e-58	0.405384	0.767	0.619	1.23e-53	0.148
MEF2C	2.42e-58	0.803467	0.268	0.152	1.32e-53	0.116
AGPAT2	2.55e-58	1.23436	0.112	0.044	1.39e-53	0.068
PINK1	2.56e-58	0.491212	0.493	0.33	1.39e-53	0.163
THAP9-AS1	2.64e-58	0.711918	0.285	0.164	1.44e-53	0.121
POLR2J	3.35e-58	0.416047	0.715	0.55	1.83e-53	0.165
RHOBTB1	3.42e-58	0.701408	0.413	0.269	1.86e-53	0.144
FAM200B	4.08e-58	0.517583	0.478	0.323	2.22e-53	0.155
BNIP3	4.17e-58	-0.792129	0.59	0.636	2.27e-53	-0.046
MIR646HG	4.46e-58	-1.96922	0.051	0.151	2.43e-53	-0.1
SNHG30	5.36e-58	0.547781	0.53	0.371	2.92e-53	0.159
CNPY2	6.21e-58	0.437864	0.702	0.557	3.38e-53	0.145
RBP3	9.39e-58	-0.489529	0.614	0.689	5.12e-53	-0.075
ERP29	1.14e-57	0.396646	0.767	0.622	6.19e-53	0.145
TULP4	1.17e-57	0.465779	0.655	0.493	6.37e-53	0.162
MRPL55	1.41e-57	0.504192	0.526	0.362	7.68e-53	0.164
TYW3	1.53e-57	0.658852	0.294	0.17	8.34e-53	0.124
AC000124.1	1.6e-57	3.84418	0.022	0.002	8.73e-53	0.02
AHI1	1.66e-57	0.353331	0.921	0.834	9.04e-53	0.087
UTP11	1.97e-57	0.623606	0.306	0.179	1.07e-52	0.127
YAF2	2.3e-57	0.40816	0.71	0.55	1.25e-52	0.16
OTX2-AS1	2.54e-57	-0.396334	0.905	0.9	1.39e-52	0.005
MTPN	2.68e-57	0.428408	0.667	0.505	1.46e-52	0.162
CCT7	2.74e-57	0.450596	0.618	0.454	1.49e-52	0.164
AL157786.1	3.03e-57	2.63219	0.04	0.008	1.65e-52	0.032
DDX46	3.07e-57	0.369746	0.783	0.654	1.67e-52	0.129
SEM1	3.55e-57	0.390988	0.722	0.56	1.94e-52	0.162
TCF4	3.57e-57	-0.52211	0.568	0.635	1.95e-52	-0.067
PGM5	4e-57	-2.42447	0.029	0.118	2.18e-52	-0.089
DNAJC19	4.05e-57	0.479825	0.553	0.391	2.2e-52	0.162
PRKCA	5.01e-57	-1.56204	0.1	0.21	2.73e-52	-0.11
FAM50B	5.66e-57	0.715518	0.235	0.127	3.08e-52	0.108
PPP1R14B	5.92e-57	0.52273	0.432	0.28	3.22e-52	0.152
PPP1R21	6.84e-57	-0.947195	0.291	0.397	3.72e-52	-0.106
DLL3	8.8e-57	0.922362	0.165	0.078	4.8e-52	0.087
MEGF11	8.98e-57	-0.912522	0.19	0.311	4.89e-52	-0.121
ELP5	9.07e-57	0.48795	0.524	0.362	4.94e-52	0.162
COQ5	9.24e-57	0.705865	0.289	0.168	5.03e-52	0.121
NOS1AP	9.28e-57	0.566322	0.434	0.285	5.06e-52	0.149
ID1	9.67e-57	-1.44001	0.088	0.197	5.27e-52	-0.109
FAM136A	1.04e-56	0.51022	0.467	0.31	5.65e-52	0.157
EMC7	1.16e-56	0.406562	0.74	0.595	6.3e-52	0.145
LAGE3	1.47e-56	0.545476	0.379	0.235	8.03e-52	0.144
G2E3	1.58e-56	-0.752714	0.38	0.477	8.61e-52	-0.097
DOCK1	1.59e-56	1.24797	0.114	0.046	8.65e-52	0.068
AP002360.1	1.84e-56	0.717619	0.304	0.181	1e-51	0.123
RER1	1.9e-56	0.473296	0.503	0.34	1.04e-51	0.163
AP002336.2	2.21e-56	0.672827	0.296	0.172	1.2e-51	0.124
LINC02693	2.21e-56	0.997976	0.109	0.043	1.21e-51	0.066
DAP3	2.74e-56	0.410718	0.721	0.557	1.49e-51	0.164
ACACA	2.98e-56	0.538633	0.463	0.308	1.62e-51	0.155
SOD1	3.61e-56	0.289897	0.895	0.82	1.96e-51	0.075
RPL26L1	3.64e-56	0.45227	0.536	0.367	1.98e-51	0.169
SDSL	3.66e-56	1.37021	0.098	0.037	1.99e-51	0.061
SLC35F1	4.66e-56	0.330601	0.707	0.508	2.54e-51	0.199
SON	4.75e-56	0.301285	0.925	0.866	2.59e-51	0.059
CAPS2	6.08e-56	-1.36508	0.165	0.276	3.31e-51	-0.111
RGS20	6.43e-56	0.756463	0.292	0.173	3.5e-51	0.119
PITHD1	6.58e-56	0.576786	0.391	0.25	3.59e-51	0.141
FLACC1	7.24e-56	1.06439	0.155	0.073	3.95e-51	0.082
AC112178.1	8.5e-56	-1.22221	0.124	0.237	4.63e-51	-0.113
VANGL1	9.63e-56	2.15216	0.049	0.011	5.25e-51	0.038
MRPL37	1.1e-55	0.717399	0.268	0.153	5.98e-51	0.115
BLACAT1	1.14e-55	1.85781	0.056	0.015	6.19e-51	0.041
AL157944.1	1.32e-55	-2.6201	0.026	0.112	7.19e-51	-0.086
IQGAP2	1.34e-55	-0.57295	0.518	0.594	7.3e-51	-0.076
ZRSR2	1.34e-55	0.625526	0.327	0.198	7.32e-51	0.129
PRXL2A	1.54e-55	0.46603	0.673	0.527	8.41e-51	0.146
CCDC25	1.88e-55	0.494989	0.477	0.322	1.02e-50	0.155
RHOBTB3	2.21e-55	-0.587853	0.602	0.643	1.2e-50	-0.041
S100A6	3.15e-55	1.07163	0.14	0.063	1.72e-50	0.077
PARD6A	3.57e-55	0.688131	0.247	0.137	1.94e-50	0.11
CNKSR2	3.62e-55	-0.811442	0.381	0.48	1.97e-50	-0.099
RAD51C	4.07e-55	0.605024	0.321	0.192	2.22e-50	0.129
GSTZ1	4.55e-55	0.861396	0.172	0.084	2.48e-50	0.088
MRPS24	4.91e-55	0.378829	0.784	0.657	2.67e-50	0.127
GPC6	5.25e-55	-0.271818	0.943	0.947	2.86e-50	-0.004
ARHGAP29	6.2e-55	-0.73134	0.459	0.537	3.38e-50	-0.078
AL451165.2	6.47e-55	1.01441	0.141	0.063	3.52e-50	0.078
RHBDL3	6.9e-55	-0.760298	0.369	0.464	3.76e-50	-0.095
RPS23	6.98e-55	-0.230055	0.974	0.981	3.8e-50	-0.007
COPS5	8.06e-55	0.49631	0.557	0.395	4.39e-50	0.162
PLPP5	8.07e-55	0.79926	0.191	0.097	4.39e-50	0.094
USP32	8.23e-55	0.460747	0.715	0.574	4.48e-50	0.141
TUBB	9.89e-55	-0.592376	0.524	0.603	5.39e-50	-0.079
CAPN2	1.01e-54	0.72858	0.23	0.125	5.49e-50	0.105
RPL39	1.15e-54	0.224741	0.962	0.943	6.27e-50	0.019
KDM5B	1.71e-54	-0.437841	0.772	0.794	9.34e-50	-0.022
BBS5	1.92e-54	-0.574908	0.511	0.581	1.05e-49	-0.07
KPNA3	1.94e-54	-0.501083	0.63	0.681	1.06e-49	-0.051
NDUFB6	2.44e-54	0.394837	0.749	0.602	1.33e-49	0.147
NDUFAF3	2.55e-54	0.386132	0.75	0.611	1.39e-49	0.139
OLFM1	2.63e-54	0.7914	0.202	0.106	1.43e-49	0.096
RNASEK	3.15e-54	0.289919	0.877	0.783	1.72e-49	0.094
PTTG1	3.22e-54	0.907775	0.145	0.066	1.75e-49	0.079
TMA16	4.36e-54	0.58188	0.308	0.183	2.38e-49	0.125
EXOSC1	5.22e-54	0.683989	0.411	0.277	2.84e-49	0.134
MAP2	5.41e-54	0.391937	0.907	0.85	2.95e-49	0.057
PLAAT3	5.46e-54	0.645577	0.267	0.152	2.98e-49	0.115
AC078850.2	5.63e-54	3.25176	0.024	0.003	3.07e-49	0.021
ARHGEF17	6.27e-54	-2.08816	0.044	0.136	3.42e-49	-0.092
MESP1	6.53e-54	0.553917	0.404	0.261	3.56e-49	0.143
LDLRAD4	7.31e-54	0.44505	0.622	0.457	3.98e-49	0.165
EXOSC7	7.94e-54	0.52185	0.419	0.272	4.32e-49	0.147
BUD23	8.73e-54	0.489259	0.474	0.32	4.75e-49	0.154
RNF150	9.58e-54	-0.651795	0.443	0.536	5.22e-49	-0.093
TRMT1	1.03e-53	0.910744	0.16	0.077	5.61e-49	0.083
ATG14	1.11e-53	0.665801	0.281	0.164	6.02e-49	0.117
INKA2	1.21e-53	0.983516	0.144	0.067	6.57e-49	0.077
SNHG17	1.25e-53	0.948209	0.158	0.075	6.8e-49	0.083
NCALD	1.35e-53	1.10369	0.132	0.058	7.37e-49	0.074
MIR34AHG	1.43e-53	2.01647	0.052	0.013	7.78e-49	0.039
BRWD1	1.49e-53	-0.581055	0.563	0.616	8.1e-49	-0.053
TSPAN5	1.57e-53	-0.579271	0.508	0.584	8.54e-49	-0.076
ODC1	1.68e-53	0.408798	0.626	0.457	9.15e-49	0.169
PDGFA	1.76e-53	1.90037	0.053	0.014	9.57e-49	0.039
TRMT6	1.83e-53	0.654149	0.223	0.12	9.95e-49	0.103
ST13	2e-53	0.358265	0.803	0.68	1.09e-48	0.123
FH	2.95e-53	0.47217	0.509	0.349	1.61e-48	0.16
SWI5	2.95e-53	0.492874	0.459	0.306	1.61e-48	0.153
AL031602.2	3.17e-53	1.26814	0.123	0.054	1.73e-48	0.069
KCTD16	3.34e-53	-1.51858	0.109	0.215	1.82e-48	-0.106
AL353576.1	3.35e-53	-2.10687	0.042	0.132	1.82e-48	-0.09
COMMD8	3.64e-53	0.471894	0.505	0.347	1.98e-48	0.158
MINCR	4.95e-53	0.730045	0.213	0.114	2.7e-48	0.099
SRPRB	5.59e-53	0.735485	0.199	0.103	3.04e-48	0.096
FGFR1OP2	5.68e-53	0.473124	0.537	0.373	3.1e-48	0.164
SLC12A5	6.41e-53	0.495445	0.422	0.275	3.49e-48	0.147
HAGH	6.56e-53	0.352913	0.745	0.594	3.58e-48	0.151
FJX1	8.32e-53	-1.84627	0.061	0.156	4.53e-48	-0.095
LINC01440	9.57e-53	-5.82171	0.002	0.068	5.21e-48	-0.066
SNHG25	1.08e-52	0.696207	0.225	0.123	5.88e-48	0.102
SNAPC5	1.1e-52	0.520609	0.383	0.242	6.01e-48	0.141
IAH1	1.3e-52	0.516772	0.409	0.265	7.1e-48	0.144
YIF1A	1.33e-52	0.452251	0.609	0.447	7.24e-48	0.162
UST	1.59e-52	1.80787	0.056	0.015	8.69e-48	0.041
TXLNG	1.74e-52	0.484613	0.471	0.319	9.5e-48	0.152
SSX2IP	1.97e-52	-0.461757	0.657	0.705	1.07e-47	-0.048
JTB	2.72e-52	0.36288	0.734	0.579	1.48e-47	0.155
MTX1	2.99e-52	0.63212	0.305	0.183	1.63e-47	0.122
RAB32	3.51e-52	1.12143	0.109	0.045	1.91e-47	0.064
EEF1E1	3.75e-52	0.46276	0.503	0.347	2.05e-47	0.156
DPM3	3.79e-52	0.493728	0.426	0.279	2.07e-47	0.147
NDUFA9	4.56e-52	0.482376	0.626	0.476	2.48e-47	0.15
GDE1	4.67e-52	0.632075	0.302	0.181	2.55e-47	0.121
AC008267.5	9.12e-52	0.811736	0.189	0.099	4.97e-47	0.09
CLSPN	1.01e-51	-1.51439	0.115	0.218	5.49e-47	-0.103
AIMP1	1.34e-51	0.545125	0.528	0.379	7.32e-47	0.149
DHDDS	1.83e-51	0.514774	0.492	0.341	9.95e-47	0.151
ETFB	2.17e-51	0.39813	0.698	0.545	1.18e-46	0.153
SRRM4	2.22e-51	-0.315896	0.828	0.838	1.21e-46	-0.01
SRA1	2.46e-51	0.525545	0.444	0.297	1.34e-46	0.147
TCF25	3.13e-51	0.399218	0.642	0.481	1.71e-46	0.161
CCT5	3.71e-51	0.401828	0.672	0.522	2.02e-46	0.15
AC093879.1	3.84e-51	0.97534	0.174	0.089	2.09e-46	0.085
CDCA8	4.16e-51	1.74953	0.074	0.025	2.26e-46	0.049
PTGES2	4.65e-51	0.548217	0.377	0.243	2.53e-46	0.134
RBX1	5.56e-51	0.336544	0.844	0.751	3.03e-46	0.093
MRPL13	5.68e-51	0.436892	0.589	0.432	3.1e-46	0.157
SLC7A6OS	5.84e-51	0.654163	0.272	0.16	3.18e-46	0.112
EYS	6.68e-51	-0.262262	0.97	0.964	3.64e-46	0.006
HKDC1	1.26e-50	2.04922	0.057	0.016	6.87e-46	0.041
ERVK3-1	1.42e-50	0.549438	0.366	0.234	7.72e-46	0.132
AC093535.1	1.43e-50	1.18764	0.132	0.06	7.8e-46	0.072
UBE2S	1.59e-50	0.400853	0.693	0.537	8.65e-46	0.156
OLFM3	1.62e-50	-1.69784	0.054	0.145	8.82e-46	-0.091
GTF3C1	1.82e-50	0.550962	0.363	0.23	9.93e-46	0.133
MIR124-2HG	1.93e-50	-0.486024	0.668	0.721	1.05e-45	-0.053
ZNF433-AS1	2.28e-50	0.528456	0.438	0.296	1.24e-45	0.142
TF	2.67e-50	0.505499	0.397	0.257	1.45e-45	0.14
MACF1	2.82e-50	-0.444102	0.64	0.69	1.53e-45	-0.05
NDUFAF2	3.14e-50	0.471717	0.518	0.363	1.71e-45	0.155
KCTD8	3.37e-50	-1.52912	0.095	0.196	1.84e-45	-0.101
PIN1	3.49e-50	0.4233	0.611	0.452	1.9e-45	0.159
OVCH2	3.75e-50	3.93983	0.02	0.002	2.04e-45	0.018
SRSF3	3.79e-50	0.350196	0.804	0.71	2.06e-45	0.094
AC074032.1	4.24e-50	0.590089	0.396	0.259	2.31e-45	0.137
SYDE2	4.28e-50	-0.995534	0.225	0.33	2.33e-45	-0.105
RELL1	4.44e-50	-1.882	0.052	0.141	2.42e-45	-0.089
MPP4	5e-50	-0.520093	0.456	0.555	2.72e-45	-0.099
LYPD2	5.37e-50	1.81872	0.068	0.022	2.93e-45	0.046
ARL4C	5.39e-50	-1.4115	0.159	0.262	2.94e-45	-0.103
TUSC2	5.8e-50	0.516606	0.393	0.256	3.16e-45	0.137
RASGRF2	6.66e-50	-0.415662	0.739	0.766	3.63e-45	-0.027
FAM89A	6.66e-50	-0.632171	0.448	0.528	3.63e-45	-0.08
ISOC2	6.76e-50	0.642562	0.236	0.132	3.68e-45	0.104
TOMM40	7.67e-50	0.49046	0.422	0.282	4.18e-45	0.14
GTF2A2	9.08e-50	0.379582	0.758	0.627	4.94e-45	0.131
SAP18	9.18e-50	0.311992	0.857	0.78	5e-45	0.077
MRPL12	9.47e-50	0.600279	0.324	0.201	5.16e-45	0.123
HSPD1	1.1e-49	0.37364	0.738	0.606	5.99e-45	0.132
HSD17B12	1.37e-49	0.477644	0.434	0.29	7.44e-45	0.144
MANF	1.54e-49	0.595685	0.47	0.329	8.36e-45	0.141
AC109439.2	1.68e-49	-4.12741	0.006	0.072	9.14e-45	-0.066
CIB1	2e-49	0.472636	0.463	0.317	1.09e-44	0.146
MEAK7	2.26e-49	0.640024	0.427	0.292	1.23e-44	0.135
RRS1	2.7e-49	0.712278	0.209	0.113	1.47e-44	0.096
AL391840.1	2.95e-49	1.01568	0.16	0.08	1.61e-44	0.08
AL451062.1	3.15e-49	-0.513752	0.83	0.841	1.72e-44	-0.011
LAMTOR5	3.25e-49	0.319527	0.845	0.741	1.77e-44	0.104
CCDC125	3.26e-49	0.779373	0.2	0.107	1.78e-44	0.093
HK2	3.91e-49	-1.34771	0.151	0.253	2.13e-44	-0.102
TRNAU1AP	5e-49	0.526308	0.361	0.231	2.72e-44	0.13
TOMM70	5.53e-49	0.471121	0.494	0.342	3.01e-44	0.152
RPL36AL	6.08e-49	0.311624	0.842	0.73	3.31e-44	0.112
MED13L	6.16e-49	-0.463272	0.636	0.682	3.35e-44	-0.046
HSBP1	7.76e-49	0.257767	0.896	0.829	4.23e-44	0.067
SPRY4-AS1	8.08e-49	-1.6235	0.087	0.184	4.4e-44	-0.097
ZCCHC7	8.22e-49	0.342455	0.788	0.656	4.48e-44	0.132
PPP1R7	8.74e-49	0.489081	0.553	0.402	4.76e-44	0.151
RPLP0	9.04e-49	-0.239201	0.95	0.971	4.93e-44	-0.021
DNAJA3	9.36e-49	0.715115	0.228	0.128	5.1e-44	0.1
PAFAH1B1	9.53e-49	0.403234	0.625	0.47	5.19e-44	0.155
HSF1	1.12e-48	0.599555	0.315	0.196	6.12e-44	0.119
GLRX2	1.21e-48	0.574702	0.267	0.156	6.62e-44	0.111
SLC25A4	1.23e-48	0.303499	0.839	0.737	6.71e-44	0.102
SDHB	1.23e-48	0.499939	0.566	0.421	6.72e-44	0.145
RPL27	1.26e-48	0.214846	0.952	0.942	6.86e-44	0.01
EIF2S2	1.34e-48	0.336714	0.735	0.582	7.27e-44	0.153
LNCTAM34A	1.38e-48	2.04061	0.041	0.009	7.52e-44	0.032
B3GALNT2	1.42e-48	0.703346	0.264	0.156	7.73e-44	0.108
LZIC	1.47e-48	0.435134	0.545	0.392	8e-44	0.153
NTM	1.74e-48	-0.273482	0.939	0.943	9.5e-44	-0.004
UQCC3	1.87e-48	0.437315	0.567	0.411	1.02e-43	0.156
GPS2	2.06e-48	0.493437	0.408	0.269	1.12e-43	0.139
LSM1	2.25e-48	0.425041	0.528	0.373	1.23e-43	0.155
IFI27L1	2.66e-48	0.382738	0.575	0.413	1.45e-43	0.162
ATP1B1	2.82e-48	-0.636304	0.45	0.543	1.54e-43	-0.093
AC005523.2	2.99e-48	0.779786	0.157	0.077	1.63e-43	0.08
MRPL54	3.07e-48	0.345166	0.797	0.679	1.67e-43	0.118
MRTO4	3.17e-48	0.563204	0.301	0.184	1.72e-43	0.117
DPP10	3.97e-48	-2.26272	0.037	0.118	2.16e-43	-0.081
TMX4	4.11e-48	0.438958	0.657	0.51	2.24e-43	0.147
PTCD2	5.33e-48	0.878219	0.166	0.085	2.9e-43	0.081
SLC7A6	5.71e-48	0.88156	0.151	0.074	3.11e-43	0.077
PSMD1	5.91e-48	0.683305	0.498	0.354	3.22e-43	0.144
MICAL2	6.8e-48	1.49328	0.068	0.023	3.71e-43	0.045
EIF5	7.49e-48	0.426628	0.819	0.734	4.08e-43	0.085
MDP1	8.87e-48	0.443265	0.504	0.356	4.83e-43	0.148
NELL2	9.58e-48	-0.899538	0.264	0.363	5.22e-43	-0.099
PRPF6	1.14e-47	0.465903	0.595	0.446	6.19e-43	0.149
IMMP2L	1.14e-47	-0.899403	0.295	0.393	6.22e-43	-0.098
FAM50A	1.26e-47	0.455544	0.439	0.296	6.88e-43	0.143
ZFY	1.42e-47	-4.81644	0.002	0.062	7.74e-43	-0.06
HEXA	1.55e-47	0.761326	0.435	0.301	8.44e-43	0.134
DPP7	1.86e-47	0.457941	0.45	0.306	1.01e-42	0.144
C1orf109	2.49e-47	0.714059	0.181	0.095	1.35e-42	0.086
HEBP2	2.55e-47	0.395279	0.689	0.551	1.39e-42	0.138
RPL3	2.56e-47	-0.167883	0.983	0.989	1.39e-42	-0.006
RNF165	2.57e-47	-0.939818	0.231	0.331	1.4e-42	-0.1
PDCD11	2.61e-47	0.727487	0.181	0.095	1.42e-42	0.086
AC009690.2	2.72e-47	0.478529	0.548	0.395	1.48e-42	0.153
ROBO2	2.9e-47	0.437726	0.417	0.281	1.58e-42	0.136
TNRC6B	2.94e-47	-0.320351	0.869	0.862	1.6e-42	0.007
CLC	3.01e-47	3.54213	0.021	0.002	1.64e-42	0.019
ADAMTS18	3.22e-47	-1.75635	0.027	0.104	1.75e-42	-0.077
CLU	3.61e-47	0.642895	0.22	0.123	1.97e-42	0.097
TMEM63C	3.67e-47	1.64231	0.069	0.024	2e-42	0.045
GOT1	3.78e-47	0.461113	0.498	0.347	2.06e-42	0.151
TMEM30A	3.91e-47	0.51073	0.343	0.218	2.13e-42	0.125
ARPC2	4.61e-47	0.343854	0.749	0.6	2.51e-42	0.149
AL355612.1	5.17e-47	0.882882	0.224	0.128	2.82e-42	0.096
CTTNBP2	5.62e-47	0.760826	0.148	0.072	3.06e-42	0.076
TLN1	8.24e-47	0.641398	0.299	0.185	4.49e-42	0.114
POLR3K	8.48e-47	0.570267	0.294	0.178	4.62e-42	0.116
ZNF292	8.75e-47	-0.466722	0.657	0.691	4.77e-42	-0.034
KCNIP2-AS1	1.09e-46	1.52112	0.096	0.039	5.91e-42	0.057
UNC80	1.15e-46	-0.62091	0.447	0.522	6.28e-42	-0.075
MRPS7	1.18e-46	0.389936	0.671	0.518	6.44e-42	0.153
MDM2	1.2e-46	0.830801	0.314	0.205	6.51e-42	0.109
OXR1	1.23e-46	-0.73728	0.427	0.496	6.71e-42	-0.069
AC005865.2	1.27e-46	3.12257	0.022	0.002	6.91e-42	0.02
PHC2	1.86e-46	-0.492539	0.563	0.626	1.01e-41	-0.063
GET3	2.07e-46	0.503	0.423	0.285	1.13e-41	0.138
DDX17	2.22e-46	-0.355778	0.786	0.802	1.21e-41	-0.016
COL11A1	2.34e-46	-1.7355	0.056	0.142	1.27e-41	-0.086
HIST2H2AC	2.41e-46	0.459888	0.366	0.237	1.31e-41	0.129
H2AFZ	2.44e-46	0.226348	0.947	0.943	1.33e-41	0.004
TRPC7	2.52e-46	0.508496	0.189	0.1	1.37e-41	0.089
PPCS	2.75e-46	0.485674	0.443	0.302	1.5e-41	0.141
CNKSR1	2.95e-46	1.77295	0.048	0.013	1.61e-41	0.035
ZCCHC10	3.41e-46	0.412417	0.497	0.349	1.86e-41	0.148
RPL15	4.55e-46	-0.17012	0.976	0.987	2.48e-41	-0.011
SLC10A1	5.09e-46	1.16173	0.111	0.049	2.77e-41	0.062
AC010974.2	5.41e-46	0.789943	0.3	0.191	2.95e-41	0.109
EMC9	6.34e-46	0.414699	0.545	0.398	3.45e-41	0.147
AL157400.2	6.65e-46	2.25652	0.033	0.007	3.62e-41	0.026
PSMA2	6.7e-46	0.338722	0.801	0.693	3.65e-41	0.108
TUBA1A	7.1e-46	-0.556399	0.656	0.695	3.87e-41	-0.039
HSPA4L	8.49e-46	0.522437	0.4	0.268	4.62e-41	0.132
MYBL1	8.58e-46	0.89613	0.124	0.057	4.67e-41	0.067
GON7	8.93e-46	0.446908	0.38	0.244	4.87e-41	0.136
SNU13	8.95e-46	0.315465	0.835	0.729	4.87e-41	0.106
EDF1	1.26e-45	0.263009	0.877	0.807	6.86e-41	0.07
MRPL36	1.37e-45	0.389164	0.528	0.373	7.48e-41	0.155
LSM10	1.41e-45	0.539918	0.275	0.163	7.68e-41	0.112
GTPBP2	1.56e-45	0.751614	0.2	0.11	8.47e-41	0.09
ITGB1BP1	1.56e-45	0.491317	0.358	0.231	8.52e-41	0.127
RDH10-AS1	1.57e-45	1.17139	0.118	0.054	8.56e-41	0.064
CYSTM1	1.66e-45	0.490191	0.507	0.361	9.02e-41	0.146
SLC25A3	1.69e-45	0.290032	0.858	0.773	9.22e-41	0.085
METTL23	1.87e-45	0.581637	0.324	0.205	1.02e-40	0.119
OCIAD2	1.92e-45	-0.457789	0.686	0.704	1.04e-40	-0.018
H2AFJ	1.97e-45	0.300457	0.768	0.629	1.07e-40	0.139
TUFM	2.17e-45	0.366379	0.714	0.57	1.18e-40	0.144
TNIK	2.17e-45	-0.822788	0.242	0.346	1.18e-40	-0.104
ZDHHC22	2.46e-45	1.70925	0.056	0.017	1.34e-40	0.039
AK2	2.57e-45	0.413604	0.45	0.304	1.4e-40	0.146
PSMD12	3.12e-45	0.434836	0.556	0.406	1.7e-40	0.15
NDUFB11	3.5e-45	0.272562	0.87	0.779	1.91e-40	0.091
CHD5	3.55e-45	1.3925	0.077	0.029	1.93e-40	0.048
DCAF13	3.67e-45	0.458446	0.422	0.283	2e-40	0.139
LLGL2	3.72e-45	-0.605297	0.45	0.521	2.03e-40	-0.071
FAM13A	4.48e-45	-0.637464	0.488	0.547	2.44e-40	-0.059
SCARB2	4.62e-45	0.334941	0.777	0.65	2.52e-40	0.127
AL022238.2	4.69e-45	0.998536	0.134	0.065	2.55e-40	0.069
MYC	5.04e-45	2.57633	0.024	0.004	2.74e-40	0.02
TIMM8B	5.16e-45	0.353441	0.722	0.583	2.81e-40	0.139
POLR2F	5.95e-45	0.422007	0.475	0.328	3.24e-40	0.147
EML1	6.08e-45	-0.408812	0.71	0.741	3.31e-40	-0.031
AC015795.1	6.97e-45	1.91983	0.045	0.012	3.8e-40	0.033
TRIM36	8.63e-45	-0.752127	0.32	0.413	4.7e-40	-0.093
PPP3CC	1.28e-44	0.51706	0.405	0.273	6.96e-40	0.132
MT1F	1.39e-44	1.15644	0.121	0.057	7.6e-40	0.064
METTL5	1.48e-44	0.463506	0.495	0.353	8.09e-40	0.142
SYAP1	1.7e-44	0.43229	0.485	0.34	9.24e-40	0.145
IGSF6	1.89e-44	1.51869	0.057	0.018	1.03e-39	0.039
PDZD11	2.13e-44	0.442346	0.493	0.349	1.16e-39	0.144
UNC119	2.23e-44	-0.162981	0.967	0.988	1.22e-39	-0.021
APLP1	2.44e-44	-0.745923	0.402	0.472	1.33e-39	-0.07
JUN	2.54e-44	0.336901	0.687	0.542	1.38e-39	0.145
MDH2	2.63e-44	0.374287	0.676	0.519	1.43e-39	0.157
SVIP	2.73e-44	0.532498	0.465	0.334	1.49e-39	0.131
PRDM1	2.81e-44	0.449495	0.505	0.373	1.53e-39	0.132
PGK1	2.98e-44	-0.434672	0.809	0.823	1.62e-39	-0.014
PDRG1	3.25e-44	0.490178	0.333	0.211	1.77e-39	0.122
RAD21	3.27e-44	-0.544324	0.519	0.575	1.78e-39	-0.056
SUPT6H	3.72e-44	0.507367	0.41	0.278	2.03e-39	0.132
NANOS1	3.89e-44	-1.54185	0.096	0.188	2.12e-39	-0.092
AC027644.3	4.15e-44	0.463613	0.412	0.277	2.26e-39	0.135
BAX	4.26e-44	0.549241	0.424	0.294	2.32e-39	0.13
MRPL46	4.38e-44	0.505762	0.355	0.229	2.38e-39	0.126
AP2S1	4.96e-44	0.406479	0.586	0.436	2.7e-39	0.15
AJ011931.2	4.98e-44	1.02045	0.182	0.099	2.71e-39	0.083
TSIX	5.07e-44	2.41225	0.029	0.005	2.76e-39	0.024
RPL10A	5.12e-44	-0.234784	0.941	0.952	2.79e-39	-0.011
YPEL3	5.54e-44	-0.536715	0.537	0.591	3.02e-39	-0.054
SEMA4B	5.82e-44	-0.714537	0.374	0.455	3.17e-39	-0.081
ZNF593	7.48e-44	0.50514	0.288	0.177	4.08e-39	0.111
AK1	7.56e-44	0.395939	0.586	0.437	4.12e-39	0.149
ELOC	8.02e-44	0.373056	0.717	0.57	4.37e-39	0.147
TPM1	8.93e-44	-0.484667	0.631	0.668	4.87e-39	-0.037
ATP6V1F	9.13e-44	0.298953	0.839	0.741	4.97e-39	0.098
DNAJB2	9.73e-44	0.46479	0.449	0.314	5.3e-39	0.135
DACH1	9.89e-44	-0.391101	0.732	0.771	5.39e-39	-0.039
BCCIP	1.01e-43	0.450237	0.497	0.355	5.53e-39	0.142
SURF6	1.05e-43	0.549335	0.266	0.161	5.73e-39	0.105
DYNLL1	1.12e-43	0.19875	0.948	0.921	6.13e-39	0.027
TIMM9	1.17e-43	0.464834	0.424	0.287	6.37e-39	0.137
MEPCE	1.42e-43	0.857463	0.127	0.06	7.72e-39	0.067
RUVBL1	1.45e-43	0.455847	0.415	0.28	7.91e-39	0.135
GGCT	1.46e-43	0.488891	0.421	0.288	7.97e-39	0.133
RPL17	1.52e-43	-0.192804	0.976	0.983	8.26e-39	-0.007
SIX3	1.59e-43	-0.720287	0.339	0.429	8.64e-39	-0.09
TINCR	1.73e-43	1.02166	0.116	0.054	9.43e-39	0.062
TULP1	1.76e-43	-0.328266	0.835	0.859	9.59e-39	-0.024
NBAT1	1.88e-43	-1.51024	0.073	0.16	1.03e-38	-0.087
EIF3I	1.89e-43	0.399021	0.644	0.505	1.03e-38	0.139
POLR2K	2.14e-43	0.335641	0.76	0.631	1.17e-38	0.129
CCN1	2.36e-43	1.12542	0.096	0.04	1.29e-38	0.056
BRI3	2.49e-43	0.283948	0.865	0.774	1.35e-38	0.091
PDE1C	2.5e-43	0.336275	0.792	0.67	1.36e-38	0.122
AC011625.1	3.01e-43	2.02946	0.034	0.007	1.64e-38	0.027
ATXN1	3.01e-43	-0.395248	0.685	0.714	1.64e-38	-0.029
TAF1D	3.5e-43	0.410649	0.528	0.378	1.91e-38	0.15
TM7SF2	3.53e-43	0.59412	0.265	0.162	1.92e-38	0.103
FGF13	5.97e-43	-2.34166	0.032	0.105	3.25e-38	-0.073
FAM133B	6.59e-43	0.384238	0.595	0.443	3.59e-38	0.152
AC104370.1	6.82e-43	2.34293	0.033	0.007	3.71e-38	0.026
C8orf37-AS1	7.14e-43	1.82378	0.067	0.024	3.89e-38	0.043
TYMS	8.01e-43	0.842167	0.159	0.083	4.36e-38	0.076
NUDC	8.58e-43	0.351972	0.707	0.561	4.67e-38	0.146
DHX30	1.04e-42	0.392382	0.533	0.383	5.66e-38	0.15
RPL38	1.16e-42	0.190985	0.938	0.897	6.3e-38	0.041
HSPA8	1.19e-42	0.255931	0.85	0.751	6.5e-38	0.099
PSMG4	1.21e-42	0.544212	0.289	0.18	6.57e-38	0.109
YDJC	1.27e-42	0.790108	0.145	0.073	6.93e-38	0.072
SULF1	1.28e-42	-1.88389	0.029	0.101	6.96e-38	-0.072
DUSP14	1.29e-42	0.534714	0.308	0.195	7.02e-38	0.113
CMC2	1.49e-42	0.521404	0.341	0.222	8.12e-38	0.119
LINC01315	1.54e-42	0.87147	0.128	0.062	8.38e-38	0.066
APOO	1.62e-42	0.37264	0.527	0.378	8.82e-38	0.149
AC018643.1	1.85e-42	3.15577	0.021	0.003	1.01e-37	0.018
TRAC	1.86e-42	0.419943	0.547	0.407	1.02e-37	0.14
PNCK	1.94e-42	0.617897	0.254	0.154	1.06e-37	0.1
AC087190.1	2.02e-42	0.827866	0.121	0.057	1.1e-37	0.064
SNX29	2.16e-42	0.733832	0.53	0.402	1.18e-37	0.128
REEP5	2.46e-42	0.370432	0.612	0.46	1.34e-37	0.152
GPN3	2.49e-42	0.437133	0.401	0.267	1.36e-37	0.134
VEZF1	2.69e-42	-0.649217	0.418	0.486	1.47e-37	-0.068
AC027117.2	2.9e-42	1.68942	0.044	0.012	1.58e-37	0.032
NOP56	3.07e-42	0.434306	0.391	0.261	1.67e-37	0.13
LINC01535	3.26e-42	0.833335	0.128	0.062	1.78e-37	0.066
LINC00173	3.36e-42	2.41885	0.031	0.006	1.83e-37	0.025
SLC25A6	3.36e-42	-0.365964	0.785	0.802	1.83e-37	-0.017
ANOS1	3.38e-42	0.256896	0.289	0.175	1.84e-37	0.114
C22orf39	3.45e-42	0.515158	0.339	0.219	1.88e-37	0.12
C12orf45	3.87e-42	0.585305	0.255	0.155	2.11e-37	0.1
MRPL38	3.92e-42	0.504737	0.356	0.236	2.14e-37	0.12
TDRD9	4.23e-42	1.34816	0.075	0.029	2.31e-37	0.046
THRSP	4.31e-42	1.55208	0.059	0.02	2.35e-37	0.039
EPB41L4A	4.87e-42	-1.24731	0.122	0.214	2.65e-37	-0.092
TBCA	4.87e-42	0.235256	0.885	0.809	2.65e-37	0.076
NMRAL1	5.01e-42	0.796947	0.149	0.076	2.73e-37	0.073
PTN	5.13e-42	0.902139	0.164	0.087	2.8e-37	0.077
CLTA	5.52e-42	0.280084	0.817	0.692	3.01e-37	0.125
CELF3	5.8e-42	0.572226	0.214	0.122	3.16e-37	0.092
RBIS	5.83e-42	0.363768	0.648	0.5	3.17e-37	0.148
ABCC5-AS1	6.04e-42	1.80386	0.047	0.013	3.29e-37	0.034
NEBL	6.21e-42	-1.09597	0.199	0.296	3.38e-37	-0.097
CKS2	6.38e-42	0.719211	0.192	0.108	3.48e-37	0.084
IMP4	8.52e-42	0.557697	0.244	0.145	4.64e-37	0.099
TLE3	9.6e-42	0.52291	0.219	0.127	5.23e-37	0.092
CIAPIN1	1.08e-41	0.547688	0.287	0.179	5.86e-37	0.108
CDKN1A	1.08e-41	1.24217	0.077	0.03	5.89e-37	0.047
MED10	1.16e-41	0.490014	0.356	0.235	6.32e-37	0.121
AC009060.1	1.31e-41	0.957104	0.13	0.064	7.11e-37	0.066
DNAJC1	1.61e-41	-0.613286	0.474	0.531	8.78e-37	-0.057
FBXL7	1.64e-41	0.948958	0.167	0.091	8.94e-37	0.076
TTTY14	2.22e-41	-4.26197	0.006	0.061	1.21e-36	-0.055
AUP1	2.27e-41	0.383211	0.495	0.348	1.23e-36	0.147
FTL	2.28e-41	0.245508	0.986	0.992	1.24e-36	-0.006
PPM1E	2.31e-41	0.384333	0.63	0.481	1.26e-36	0.149
MITD1	2.36e-41	0.487037	0.343	0.224	1.28e-36	0.119
POLR3H	2.55e-41	0.664574	0.179	0.098	1.39e-36	0.081
RPGRIP1	2.76e-41	0.570544	0.596	0.48	1.5e-36	0.116
GRIA1	2.99e-41	-2.14607	0.022	0.088	1.63e-36	-0.066
LINC02798	3.18e-41	0.900991	0.125	0.061	1.73e-36	0.064
GAS5	3.47e-41	0.611323	0.699	0.591	1.89e-36	0.108
COQ9	3.69e-41	0.605643	0.218	0.126	2.01e-36	0.092
PCAT1	4.45e-41	1.19273	0.09	0.038	2.43e-36	0.052
AC010642.2	4.5e-41	0.480236	0.284	0.177	2.45e-36	0.107
NT5C3B	4.89e-41	0.50711	0.37	0.248	2.67e-36	0.122
MRPL58	5.93e-41	0.469502	0.427	0.296	3.23e-36	0.131
SPART	6.35e-41	0.443721	0.513	0.374	3.46e-36	0.139
SDK1	6.45e-41	-0.842708	0.27	0.365	3.51e-36	-0.095
AC004148.1	6.97e-41	0.817746	0.135	0.067	3.8e-36	0.068
SDC2	7.66e-41	-0.826094	0.241	0.333	4.17e-36	-0.092
ALK	9.42e-41	0.649419	0.243	0.148	5.13e-36	0.095
TGFB1	9.55e-41	0.596327	0.292	0.185	5.2e-36	0.107
PPP1R9A	9.88e-41	-0.401066	0.655	0.688	5.38e-36	-0.033
DAPL1	1.08e-40	0.492567	0.409	0.285	5.89e-36	0.124
AC008443.5	1.11e-40	0.747738	0.192	0.109	6.02e-36	0.083
PCNP	1.14e-40	0.381721	0.705	0.572	6.19e-36	0.133
AP000462.1	1.22e-40	-0.323097	0.734	0.786	6.63e-36	-0.052
PFDN6	1.27e-40	0.3996	0.487	0.346	6.9e-36	0.141
NAPG	1.71e-40	0.386665	0.479	0.338	9.31e-36	0.141
KIAA1958	1.86e-40	-0.610717	0.434	0.504	1.02e-35	-0.07
PNISR	1.89e-40	-0.28126	0.873	0.873	1.03e-35	0
PGRMC1	1.92e-40	0.3398	0.747	0.633	1.05e-35	0.114
TP53TG1	1.94e-40	0.539664	0.257	0.156	1.06e-35	0.101
CHCHD1	2.49e-40	0.357021	0.599	0.447	1.36e-35	0.152
R3HCC1	2.55e-40	-0.835004	0.326	0.402	1.39e-35	-0.076
STRAP	2.62e-40	0.336512	0.781	0.664	1.43e-35	0.117
PDCD5	2.85e-40	0.339785	0.672	0.53	1.55e-35	0.142
MTSS1	2.93e-40	0.404608	0.441	0.307	1.59e-35	0.134
RBMX2	2.93e-40	0.454192	0.355	0.232	1.59e-35	0.123
AC012146.1	2.98e-40	0.639218	0.213	0.124	1.62e-35	0.089
REEP2	3.46e-40	0.512074	0.312	0.2	1.88e-35	0.112
CISD3	4.01e-40	0.545829	0.213	0.123	2.19e-35	0.09
AC004160.1	4.06e-40	1.21724	0.068	0.025	2.21e-35	0.043
EEF2	4.25e-40	-0.373212	0.732	0.757	2.31e-35	-0.025
NCOA1	4.58e-40	-0.349357	0.756	0.768	2.49e-35	-0.012
WIPF1	4.59e-40	0.717734	0.179	0.099	2.5e-35	0.08
DDX42	5.04e-40	0.443078	0.431	0.301	2.74e-35	0.13
TMEM178B	5.11e-40	0.992394	0.121	0.058	2.78e-35	0.063
DAD1	6.06e-40	0.322526	0.777	0.66	3.3e-35	0.117
FAM71E1	6.54e-40	0.546083	0.242	0.145	3.56e-35	0.097
RCAN3	6.6e-40	0.500619	0.278	0.173	3.6e-35	0.105
PGAM1	6.9e-40	-0.39728	0.729	0.745	3.76e-35	-0.016
TPM4	7.42e-40	0.510861	0.297	0.188	4.04e-35	0.109
CHD7	7.64e-40	-0.354684	0.727	0.744	4.16e-35	-0.017
ABLIM1	8e-40	-0.748588	0.382	0.457	4.36e-35	-0.075
HS3ST5	8.69e-40	1.75847	0.055	0.018	4.73e-35	0.037
MRPL49	9.45e-40	0.577402	0.243	0.147	5.15e-35	0.096
NTMT1	9.7e-40	0.496093	0.29	0.183	5.29e-35	0.107
TUB	9.76e-40	-1.03682	0.136	0.227	5.32e-35	-0.091
MRPL35	1.03e-39	0.512759	0.279	0.174	5.62e-35	0.105
SLC38A1	1.05e-39	0.338759	0.679	0.533	5.71e-35	0.146
RTBDN	1.22e-39	-0.745727	0.446	0.513	6.65e-35	-0.067
SARM1	1.23e-39	0.474328	0.345	0.229	6.71e-35	0.116
PEBP1	1.26e-39	0.186535	0.942	0.917	6.86e-35	0.025
AC100810.1	1.26e-39	0.476311	0.33	0.216	6.89e-35	0.114
CP	1.39e-39	1.183	0.105	0.049	7.58e-35	0.056
HSBP1L1	1.41e-39	0.521447	0.31	0.201	7.66e-35	0.109
AKIRIN1	1.57e-39	0.403492	0.518	0.376	8.55e-35	0.142
RFK	2.06e-39	0.432481	0.409	0.281	1.12e-34	0.128
EML4	2.27e-39	-0.689223	0.358	0.435	1.24e-34	-0.077
EIF6	2.91e-39	0.390007	0.465	0.327	1.58e-34	0.138
FAM171B	3.58e-39	0.545018	0.283	0.18	1.95e-34	0.103
TMX2	3.59e-39	0.404269	0.503	0.363	1.95e-34	0.14
TMEM241	3.98e-39	0.623885	0.318	0.21	2.17e-34	0.108
SNRPN	4.09e-39	0.276801	0.865	0.784	2.23e-34	0.081
RBP1	4.12e-39	-0.716762	0.349	0.427	2.24e-34	-0.078
MYLK	4.35e-39	0.434673	0.4	0.273	2.37e-34	0.127
TRIM9	4.46e-39	-0.579085	0.397	0.472	2.43e-34	-0.075
BACH2	4.66e-39	0.510391	0.735	0.641	2.54e-34	0.094
FUOM	4.92e-39	1.42682	0.054	0.018	2.68e-34	0.036
B3GNT5	5.02e-39	0.952398	0.145	0.075	2.73e-34	0.07
GAMT	5.42e-39	0.425455	0.5	0.367	2.95e-34	0.133
CD302	5.43e-39	0.574046	0.239	0.145	2.96e-34	0.094
AARSD1	6e-39	0.517658	0.276	0.173	3.27e-34	0.103
PTRH2	6.88e-39	0.505894	0.367	0.246	3.75e-34	0.121
PSMC5	6.97e-39	0.315229	0.67	0.52	3.8e-34	0.15
AARS	7.08e-39	0.392408	0.534	0.398	3.86e-34	0.136
RNF212	7.75e-39	1.73417	0.047	0.014	4.22e-34	0.033
FZD3	7.88e-39	-0.454417	0.574	0.622	4.29e-34	-0.048
MRPS23	9.64e-39	0.364912	0.591	0.444	5.25e-34	0.147
BPTF	1.09e-38	-0.37974	0.706	0.721	5.93e-34	-0.015
COPS3	1.2e-38	0.449074	0.51	0.375	6.55e-34	0.135
FRAT2	1.43e-38	0.493183	0.299	0.191	7.79e-34	0.108
RPL30	1.58e-38	-0.208711	0.976	0.979	8.61e-34	-0.003
WASHC3	1.59e-38	0.408825	0.407	0.278	8.65e-34	0.129
KARS	1.76e-38	0.479769	0.343	0.229	9.61e-34	0.114
HAX1	1.77e-38	0.354255	0.718	0.592	9.67e-34	0.126
SERBP1	1.79e-38	0.250642	0.853	0.779	9.73e-34	0.074
DDHD2	2.04e-38	0.480043	0.265	0.165	1.11e-33	0.1
RPL27A	2.07e-38	-0.218542	0.965	0.97	1.13e-33	-0.005
TUBGCP5	2.07e-38	0.577908	0.192	0.109	1.13e-33	0.083
AL157829.1	2.43e-38	3.28274	0.019	0.002	1.32e-33	0.017
FGFBP3	3.3e-38	0.593363	0.216	0.128	1.8e-33	0.088
AC008459.1	3.51e-38	0.992532	0.085	0.036	1.91e-33	0.049
DDX52	3.66e-38	0.396458	0.417	0.284	1.99e-33	0.133
LARS	3.98e-38	0.345118	0.603	0.458	2.17e-33	0.145
SPA17	4.31e-38	1.16898	0.07	0.027	2.35e-33	0.043
NT5C	4.45e-38	0.356839	0.536	0.391	2.43e-33	0.145
CCNO	4.75e-38	2.06428	0.028	0.006	2.59e-33	0.022
H3F3B	4.98e-38	-0.126219	0.981	0.992	2.71e-33	-0.011
XRRA1	5.59e-38	0.4756	0.383	0.26	3.05e-33	0.123
TOMM22	6.44e-38	0.380069	0.522	0.383	3.51e-33	0.139
BEX1	6.54e-38	0.303867	0.789	0.666	3.56e-33	0.123
PSMA3	7.28e-38	0.313785	0.729	0.59	3.97e-33	0.139
ANKRD33	7.56e-38	0.357517	0.5	0.358	4.12e-33	0.142
MLLT10	7.66e-38	-0.528576	0.475	0.531	4.17e-33	-0.056
NAPRT	8.29e-38	-3.1927	0.009	0.063	4.52e-33	-0.054
CEBPD	8.44e-38	0.857847	0.178	0.102	4.6e-33	0.076
EDA2R	8.73e-38	1.85285	0.04	0.011	4.76e-33	0.029
SNRNP25	9.43e-38	0.4724	0.291	0.185	5.14e-33	0.106
SNTG1	9.49e-38	-1.92157	0.044	0.115	5.17e-33	-0.071
NCBP2	1.03e-37	0.394235	0.537	0.399	5.64e-33	0.138
CRB2	1.13e-37	-1.13183	0.16	0.244	6.18e-33	-0.084
AP005131.1	1.14e-37	1.08375	0.089	0.039	6.24e-33	0.05
ZNRD2	1.39e-37	0.417023	0.377	0.254	7.59e-33	0.123
GPSM2	1.53e-37	0.447484	0.37	0.251	8.33e-33	0.119
LDLRAP1	1.6e-37	1.73896	0.036	0.009	8.72e-33	0.027
SCAND1	1.83e-37	0.336124	0.725	0.602	9.99e-33	0.123
IMP3	1.89e-37	0.409897	0.402	0.278	1.03e-32	0.124
2024-03-02	2.49e-37	1.21412	0.063	0.023	1.36e-32	0.04
RP9	2.54e-37	0.407099	0.403	0.277	1.38e-32	0.126
VPS25	2.66e-37	0.425549	0.436	0.311	1.45e-32	0.125
ITGB3BP	3e-37	0.416792	0.412	0.286	1.64e-32	0.126
2024-03-08	3.42e-37	0.543047	0.271	0.171	1.86e-32	0.1
TXNL1	3.61e-37	0.262135	0.836	0.737	1.97e-32	0.099
MVP	3.87e-37	-1.17554	0.133	0.219	2.11e-32	-0.086
DNPH1	4.13e-37	0.396661	0.471	0.339	2.25e-32	0.132
GADD45G	4.17e-37	-0.288795	0.641	0.702	2.27e-32	-0.061
LENG9	4.27e-37	-1.69648	0.048	0.119	2.33e-32	-0.071
RASAL2	4.39e-37	-0.32937	0.711	0.741	2.39e-32	-0.03
C1orf35	4.55e-37	0.387394	0.378	0.254	2.48e-32	0.124
MMP2-AS1	4.6e-37	0.430489	0.414	0.296	2.51e-32	0.118
CPQ	5.16e-37	0.98076	0.111	0.054	2.81e-32	0.057
IDH1	5.42e-37	-0.893801	0.232	0.317	2.95e-32	-0.085
PLEKHJ1	5.47e-37	0.441654	0.338	0.225	2.98e-32	0.113
NDUFAF6	5.47e-37	0.42879	0.469	0.34	2.98e-32	0.129
BRD8	5.78e-37	0.45276	0.359	0.244	3.15e-32	0.115
SFXN4	5.91e-37	0.579382	0.212	0.126	3.22e-32	0.086
ZNF528-AS1	6.2e-37	0.480028	0.279	0.177	3.38e-32	0.102
AC097534.2	6.23e-37	-1.42078	0.077	0.155	3.39e-32	-0.078
AC009139.1	6.74e-37	-2.39756	0.017	0.076	3.67e-32	-0.059
RAD23A	7.05e-37	0.355149	0.692	0.559	3.84e-32	0.133
LGMN	7.17e-37	0.592468	0.234	0.143	3.91e-32	0.091
AL109628.2	7.38e-37	1.09558	0.086	0.038	4.02e-32	0.048
TMEM203	7.58e-37	0.409571	0.345	0.226	4.13e-32	0.119
HDAC2-AS2	7.71e-37	1.93266	0.066	0.025	4.2e-32	0.041
LAIR1	8.29e-37	1.62861	0.049	0.016	4.52e-32	0.033
NEGR1	8.31e-37	-0.867179	0.245	0.335	4.53e-32	-0.09
MIR181A2HG	8.59e-37	-0.663432	0.352	0.43	4.68e-32	-0.078
AL139022.1	9.09e-37	0.958738	0.119	0.059	4.95e-32	0.06
NEK1	9.36e-37	0.443044	0.329	0.217	5.1e-32	0.112
BBC3	9.74e-37	0.677572	0.18	0.103	5.31e-32	0.077
NDRG2	1.06e-36	0.683089	0.186	0.107	5.77e-32	0.079
LSM5	1.06e-36	0.349418	0.575	0.429	5.8e-32	0.146
ARHGEF10L	1.07e-36	0.623775	0.225	0.135	5.84e-32	0.09
HDDC2	1.12e-36	0.52189	0.259	0.162	6.12e-32	0.097
MARS	1.13e-36	0.50037	0.33	0.218	6.15e-32	0.112
SCO2	1.19e-36	0.549192	0.203	0.118	6.46e-32	0.085
B4GALT6	1.2e-36	1.08217	0.086	0.037	6.53e-32	0.049
AC016747.1	1.21e-36	0.616467	0.187	0.108	6.6e-32	0.079
AL353138.1	1.24e-36	1.30628	0.052	0.017	6.78e-32	0.035
BX890604.2	1.31e-36	0.817257	0.124	0.062	7.12e-32	0.062
ERI1	1.32e-36	-0.504227	0.517	0.57	7.18e-32	-0.053
MPC2	1.43e-36	0.318791	0.735	0.606	7.79e-32	0.129
TSPO	1.44e-36	0.387314	0.451	0.321	7.85e-32	0.13
TLCD4	1.53e-36	1.12284	0.064	0.024	8.31e-32	0.04
ARHGEF4	1.63e-36	0.709302	0.154	0.083	8.9e-32	0.071
MXRA7	1.72e-36	-0.350651	0.66	0.704	9.36e-32	-0.044
PHC3	1.76e-36	-0.436121	0.596	0.631	9.6e-32	-0.035
SCFD2	1.77e-36	0.507208	0.281	0.181	9.66e-32	0.1
GRAMD2B	1.84e-36	0.601911	0.215	0.131	1e-31	0.084
TEX12	1.87e-36	2.56841	0.02	0.003	1.02e-31	0.017
LRPAP1	2.07e-36	0.360138	0.559	0.416	1.13e-31	0.143
SLC27A6	2.11e-36	1.29641	0.059	0.021	1.15e-31	0.038
LINC02091	2.42e-36	1.29657	0.054	0.019	1.32e-31	0.035
PCARE	2.45e-36	0.349711	0.549	0.409	1.34e-31	0.14
ULK1	2.92e-36	-1.08155	0.135	0.221	1.59e-31	-0.086
SNRPD2	3.53e-36	0.281046	0.732	0.595	1.92e-31	0.137
H3F3A	3.63e-36	-0.185427	0.973	0.985	1.98e-31	-0.012
RNF115	3.97e-36	0.333773	0.599	0.454	2.16e-31	0.145
LY6E	4.76e-36	1.23142	0.066	0.026	2.59e-31	0.04
PHYH	5.11e-36	0.534671	0.349	0.239	2.78e-31	0.11
TMEM72	5.16e-36	1.71398	0.032	0.008	2.81e-31	0.024
AC087457.1	5.72e-36	0.505966	0.274	0.175	3.12e-31	0.099
NRTN	6.21e-36	-1.55116	0.059	0.131	3.38e-31	-0.072
PHGDH	6.44e-36	0.705219	0.113	0.055	3.51e-31	0.058
PRADC1	6.76e-36	0.436672	0.263	0.164	3.68e-31	0.099
MIR210HG	7.19e-36	-0.930037	0.187	0.275	3.92e-31	-0.088
PLCE1	7.66e-36	0.872573	0.121	0.061	4.17e-31	0.06
DDB2	8.21e-36	0.804599	0.147	0.08	4.47e-31	0.067
CAMK2N2	8.4e-36	1.18994	0.072	0.029	4.57e-31	0.043
SLC44A2	8.41e-36	1.02407	0.092	0.042	4.58e-31	0.05
AP003110.1	9.75e-36	1.13673	0.077	0.032	5.31e-31	0.045
MRPS35	1.01e-35	0.45928	0.396	0.279	5.51e-31	0.117
CEBPB-AS1	1.02e-35	1.59711	0.041	0.012	5.54e-31	0.029
KIAA1109	1.03e-35	0.345221	0.558	0.417	5.62e-31	0.141
ZNHIT3	1.24e-35	0.416597	0.438	0.313	6.74e-31	0.125
FAM241B	1.53e-35	0.475468	0.298	0.195	8.34e-31	0.103
MTRF1L	1.72e-35	0.383561	0.332	0.219	9.35e-31	0.113
PCCA-DT	2.07e-35	0.416958	0.286	0.183	1.12e-30	0.103
HSCB	2.07e-35	0.517994	0.252	0.158	1.13e-30	0.094
VDAC2	2.11e-35	0.218831	0.89	0.833	1.15e-30	0.057
PRKN	2.16e-35	0.424113	0.506	0.381	1.18e-30	0.125
TARS	2.2e-35	0.366585	0.411	0.285	1.2e-30	0.126
NCBP2AS2	2.23e-35	0.394551	0.368	0.249	1.22e-30	0.119
MYOM2	2.46e-35	1.36138	0.057	0.021	1.34e-30	0.036
NKD1	2.48e-35	1.98408	0.035	0.009	1.35e-30	0.026
MYO1H	2.52e-35	1.04484	0.079	0.034	1.37e-30	0.045
BMS1	2.52e-35	0.48254	0.301	0.198	1.37e-30	0.103
TCP1	2.64e-35	0.390456	0.543	0.414	1.44e-30	0.129
FAM174C	2.75e-35	0.552673	0.173	0.097	1.5e-30	0.076
MDH1	2.84e-35	0.303634	0.744	0.623	1.55e-30	0.121
GSTM3	2.96e-35	0.408185	0.439	0.316	1.61e-30	0.123
STIP1	3.1e-35	0.449034	0.398	0.28	1.69e-30	0.118
NMT1	3.11e-35	0.330857	0.629	0.485	1.7e-30	0.144
HSPA12A	3.18e-35	0.789499	0.138	0.073	1.73e-30	0.065
KIAA1211	3.79e-35	-0.42444	0.645	0.671	2.06e-30	-0.026
COA3	3.83e-35	0.35399	0.496	0.359	2.09e-30	0.137
NBEA	4.06e-35	-0.299025	0.722	0.744	2.21e-30	-0.022
NDUFAF4	4.09e-35	0.415391	0.332	0.22	2.23e-30	0.112
HNRNPDL	4.32e-35	0.262873	0.8	0.684	2.35e-30	0.116
AL365356.1	4.46e-35	0.834588	0.139	0.074	2.43e-30	0.065
SMYD3	4.49e-35	0.334727	0.671	0.536	2.44e-30	0.135
XPO4	4.6e-35	0.389352	0.527	0.391	2.51e-30	0.136
SLC27A5	4.63e-35	0.557121	0.169	0.095	2.52e-30	0.074
DSTN	4.84e-35	0.277643	0.817	0.709	2.64e-30	0.108
CDC37L1-DT	4.85e-35	0.799578	0.113	0.056	2.64e-30	0.057
CALM2	4.88e-35	-0.222119	0.95	0.955	2.66e-30	-0.005
RDH10	5.26e-35	0.717831	0.151	0.082	2.86e-30	0.069
AC091544.5	5.81e-35	4.14046	0.012	0.001	3.17e-30	0.011
CHCHD5	6.39e-35	0.383069	0.411	0.288	3.48e-30	0.123
CCDC127	6.53e-35	0.474154	0.243	0.151	3.56e-30	0.092
TMEM219	6.55e-35	0.331841	0.524	0.384	3.57e-30	0.14
ATP5PB	8.01e-35	0.310722	0.691	0.566	4.36e-30	0.125
ARL14EP	8.37e-35	0.387166	0.424	0.3	4.56e-30	0.124
DRAM2	8.4e-35	0.424696	0.305	0.199	4.58e-30	0.106
POU2F1	8.54e-35	-0.477494	0.526	0.577	4.65e-30	-0.051
LINC01053	8.73e-35	0.728774	0.145	0.079	4.76e-30	0.066
IQCH-AS1	9.33e-35	0.679101	0.189	0.111	5.08e-30	0.078
UBE2D1	9.8e-35	-0.683986	0.344	0.415	5.34e-30	-0.071
RBM28	9.84e-35	0.439549	0.349	0.237	5.36e-30	0.112
ADD1	9.87e-35	-0.352937	0.67	0.691	5.38e-30	-0.021
FBXW11	9.98e-35	0.325773	0.62	0.476	5.43e-30	0.144
HIGD2A	1.02e-34	0.323095	0.536	0.397	5.54e-30	0.139
ANAPC16	1.05e-34	0.260568	0.895	0.823	5.71e-30	0.072
WNK3	1.06e-34	-0.841068	0.25	0.331	5.77e-30	-0.081
OTUD6B-AS1	1.06e-34	0.324203	0.663	0.526	5.78e-30	0.137
RPL11	1.08e-34	-0.152439	0.978	0.987	5.89e-30	-0.009
USP2	1.09e-34	-0.758259	0.303	0.376	5.92e-30	-0.073
METAP2	1.17e-34	0.327554	0.622	0.479	6.38e-30	0.143
TSFM	1.21e-34	0.36708	0.368	0.247	6.59e-30	0.121
PTPRF	1.22e-34	-1.07823	0.133	0.216	6.63e-30	-0.083
LETMD1	1.5e-34	0.57831	0.22	0.135	8.18e-30	0.085
ADGRV1	1.59e-34	-0.314385	0.778	0.783	8.64e-30	-0.005
MORF4L2	1.69e-34	0.311272	0.74	0.609	9.19e-30	0.131
VPS4B	1.71e-34	0.455972	0.274	0.175	9.31e-30	0.099
ATP6V1G1	1.77e-34	0.213079	0.913	0.873	9.63e-30	0.04
SLCO1A2	1.86e-34	0.825433	0.121	0.062	1.01e-29	0.059
BRD9	1.96e-34	0.555146	0.257	0.164	1.07e-29	0.093
CYB5R2	2.12e-34	4.02572	0.012	0.001	1.15e-29	0.011
POLH	2.25e-34	0.7346	0.167	0.095	1.22e-29	0.072
AC092902.4	2.28e-34	0.678414	0.188	0.11	1.24e-29	0.078
AC026803.3	2.29e-34	1.05252	0.095	0.044	1.25e-29	0.051
CRNDE	2.52e-34	-0.875338	0.296	0.375	1.37e-29	-0.079
CFAP298	2.56e-34	0.346858	0.55	0.411	1.39e-29	0.139
ARHGAP42	2.62e-34	-0.348119	0.81	0.816	1.43e-29	-0.006
ITGA6	2.67e-34	-0.793107	0.234	0.32	1.46e-29	-0.086
TSPAN4	3.18e-34	0.571038	0.191	0.112	1.73e-29	0.079
STXBP1	3.36e-34	-0.441749	0.556	0.602	1.83e-29	-0.046
CHAC2	3.57e-34	0.460541	0.25	0.157	1.95e-29	0.093
COX11	3.81e-34	0.337178	0.623	0.482	2.07e-29	0.141
POP7	4.17e-34	0.39228	0.328	0.217	2.27e-29	0.111
WNK2	4.42e-34	-0.61272	0.411	0.47	2.41e-29	-0.059
ARMH3	4.69e-34	0.500997	0.388	0.273	2.56e-29	0.115
SLC3A1	4.96e-34	0.63695	0.237	0.149	2.7e-29	0.088
AC003681.1	4.97e-34	0.768523	0.161	0.091	2.71e-29	0.07
SPTBN1	5.32e-34	-0.3621	0.788	0.798	2.9e-29	-0.01
MRPS26	5.65e-34	0.346975	0.537	0.398	3.08e-29	0.139
ARMC9	5.95e-34	0.341246	0.789	0.667	3.24e-29	0.122
MRPS21	6.12e-34	0.285597	0.666	0.521	3.33e-29	0.145
PPID	6.23e-34	0.377907	0.448	0.321	3.39e-29	0.127
AC022558.2	6.43e-34	0.810587	0.15	0.082	3.5e-29	0.068
TRMT10C	6.43e-34	0.330716	0.495	0.357	3.51e-29	0.138
RSL24D1	7.06e-34	0.332138	0.667	0.53	3.84e-29	0.137
TATDN1	7.13e-34	0.399228	0.428	0.306	3.88e-29	0.122
TRMT44	7.22e-34	0.776559	0.15	0.083	3.94e-29	0.067
SYK	7.44e-34	-3.83498	0.004	0.049	4.05e-29	-0.045
RCC1L	7.49e-34	0.565264	0.199	0.119	4.08e-29	0.08
ACAP1	7.55e-34	0.624309	0.157	0.087	4.11e-29	0.07
FUCA2	7.76e-34	0.941038	0.096	0.045	4.23e-29	0.051
NOP58	9.16e-34	0.388007	0.445	0.32	4.99e-29	0.125
CCDC43	1e-33	0.396879	0.366	0.251	5.45e-29	0.115
SNRPC	1e-33	0.344934	0.551	0.415	5.47e-29	0.136
PCMTD2	1.06e-33	-0.439445	0.557	0.599	5.77e-29	-0.042
POU6F2-AS2	1.15e-33	1.37131	0.049	0.017	6.26e-29	0.032
AIMP2	1.18e-33	0.455486	0.321	0.216	6.45e-29	0.105
SMIM27	1.23e-33	0.472576	0.279	0.182	6.67e-29	0.097
AC090709.1	1.25e-33	0.552595	0.541	0.425	6.81e-29	0.116
EMG1	1.32e-33	0.542226	0.224	0.138	7.19e-29	0.086
NOB1	1.32e-33	0.59783	0.199	0.12	7.22e-29	0.079
MAML3	1.36e-33	-0.69593	0.362	0.433	7.42e-29	-0.071
CEBPZOS	1.38e-33	0.34916	0.557	0.419	7.49e-29	0.138
AC015971.1	1.39e-33	0.754752	0.137	0.074	7.56e-29	0.063
TCTEX1D2	1.47e-33	0.313144	0.556	0.415	8.03e-29	0.141
CHKA	1.52e-33	0.541843	0.287	0.19	8.29e-29	0.097
INKA2-AS1	1.6e-33	1.22409	0.062	0.024	8.7e-29	0.038
SASH1	1.64e-33	0.52116	0.26	0.168	8.95e-29	0.092
SLC16A1	1.92e-33	-0.458669	0.625	0.646	1.05e-28	-0.021
AL122058.1	2.29e-33	2.18606	0.022	0.004	1.25e-28	0.018
TIMMDC1	2.44e-33	0.400794	0.41	0.29	1.33e-28	0.12
NUBP2	2.81e-33	0.387834	0.406	0.285	1.53e-28	0.121
PITPNA-AS1	2.84e-33	0.474935	0.31	0.209	1.55e-28	0.101
PARP8	2.94e-33	-1.7774	0.039	0.102	1.6e-28	-0.063
MEIKIN	3.01e-33	0.59315	0.2	0.121	1.64e-28	0.079
NFASC	3.01e-33	-0.893721	0.164	0.246	1.64e-28	-0.082
CHCHD3	3.06e-33	0.353995	0.578	0.443	1.67e-28	0.135
BAG1	3.1e-33	0.253767	0.795	0.687	1.69e-28	0.108
SIGIRR	3.13e-33	0.558206	0.206	0.125	1.7e-28	0.081
CCT8	3.51e-33	0.314699	0.719	0.586	1.91e-28	0.133
NQO1	3.61e-33	0.552702	0.2	0.12	1.97e-28	0.08
BNIP1	3.61e-33	0.54814	0.171	0.098	1.97e-28	0.073
SMNDC1	3.65e-33	0.412506	0.409	0.289	1.99e-28	0.12
RSL1D1	3.72e-33	0.381861	0.554	0.425	2.03e-28	0.129
VDAC1	3.74e-33	0.244572	0.838	0.737	2.03e-28	0.101
TRMT11	3.8e-33	0.372472	0.497	0.365	2.07e-28	0.132
SAMD15	3.99e-33	0.500834	0.255	0.163	2.17e-28	0.092
LMOD1	4.12e-33	0.382528	0.549	0.421	2.25e-28	0.128
CD46	4.13e-33	0.411122	0.638	0.516	2.25e-28	0.122
GPR180	4.17e-33	0.324606	0.426	0.298	2.27e-28	0.128
AL096814.2	4.43e-33	1.03019	0.083	0.037	2.41e-28	0.046
AC007375.3	4.54e-33	3.01395	0.017	0.002	2.47e-28	0.015
AC005208.1	4.75e-33	3.30297	0.015	0.002	2.59e-28	0.013
TGFBR3L	5.35e-33	1.09791	0.083	0.037	2.92e-28	0.046
TMEM38A	5.71e-33	0.5801	0.225	0.141	3.11e-28	0.084
ENY2	5.91e-33	0.276822	0.724	0.603	3.22e-28	0.121
AIFM1	6e-33	0.468916	0.271	0.175	3.27e-28	0.096
GRPEL1	6.57e-33	0.423606	0.29	0.189	3.58e-28	0.101
SMARCD1	6.89e-33	0.42277	0.291	0.191	3.75e-28	0.1
THYN1	7e-33	0.364573	0.393	0.273	3.81e-28	0.12
RNF7	7.11e-33	0.298346	0.699	0.559	3.87e-28	0.14
C1QL3	7.33e-33	-2.03389	0.024	0.081	3.99e-28	-0.057
DYNLT1	7.75e-33	0.288822	0.768	0.65	4.22e-28	0.118
MYL5	7.86e-33	0.677592	0.132	0.071	4.28e-28	0.061
MAOB	8.11e-33	1.20848	0.061	0.024	4.42e-28	0.037
IRF2BPL	8.18e-33	0.622506	0.14	0.076	4.46e-28	0.064
CNNM4	8.64e-33	0.437257	0.286	0.188	4.71e-28	0.098
TMED9	8.93e-33	0.361313	0.591	0.462	4.86e-28	0.129
ST3GAL3	8.96e-33	-0.394043	0.51	0.563	4.88e-28	-0.053
COLEC12	1.07e-32	-0.887438	0.167	0.25	5.84e-28	-0.083
LINC02197	1.08e-32	-0.9197	0.154	0.238	5.91e-28	-0.084
PIAS1	1.14e-32	-0.450424	0.564	0.597	6.23e-28	-0.033
PABPC1	1.18e-32	-0.525934	0.477	0.523	6.43e-28	-0.046
TMEM99	1.34e-32	0.478692	0.226	0.14	7.29e-28	0.086
PAQR4	1.45e-32	-0.604642	0.456	0.5	7.88e-28	-0.044
C20orf27	1.46e-32	0.66097	0.122	0.063	7.94e-28	0.059
MAP3K1	1.5e-32	-0.770108	0.275	0.348	8.18e-28	-0.073
IER5	1.61e-32	0.610648	0.173	0.101	8.77e-28	0.072
RPL37	1.75e-32	0.165001	0.942	0.909	9.56e-28	0.033
RPS16	1.8e-32	-0.172902	0.96	0.975	9.82e-28	-0.015
LINC02058	1.89e-32	0.4541	0.316	0.212	1.03e-27	0.104
ANKRD9	2.01e-32	0.990683	0.079	0.035	1.1e-27	0.044
FBXL15	2.02e-32	0.335194	0.465	0.334	1.1e-27	0.131
RNFT1-DT	2.12e-32	1.01468	0.075	0.032	1.15e-27	0.043
ACTR8	2.18e-32	0.633605	0.13	0.069	1.19e-27	0.061
PSMA6	2.23e-32	0.311255	0.685	0.551	1.21e-27	0.134
COL6A6	2.45e-32	0.977045	0.139	0.077	1.33e-27	0.062
SSNA1	2.58e-32	0.32978	0.529	0.39	1.4e-27	0.139
TMEM167A	2.7e-32	0.337491	0.494	0.36	1.47e-27	0.134
ZCCHC8	2.93e-32	0.48094	0.294	0.197	1.6e-27	0.097
C5orf30	2.95e-32	-1.25339	0.1	0.174	1.61e-27	-0.074
KANK3	2.95e-32	1.1971	0.063	0.025	1.61e-27	0.038
FAAP20	3.11e-32	0.345255	0.363	0.249	1.69e-27	0.114
PCBP2	3.18e-32	-0.385791	0.639	0.652	1.73e-27	-0.013
SF3B6	3.28e-32	0.355575	0.819	0.745	1.79e-27	0.074
MAP7	3.44e-32	-0.324526	0.699	0.725	1.88e-27	-0.026
LRATD2	3.46e-32	0.583804	0.139	0.075	1.88e-27	0.064
DCUN1D5	3.55e-32	0.39679	0.381	0.267	1.93e-27	0.114
NT5M	3.6e-32	0.954009	0.081	0.036	1.96e-27	0.045
C12orf43	3.66e-32	0.477994	0.237	0.15	1.99e-27	0.087
PPIE	4.08e-32	0.471249	0.291	0.195	2.22e-27	0.096
ACSL5	4.24e-32	1.56935	0.036	0.011	2.31e-27	0.025
MRPL1	4.32e-32	0.411499	0.47	0.351	2.35e-27	0.119
PLA2G4C-AS1	4.5e-32	-1.46565	0.07	0.14	2.45e-27	-0.07
TIMM21	4.7e-32	0.511197	0.196	0.118	2.56e-27	0.078
SPINT2	4.85e-32	0.436248	0.308	0.207	2.64e-27	0.101
ZEB1	4.98e-32	-0.463463	0.554	0.589	2.71e-27	-0.035
MRPL9	5.1e-32	0.420658	0.341	0.233	2.78e-27	0.108
PLRG1	5.13e-32	0.427441	0.309	0.207	2.8e-27	0.102
PA2G4	6.38e-32	0.32845	0.513	0.38	3.48e-27	0.133
PNPLA4	6.41e-32	0.529229	0.225	0.141	3.49e-27	0.084
GARS	6.52e-32	0.431342	0.321	0.219	3.55e-27	0.102
CMBL	6.67e-32	1.51594	0.052	0.019	3.64e-27	0.033
LYSMD2	6.68e-32	0.675829	0.117	0.061	3.64e-27	0.056
FAM169A	6.77e-32	-0.802117	0.302	0.37	3.69e-27	-0.068
KIN	7.49e-32	0.325899	0.453	0.322	4.08e-27	0.131
METTL2A	7.68e-32	0.486477	0.257	0.166	4.18e-27	0.091
SYNE1	8.19e-32	0.427345	0.391	0.279	4.46e-27	0.112
DPF3	8.36e-32	-0.757608	0.27	0.343	4.56e-27	-0.073
DUSP1	8.74e-32	-0.762462	0.263	0.343	4.76e-27	-0.08
NOXRED1	9.07e-32	0.879046	0.125	0.067	4.94e-27	0.058
AC009139.2	9.31e-32	-1.29905	0.075	0.145	5.07e-27	-0.07
FASTKD2	9.36e-32	0.409935	0.402	0.285	5.1e-27	0.117
RPA3	9.44e-32	0.345312	0.671	0.543	5.14e-27	0.128
MT-ND4L	9.44e-32	-0.203682	0.413	0.546	5.14e-27	-0.133
RCBTB2	1.06e-31	0.960792	0.078	0.034	5.79e-27	0.044
EIF2S1	1.16e-31	0.402677	0.415	0.298	6.3e-27	0.117
ZIC1	1.21e-31	-0.940194	0.171	0.25	6.57e-27	-0.079
DOHH	1.27e-31	0.628698	0.148	0.083	6.94e-27	0.065
MT1G	1.27e-31	2.98032	0.057	0.022	6.94e-27	0.035
NR2F1	1.35e-31	-0.718097	0.342	0.405	7.37e-27	-0.063
HSP90AA1	1.48e-31	0.280653	0.975	0.985	8.05e-27	-0.01
DYNLL2	1.56e-31	0.520973	0.196	0.119	8.47e-27	0.077
SLC15A4	1.6e-31	-2.59878	0.012	0.06	8.71e-27	-0.048
NOC3L	1.68e-31	0.418264	0.305	0.205	9.13e-27	0.1
PSAT1	1.75e-31	0.628158	0.12	0.064	9.54e-27	0.056
UBE2M	1.8e-31	0.308	0.623	0.49	9.78e-27	0.133
POLR3D	1.84e-31	0.585249	0.175	0.103	1e-26	0.072
ITPRID1	1.88e-31	1.13329	0.048	0.017	1.03e-26	0.031
GPHN	2.01e-31	-0.26642	0.826	0.822	1.09e-26	0.004
SSB	2.02e-31	0.249913	0.791	0.686	1.1e-26	0.105
RNF181	2.04e-31	0.341303	0.48	0.351	1.11e-26	0.129
LSM6	2.09e-31	0.341931	0.433	0.31	1.14e-26	0.123
MRPL2	2.11e-31	0.377307	0.365	0.253	1.15e-26	0.112
AC084866.1	2.13e-31	1.22944	0.063	0.025	1.16e-26	0.038
ANKRD33B	2.29e-31	-0.325889	0.84	0.837	1.25e-26	0.003
RALA	2.48e-31	0.244626	0.676	0.536	1.35e-26	0.14
AL096870.8	2.82e-31	1.14884	0.059	0.023	1.54e-26	0.036
RAB6B	2.86e-31	0.832952	0.102	0.051	1.56e-26	0.051
MNS1	3.03e-31	0.548166	0.193	0.117	1.65e-26	0.076
MAML2	3.05e-31	-0.238368	0.89	0.877	1.66e-26	0.013
RUVBL2	3.56e-31	0.444515	0.308	0.208	1.94e-26	0.1
CLPB	3.61e-31	0.438837	0.252	0.162	1.97e-26	0.09
MRPL4	3.62e-31	0.345038	0.391	0.271	1.97e-26	0.12
AC068282.1	3.65e-31	0.47937	0.387	0.276	1.99e-26	0.111
SLC6A8	3.69e-31	0.47691	0.25	0.162	2.01e-26	0.088
GSKIP	3.7e-31	-0.572649	0.415	0.472	2.01e-26	-0.057
AGAP1	3.72e-31	-0.183012	0.797	0.829	2.03e-26	-0.032
PTGES3	3.73e-31	0.263456	0.845	0.773	2.03e-26	0.072
KDM5D	4e-31	-7.92126	0	0.038	2.18e-26	-0.038
HSPBP1	4.26e-31	0.434283	0.229	0.144	2.32e-26	0.085
ALG3	4.49e-31	0.450415	0.254	0.164	2.44e-26	0.09
SLCO1B1	4.72e-31	1.25055	0.058	0.023	2.57e-26	0.035
ANAPC15	5.1e-31	0.339627	0.458	0.333	2.78e-26	0.125
CXXC5	5.19e-31	-0.511058	0.535	0.566	2.83e-26	-0.031
SMYD5	5.27e-31	0.904263	0.073	0.032	2.87e-26	0.041
AC018521.5	5.77e-31	0.432269	0.229	0.144	3.15e-26	0.085
AC113383.1	6.58e-31	1.69798	0.037	0.011	3.59e-26	0.026
GEMIN2	7.17e-31	0.451507	0.252	0.162	3.91e-26	0.09
RPP21	7.24e-31	0.333032	0.38	0.264	3.94e-26	0.116
H1FX	7.33e-31	-0.161981	0.638	0.689	3.99e-26	-0.051
PXN	8.21e-31	-0.866196	0.228	0.3	4.47e-26	-0.072
HAGHL	8.36e-31	1.48681	0.046	0.016	4.56e-26	0.03
TPGS1	8.61e-31	0.433499	0.266	0.173	4.69e-26	0.093
SCRN3	8.69e-31	0.319477	0.529	0.397	4.73e-26	0.132
MAST2	8.74e-31	0.52861	0.285	0.191	4.76e-26	0.094
TXNRD2	8.79e-31	0.63243	0.134	0.073	4.79e-26	0.061
GADD45B	9.52e-31	0.984163	0.093	0.045	5.19e-26	0.048
PAG1	9.95e-31	0.288542	0.396	0.279	5.42e-26	0.117
MRM3	1e-30	0.60363	0.156	0.089	5.47e-26	0.067
YARS	1.02e-30	0.411615	0.335	0.233	5.54e-26	0.102
AC127035.1	1.08e-30	0.588431	0.196	0.12	5.9e-26	0.076
RPL36A	1.11e-30	0.220355	0.877	0.792	6.03e-26	0.085
EPRS	1.14e-30	0.316894	0.642	0.521	6.2e-26	0.121
BCL7C	1.14e-30	0.362159	0.331	0.224	6.2e-26	0.107
RABAC1	1.19e-30	0.24112	0.764	0.644	6.5e-26	0.12
COMT	1.24e-30	0.296729	0.55	0.414	6.73e-26	0.136
RNF187	1.24e-30	0.4292	0.437	0.326	6.77e-26	0.111
RMND1	1.25e-30	0.524784	0.248	0.161	6.78e-26	0.087
AC002463.1	1.29e-30	0.481865	0.323	0.222	7e-26	0.101
MSRB2	1.29e-30	0.277767	0.631	0.493	7.01e-26	0.138
BPHL	1.34e-30	0.623874	0.133	0.073	7.32e-26	0.06
FRYL	1.65e-30	-0.377597	0.603	0.634	8.97e-26	-0.031
LEMD1-DT	1.81e-30	1.67655	0.038	0.012	9.85e-26	0.026
HACD1	1.86e-30	0.65893	0.12	0.064	1.01e-25	0.056
PSMD9	1.86e-30	0.306977	0.521	0.385	1.01e-25	0.136
AL031848.2	1.88e-30	1.25591	0.052	0.019	1.02e-25	0.033
TMEM35A	1.91e-30	-1.63484	0.046	0.107	1.04e-25	-0.061
LARP4	2.1e-30	0.433673	0.372	0.262	1.14e-25	0.11
MED31	2.15e-30	0.353485	0.345	0.237	1.17e-25	0.108
ESAM	2.25e-30	2.74003	0.019	0.003	1.22e-25	0.016
SIVA1	2.29e-30	0.321174	0.495	0.366	1.25e-25	0.129
ATP5F1A	2.48e-30	-0.278071	0.838	0.842	1.35e-25	-0.004
ANKUB1	2.49e-30	0.446712	0.426	0.31	1.36e-25	0.116
LINC02631	2.51e-30	-3.05246	0.009	0.054	1.37e-25	-0.045
2024-03-02	2.68e-30	0.469593	0.229	0.145	1.46e-25	0.084
SIL1	2.79e-30	0.299317	0.609	0.469	1.52e-25	0.14
AC005071.1	2.85e-30	2.89451	0.014	0.002	1.55e-25	0.012
AL157938.2	2.86e-30	0.530095	0.235	0.15	1.56e-25	0.085
SHISA5	3.12e-30	0.54928	0.262	0.175	1.7e-25	0.087
BLVRB	3.2e-30	0.500762	0.216	0.136	1.74e-25	0.08
ATP8A2	3.23e-30	0.419466	0.526	0.409	1.76e-25	0.117
ASCC3	3.37e-30	0.422297	0.338	0.234	1.83e-25	0.104
ETHE1	3.55e-30	0.465327	0.2	0.122	1.93e-25	0.078
CD320	3.66e-30	0.361852	0.29	0.192	2e-25	0.098
AC022146.2	3.68e-30	0.637935	0.229	0.147	2.01e-25	0.082
GCAT	3.69e-30	1.04942	0.061	0.025	2.01e-25	0.036
AL109761.1	3.98e-30	1.21378	0.061	0.025	2.17e-25	0.036
ZDHHC4	4.02e-30	0.381446	0.364	0.254	2.19e-25	0.11
PDE6B	4.74e-30	-0.387185	0.584	0.623	2.58e-25	-0.039
PPIB	4.75e-30	0.317389	0.626	0.495	2.59e-25	0.131
PRKAR2B	4.84e-30	-0.612229	0.338	0.404	2.64e-25	-0.066
KLF6	4.95e-30	-0.804286	0.348	0.404	2.7e-25	-0.056
ANAPC13	5.2e-30	0.327527	0.429	0.308	2.83e-25	0.121
ST6GALNAC2	5.25e-30	-0.763224	0.22	0.3	2.86e-25	-0.08
LINC02615	5.51e-30	0.695548	0.225	0.146	3e-25	0.079
SVOP	5.62e-30	0.384392	0.403	0.289	3.06e-25	0.114
SLC44A1	5.74e-30	0.520023	0.298	0.203	3.13e-25	0.095
ASIC2	5.96e-30	0.215461	0.162	0.095	3.25e-25	0.067
STRADB	6.19e-30	0.361978	0.646	0.514	3.37e-25	0.132
HS3ST4	6.6e-30	1.40214	0.045	0.016	3.6e-25	0.029
PAXX	6.73e-30	0.284992	0.585	0.454	3.66e-25	0.131
LCLAT1	6.94e-30	0.34044	0.465	0.343	3.78e-25	0.122
ATOH8	7.29e-30	-3.31126	0.006	0.048	3.97e-25	-0.042
FTCDNL1	7.63e-30	0.798949	0.096	0.048	4.16e-25	0.048
AC023509.6	7.69e-30	0.709326	0.22	0.14	4.19e-25	0.08
PTPRM	8.37e-30	0.615264	0.154	0.09	4.56e-25	0.064
DGCR9	8.44e-30	0.839433	0.112	0.059	4.6e-25	0.053
NPM2	8.64e-30	0.641962	0.166	0.098	4.71e-25	0.068
MSX1	8.68e-30	-2.08161	0.03	0.085	4.73e-25	-0.055
CTSL	9.39e-30	0.364597	0.396	0.284	5.12e-25	0.112
UCHL3	9.58e-30	0.354728	0.346	0.238	5.22e-25	0.108
PPDPF	9.61e-30	0.283551	0.789	0.677	5.24e-25	0.112
SDHD	9.66e-30	0.367089	0.376	0.265	5.26e-25	0.111
PCMT1	9.83e-30	0.31963	0.568	0.436	5.35e-25	0.132
SNRPA1	1.06e-29	0.339352	0.555	0.434	5.8e-25	0.121
CCDC39	1.12e-29	1.17736	0.06	0.024	6.1e-25	0.036
TRIB1	1.17e-29	0.802902	0.09	0.043	6.36e-25	0.047
CCDC58	1.25e-29	0.456711	0.252	0.165	6.81e-25	0.087
PLOD2	1.29e-29	-0.720071	0.388	0.448	7.03e-25	-0.06
WDTC1	1.33e-29	-0.587594	0.398	0.454	7.26e-25	-0.056
MEGF10	1.36e-29	1.55564	0.038	0.012	7.43e-25	0.026
EIF3B	1.39e-29	0.433884	0.293	0.197	7.59e-25	0.096
IMPA1	1.41e-29	0.453637	0.25	0.162	7.66e-25	0.088
SFRP2	1.41e-29	0.380217	0.229	0.144	7.68e-25	0.085
LINC00665	1.43e-29	0.36879	0.31	0.209	7.79e-25	0.101
SLC24A1	1.43e-29	-0.784573	0.188	0.265	7.81e-25	-0.077
COL8A1	1.43e-29	0.884275	0.094	0.047	7.82e-25	0.047
AP001790.1	1.44e-29	1.078	0.07	0.03	7.83e-25	0.04
SOD2	1.45e-29	0.30438	0.509	0.378	7.91e-25	0.131
AL161430.1	1.46e-29	0.844531	0.106	0.054	7.96e-25	0.052
SUCLA2	1.53e-29	0.319547	0.581	0.448	8.33e-25	0.133
TUBD1	1.6e-29	0.618973	0.16	0.093	8.73e-25	0.067
AC023424.3	1.91e-29	0.521241	0.331	0.23	1.04e-24	0.101
PFDN4	2.06e-29	0.395789	0.457	0.34	1.12e-24	0.117
NFU1	2.09e-29	0.303828	0.618	0.49	1.14e-24	0.128
SF3B5	2.17e-29	0.277635	0.692	0.57	1.18e-24	0.122
DOC2A	2.35e-29	0.569637	0.169	0.101	1.28e-24	0.068
C9orf116	2.59e-29	0.628623	0.117	0.062	1.41e-24	0.055
B3GALT6	2.59e-29	0.43815	0.203	0.125	1.41e-24	0.078
PLA2G4C	2.64e-29	-0.706499	0.275	0.352	1.44e-24	-0.077
RNF40	2.79e-29	0.467745	0.204	0.127	1.52e-24	0.077
SHF	2.83e-29	-1.06175	0.105	0.177	1.54e-24	-0.072
MAGI3	3.03e-29	-0.66421	0.325	0.391	1.65e-24	-0.066
WEE1	3.28e-29	-1.14712	0.152	0.224	1.78e-24	-0.072
PRMT5	3.31e-29	0.518476	0.183	0.111	1.8e-24	0.072
UBA5	3.51e-29	0.347754	0.362	0.253	1.91e-24	0.109
TRA2A	3.58e-29	-0.380999	0.609	0.627	1.95e-24	-0.018
CWC15	3.77e-29	0.288915	0.658	0.526	2.06e-24	0.132
BEX3	3.9e-29	0.255048	0.801	0.694	2.12e-24	0.107
AHSA1	3.95e-29	0.323212	0.468	0.343	2.15e-24	0.125
SUGT1	3.98e-29	0.348762	0.517	0.394	2.17e-24	0.123
COQ6	4.23e-29	0.519418	0.156	0.09	2.31e-24	0.066
PITPNC1	4.32e-29	-0.783105	0.289	0.364	2.35e-24	-0.075
POC1B-AS1	4.42e-29	0.57252	0.159	0.093	2.41e-24	0.066
C16orf74	4.54e-29	-0.494124	0.499	0.546	2.47e-24	-0.047
THEM6	4.69e-29	0.714011	0.101	0.051	2.56e-24	0.05
SLC35B1	4.84e-29	0.336689	0.344	0.236	2.64e-24	0.108
BCS1L	4.93e-29	0.487874	0.178	0.106	2.69e-24	0.072
AFF1	5e-29	0.287196	0.713	0.579	2.73e-24	0.134
SGCD	5.03e-29	1.0357	0.087	0.042	2.74e-24	0.045
LRRC8D	5.27e-29	0.45725	0.342	0.241	2.87e-24	0.101
PSD3	5.44e-29	-0.636564	0.318	0.385	2.96e-24	-0.067
NIPSNAP1	5.62e-29	0.373159	0.318	0.218	3.06e-24	0.1
NR2F1-AS1	5.64e-29	-0.780376	0.23	0.302	3.07e-24	-0.072
ALKBH2	6.09e-29	0.576336	0.156	0.091	3.32e-24	0.065
NCR3LG1	6.37e-29	1.51498	0.036	0.011	3.47e-24	0.025
ADSL	7.28e-29	0.422349	0.242	0.157	3.96e-24	0.085
CRY2	7.46e-29	0.616108	0.177	0.108	4.07e-24	0.069
PNKD	7.91e-29	0.343217	0.503	0.382	4.31e-24	0.121
ACAT1	8.1e-29	0.344699	0.409	0.295	4.41e-24	0.114
CHPT1	8.24e-29	0.426864	0.219	0.139	4.49e-24	0.08
C6orf226	8.43e-29	0.365174	0.321	0.219	4.59e-24	0.102
ISCA1	8.76e-29	0.31518	0.492	0.366	4.77e-24	0.126
SELENOS	8.83e-29	0.305297	0.507	0.381	4.81e-24	0.126
WDR63	9.13e-29	0.931494	0.064	0.027	4.97e-24	0.037
GPM6B	9.55e-29	-0.391088	0.628	0.651	5.2e-24	-0.023
DZANK1	9.58e-29	0.492677	0.194	0.12	5.22e-24	0.074
NDUFV2-AS1	9.7e-29	0.424266	0.271	0.18	5.28e-24	0.091
TRIM7	9.98e-29	1.17702	0.05	0.019	5.44e-24	0.031
YWHAB	1.03e-28	0.230725	0.761	0.645	5.61e-24	0.116
RAB5IF	1.09e-28	0.326063	0.58	0.455	5.96e-24	0.125
RUFY3	1.11e-28	0.278385	0.8	0.699	6.04e-24	0.101
DNAJC21	1.11e-28	0.291403	0.494	0.363	6.06e-24	0.131
PSMC1	1.14e-28	0.286006	0.611	0.477	6.2e-24	0.134
AC079760.2	1.15e-28	0.888606	0.084	0.04	6.27e-24	0.044
VPS29	1.29e-28	0.288014	0.652	0.517	7.03e-24	0.135
AP005131.7	1.34e-28	2.20486	0.024	0.005	7.29e-24	0.019
AGO4	1.35e-28	-0.701653	0.242	0.315	7.36e-24	-0.073
AC073593.2	1.5e-28	1.06105	0.065	0.028	8.15e-24	0.037
PRSS48	1.52e-28	0.654059	0.149	0.086	8.26e-24	0.063
FKBP3	1.53e-28	0.230189	0.785	0.675	8.33e-24	0.11
FGF1	1.6e-28	-1.19309	0.065	0.13	8.7e-24	-0.065
TMEM223	1.6e-28	0.305284	0.399	0.282	8.7e-24	0.117
ATP2C2	1.62e-28	1.15769	0.084	0.04	8.82e-24	0.044
GATD3B	1.62e-28	0.924221	0.069	0.03	8.83e-24	0.039
WDR3	1.64e-28	0.490456	0.198	0.124	8.93e-24	0.074
ISCU	1.67e-28	0.379372	0.428	0.315	9.11e-24	0.113
AC092100.1	1.68e-28	-0.88931	0.179	0.256	9.14e-24	-0.077
MORF4L1	1.75e-28	0.233907	0.828	0.736	9.54e-24	0.092
AC068931.1	1.76e-28	-0.658653	0.143	0.224	9.58e-24	-0.081
ZNHIT1	1.78e-28	0.274716	0.582	0.446	9.7e-24	0.136
SRRM2	1.86e-28	-0.222429	0.869	0.872	1.01e-23	-0.003
FBXO9	1.91e-28	0.314859	0.441	0.319	1.04e-23	0.122
SBF2	1.91e-28	-0.352814	0.679	0.685	1.04e-23	-0.006
TBC1D5	1.99e-28	0.409816	0.822	0.732	1.08e-23	0.09
C6orf52	2.09e-28	0.866504	0.082	0.039	1.14e-23	0.043
CHMP4B	2.1e-28	0.401708	0.259	0.171	1.14e-23	0.088
C11orf1	2.12e-28	0.387187	0.275	0.184	1.15e-23	0.091
CENPH	2.19e-28	0.632767	0.124	0.068	1.19e-23	0.056
PSMD4	2.31e-28	0.293154	0.506	0.377	1.26e-23	0.129
VPS13C	2.36e-28	0.356659	0.458	0.338	1.28e-23	0.12
CTPS1	2.7e-28	0.738096	0.114	0.061	1.47e-23	0.053
RRP7A	3.12e-28	0.495113	0.226	0.147	1.7e-23	0.079
UBAP1L	3.24e-28	0.268373	0.724	0.6	1.77e-23	0.124
HNRNPM	3.36e-28	0.205551	0.791	0.674	1.83e-23	0.117
AIG1	3.43e-28	-0.633942	0.511	0.527	1.87e-23	-0.016
IFNAR1	3.6e-28	0.332049	0.369	0.26	1.96e-23	0.109
PPP2R3B	3.71e-28	0.516085	0.198	0.124	2.02e-23	0.074
HIGD1A	4e-28	0.273019	0.584	0.451	2.18e-23	0.133
ARID1B	4.01e-28	-0.350229	0.629	0.657	2.18e-23	-0.028
CITED4	4.12e-28	1.17844	0.065	0.028	2.24e-23	0.037
AC008915.2	4.15e-28	1.04228	0.059	0.024	2.26e-23	0.035
HSDL2	4.27e-28	0.3759	0.321	0.222	2.33e-23	0.099
DPY19L1	4.61e-28	-0.549171	0.378	0.441	2.51e-23	-0.063
UBE2E2	4.62e-28	0.342831	0.605	0.475	2.52e-23	0.13
ACSL3	4.9e-28	0.3309	0.393	0.28	2.67e-23	0.113
SRFBP1	5.09e-28	0.37687	0.367	0.261	2.77e-23	0.106
HSPB1	5.26e-28	0.729138	0.141	0.082	2.86e-23	0.059
ATRAID	5.86e-28	0.285625	0.629	0.498	3.19e-23	0.131
FAN1	6.94e-28	0.433916	0.237	0.154	3.78e-23	0.083
ZNF503	7.27e-28	0.516499	0.162	0.097	3.96e-23	0.065
ING2	7.33e-28	0.346761	0.263	0.173	3.99e-23	0.09
RHBDL2	7.5e-28	1.28421	0.055	0.022	4.09e-23	0.033
TGS1	7.81e-28	0.328541	0.398	0.284	4.25e-23	0.114
SGPP2	7.86e-28	1.75122	0.031	0.009	4.28e-23	0.022
UQCRC1	8.06e-28	0.326281	0.466	0.344	4.39e-23	0.122
LIMA1	8.08e-28	0.365006	0.415	0.301	4.4e-23	0.114
CTNNBL1	8.13e-28	0.346706	0.409	0.294	4.43e-23	0.115
ASIC1	8.33e-28	1.02832	0.063	0.027	4.54e-23	0.036
IDNK	8.37e-28	0.579371	0.191	0.119	4.56e-23	0.072
PSTK	8.53e-28	0.38555	0.235	0.151	4.65e-23	0.084
NEXN	8.59e-28	0.925188	0.105	0.055	4.68e-23	0.05
INSYN2A	8.6e-28	1.47791	0.046	0.017	4.68e-23	0.029
TPRKB	8.72e-28	0.338725	0.453	0.336	4.75e-23	0.117
CDK14	8.77e-28	-1.1652	0.092	0.159	4.78e-23	-0.067
MTIF2	9.26e-28	0.463571	0.211	0.134	5.04e-23	0.077
KANK1	9.27e-28	-0.425382	0.606	0.633	5.05e-23	-0.027
KIRREL1	9.69e-28	-0.773119	0.231	0.304	5.28e-23	-0.073
CDK11A	9.76e-28	0.37637	0.28	0.188	5.32e-23	0.092
ROCK1	1.04e-27	-0.495551	0.458	0.5	5.65e-23	-0.042
ACOT13	1.05e-27	0.304872	0.402	0.287	5.73e-23	0.115
SREK1IP1	1.05e-27	0.250526	0.537	0.402	5.74e-23	0.135
ATP5F1B	1.11e-27	0.186901	0.886	0.822	6.03e-23	0.064
TRIM13	1.33e-27	-0.584552	0.338	0.403	7.24e-23	-0.065
IGSF5	1.33e-27	1.83653	0.031	0.009	7.25e-23	0.022
ORMDL2	1.33e-27	0.341372	0.332	0.228	7.27e-23	0.104
WDR46	1.38e-27	0.382807	0.19	0.116	7.5e-23	0.074
ROR1	1.41e-27	0.716912	0.132	0.075	7.66e-23	0.057
CDK11B	1.43e-27	0.377241	0.293	0.199	7.78e-23	0.094
RARRES1	1.53e-27	0.91434	0.093	0.047	8.32e-23	0.046
MZT2A	1.55e-27	0.304753	0.45	0.33	8.43e-23	0.12
LNPK	1.57e-27	0.335827	0.496	0.375	8.56e-23	0.121
DUSP15	1.69e-27	1.19934	0.051	0.02	9.23e-23	0.031
SBDS	1.7e-27	0.290555	0.635	0.513	9.25e-23	0.122
ENTR1	1.74e-27	0.562516	0.153	0.09	9.5e-23	0.063
TP53TG5	1.79e-27	0.936712	0.093	0.047	9.74e-23	0.046
ZNF652	1.83e-27	-0.60006	0.322	0.387	9.97e-23	-0.065
AC109587.1	1.9e-27	0.557858	0.198	0.125	1.03e-22	0.073
PLEKHA6	1.97e-27	0.597682	0.198	0.126	1.07e-22	0.072
RRP36	1.99e-27	0.319046	0.382	0.271	1.09e-22	0.111
ITPA	2.21e-27	0.361361	0.272	0.181	1.2e-22	0.091
TTBK2	2.24e-27	-0.564071	0.302	0.371	1.22e-22	-0.069
GFER	2.29e-27	0.487204	0.192	0.119	1.25e-22	0.073
[truncated: 11,095 more rows]

## Sheet: Figure 7D
Gene Symbol	p_val	avg_log2FC (Cod vs. Rod)	pct.1 (Cod)	pct.2 (Rod)	p_val_adj	delta.pct
OPN1SW	0	6.5048	1	0.011	0	0.989
CCDC136	5.57e-267	3.62198	0.342	0.032	3.03e-262	0.31
TTR	2.18e-190	2.05244	0.585	0.171	1.19e-185	0.414
PCP4	4.33e-129	1.68855	0.45	0.132	2.36e-124	0.318
MAP2	1.26e-116	1.61414	0.593	0.258	6.88e-112	0.335
DST	3.95e-83	1.14016	0.713	0.426	2.15e-78	0.287
CTD-2050N2.1	1.35e-81	2.50244	0.146	0.021	7.34e-77	0.125
PDE6H	3.36e-80	0.799963	0.844	0.54	1.83e-75	0.304
CNGB3	4.9e-66	2.30568	0.16	0.032	2.67e-61	0.128
ARR3	1.02e-62	1.33634	0.316	0.113	5.55e-58	0.203
DMD	1.01e-60	1.05567	0.55	0.291	5.5e-56	0.259
GNAT2	1e-58	1.45557	0.28	0.096	5.46e-54	0.184
NRL	1.02e-50	-1.69656	0.237	0.463	5.55e-46	-0.226
TSPAN7	3e-49	1.075	0.42	0.203	1.63e-44	0.217
ACBD6	7.37e-49	1.41476	0.266	0.1	4.02e-44	0.166
CALU	1.55e-48	2.06969	0.149	0.037	8.43e-44	0.112
CPLX4	2.54e-46	0.981881	0.456	0.238	1.38e-41	0.218
SHTN1	1.03e-44	1.2526	0.301	0.126	5.58e-40	0.175
CC2D2A	4.77e-43	1.2252	0.339	0.156	2.6e-38	0.183
RS1	3.44e-41	0.995084	0.308	0.133	1.87e-36	0.175
ISOC1	5.7e-41	0.678683	0.706	0.484	3.1e-36	0.222
CHN2	6.79e-41	1.28318	0.272	0.113	3.7e-36	0.159
KCNV2	1.43e-40	0.941557	0.472	0.263	7.78e-36	0.209
CLTB	1.91e-36	1.38573	0.186	0.066	1.04e-31	0.12
GNAI3	9.08e-35	1.19153	0.225	0.091	4.95e-30	0.134
TTN	2.14e-33	2.1505	0.103	0.026	1.16e-28	0.077
LRRC39	4.13e-33	1.30619	0.157	0.053	2.25e-28	0.104
DCT	5.02e-33	1.05672	0.352	0.187	2.73e-28	0.165
GUCA1B	6.88e-33	0.95681	0.381	0.209	3.75e-28	0.172
IMPG1	1.48e-32	1.22099	0.254	0.115	8.05e-28	0.139
MPP4	5.07e-32	1.05621	0.395	0.222	2.76e-27	0.173
C8orf46	1.58e-31	1.14943	0.257	0.119	8.59e-27	0.138
RPS11	3.31e-31	-0.605342	0.641	0.753	1.81e-26	-0.112
CREG1	5.78e-31	1.19865	0.232	0.101	3.15e-26	0.131
LNPK	2.51e-30	1.54698	0.157	0.057	1.37e-25	0.1
RPS29	9.14e-30	-1.1886	0.321	0.472	4.98e-25	-0.151
HLTF	9.99e-30	0.800585	0.444	0.263	5.44e-25	0.181
ROM1	1.17e-29	-2.95367	0.068	0.213	6.4e-25	-0.145
MAP4	7.04e-29	0.923694	0.317	0.164	3.84e-24	0.153
HSPA1A	3.57e-28	-1.89425	0.09	0.241	1.94e-23	-0.151
GNAT1	5.83e-28	-9.03822	0.001	0.114	3.18e-23	-0.113
RPS28	6.69e-28	-0.790769	0.487	0.617	3.64e-23	-0.13
RPL19	1.16e-27	-0.633482	0.585	0.696	6.3e-23	-0.111
RIDA	3.66e-27	0.985859	0.277	0.139	1.99e-22	0.138
PDC	6.59e-27	0.465563	0.773	0.613	3.59e-22	0.16
PEX5L	3.06e-26	1.44502	0.137	0.05	1.67e-21	0.087
RPS6	5.4e-26	-0.570714	0.643	0.751	2.94e-21	-0.108
THBS4	1.18e-25	2.16682	0.063	0.013	6.44e-21	0.05
HOOK1	2.32e-25	1.20194	0.171	0.071	1.27e-20	0.1
RPLP1	3.25e-25	-0.524193	0.704	0.801	1.77e-20	-0.097
RPGRIP1	6.64e-25	1.07343	0.206	0.094	3.62e-20	0.112
SNHG6	1.18e-24	-1.28691	0.25	0.385	6.45e-20	-0.135
CADM2	1.35e-24	0.842878	0.274	0.141	7.34e-20	0.133
BICD1	1.81e-24	1.07328	0.215	0.101	9.85e-20	0.114
PRNP	5.45e-24	0.880084	0.285	0.151	2.97e-19	0.134
ARL6IP5	8.69e-24	0.570366	0.525	0.344	4.73e-19	0.181
RAMP1	1.42e-23	1.76518	0.074	0.019	7.74e-19	0.055
HIST1H2BG	4.28e-23	-1.91382	0.072	0.202	2.33e-18	-0.13
CHRM3	7.51e-23	2.02503	0.054	0.011	4.09e-18	0.043
RPL10	7.56e-23	-0.603051	0.6	0.702	4.12e-18	-0.102
RPL13A	1.71e-22	-0.419533	0.774	0.871	9.34e-18	-0.097
PRELID2	1.94e-22	1.51303	0.097	0.031	1.06e-17	0.066
MRPS25	2.15e-22	1.14352	0.179	0.081	1.17e-17	0.098
B3GAT2	3.36e-22	1.15025	0.13	0.049	1.83e-17	0.081
RPS12	5.46e-22	-0.649037	0.547	0.648	2.98e-17	-0.101
RPS4Y1	8.39e-22	-7.69353	0.001	0.09	4.57e-17	-0.089
NR2E3	9.97e-22	-4.37197	0.012	0.109	5.43e-17	-0.097
RPS27	1.01e-21	-0.955351	0.38	0.493	5.48e-17	-0.113
TPI1	1.69e-21	-0.551666	0.681	0.746	9.19e-17	-0.065
FRMD4B	4.6e-21	1.00853	0.163	0.071	2.51e-16	0.092
[truncated: 7,054 more rows]

## Sheet: Figure 7H-I
celltype	line	timepoint	Count	Proportion (within line, timepoint)
[truncated: 30 more rows]

[truncated: 2 more sheets: Figure S6G, Figure S8A-E]
